# Supplementary material for: Phylogenomics and antimicrobial resistance of the leprosy bacillus Mycobacterium leprae
Source: Nat Commun. 2018 Jan 24;9:352. doi: 10.1038/s41467-017-02576-z (PMC5783932; doi:10.1038/s41467-017-02576-z)
Supplement: Supplementary file 4 — Supplementary Data 1 [file 41467_2017_2576_MOESM4_ESM.xlsx]

## Sheet: Supplementary Data 1 - Samples
# Samples used in this study.
Sample name	Date of DNA isolation, or sample freeze, or radiocarbon dating	Country	Region	Host	Source of DNA	Array capture?	Sex	Age	RJ form	Bacilloscopy	Relapse?	WHO class.	SNP type	Drug resistant (based on known DR sites)	folP1	rpoB	gyrA	gyrB	fadD9	ML1340 (ribD)	ML0065 (ethA)	pks4 (pks3)	nth	Number of pre-processed reads	Percentage of reads mapping to M. leprae	Mean Coverage (without duplicate reads)	Fraction of the reference geome covered by at least 5 non-duplicate reads	Numebr of missing values in the SNP table (percenage)	Publication	SRA or GenBank accession number
2936	2000	Malawi	Karonga	Human	Armadillo tissue	NO	NA	NA	NA	NA	NA	NA	1D	no	wt	wt	wt	wt						17844847	9.85	13.08	0.9659	38 (1.24%)		SRR6241802
3077	1074 (+-19)	Sweden	medieval Sweden. 11th-12th	Human	bones	YES	ND	NA	NA	NA	NA	NA	2F	no	wt	wt	wt	wt						4579479	19.21	8.58	0.8476	461 (15.09%)	Schuenemann et al. 2013, Science	SRX275525, SRX275526
85054	1990	Martinique	Martinique	Human	MFP	NO	NA	NA	ND	NA	YES	NA	3I-2	yes	55 Pro>Leu	456 Ser>Leu; 52 Gly>Glu	wt	wt	W878*	D256N	wt	wt	R197*	78460532	0.72	11.36	0.8958	212 (6.94%)	Honore et al. 1993, Int. J. Lepr.	SRR6241803
97016	2000	French_West_Indies		Human	MFP	NO	NA	NA	NA	NA	NA	NA	4N	no	wt	wt	wt	wt						176793484	0.48	21.62	0.9732	3 (0.1%)		SRR6241804
1126-2007	2016	Brazil	Fortaleza, Ceará, NOrtheast of Brazil	Human	FFPE	YES	M	32	BL	4+	NO	MB	4N	no	wt	wt	wt	wt						2628224	38.98	6.27	0.6762	847 (27.72%)	Stefani et al. 2017, PLOS NTD	SRX1924232
1126-2011	2016	Brazil	Fortaleza, Ceará, NOrtheast of Brazil	Human	MFP	YES	M	36	LL	4.5+	YES	MB	4P	no	wt	wt	wt	wt						3199080	23.47	11.21	0.8966	293 (9.59%)	Stefani et al. 2017, PLOS NTD	SRX1924233
1262-16	2016	Pakistan	Pakistan	Human	skin biopsy	NO	M	48	LL	4+	YES	MB	1D	no	wt	wt	wt	wt						6120468	95.75	113.068	0.9754	0 (0%)		SRR6241805
2188-2007	2016	Brazil	Fortaleza, Ceará, NOrtheast of Brazil	Human	FFPE	YES	M	20	LL	3.5+	NO	MB	4N/O	no	wt	wt	wt	wt						9976494	72.36	39.55	0.9707	49 (1.6%)	Stefani et al. 2017, PLOS NTD	SRX1924234
2188-2014	2016	Brazil	Fortaleza, Ceará, NOrtheast of Brazil	Human	MFP	YES	M	27	LL	4.2+	YES	MB	4N/O	no	wt	wt	wt	wt						17280430	16.74	58.2544	0.9754	0 (0%)	Stefani et al. 2017, PLOS NTD	SRX1924235
2DDS	2015	Brazil		Human	MFP	YES	NA	NA	NA	NA	YES	NA	4N	yes	55 Pro> Arg	wt	wt	wt	L396P	S58R	wt	wt	wt	33361714	25.73	57.99	0.9838	7 (0.23%)		SRR6241798
3208-2007	2016	Brazil	Fortaleza, Ceará, NOrtheast of Brazil	Human	FFPE	YES	M	17	LL	4.75+	NO	MB	4N	no	wt	wt	wt	wt						4319511	42.33	17.48	0.9202	197 (6.45%)	Stefani et al. 2017, PLOS NTD	SRX1924236
3208-2015	2016	Brazil	Fortaleza, Ceará, NOrtheast of Brazil	Human	FFPE	YES	M	25	LL	4+	YES	MB	4N	no	wt	wt	wt	wt						7997464	66.41	37.19	0.9667	25 (0.82%)	Stefani et al. 2017, PLOS NTD	SRX1924237
Airaku-3	2000	Japan	Airaku	Human	MFP	NO	NA	NA	LL	NA	YES	NA	1D	yes	53 Thr>Ile	wt	wt	wt	Asn304fs	wt	wt	wt	wt	59413447	34.76	96.2	0.987	0 (0%)	Singh et al. 2014, Clin Microbiol Infect	SRX440926
Amami	2000	Japan	Amami	Human	MFP	NO	NA	NA	LL	NA	YES	NA	3K1	yes	55 Pro>Leu	wt	wt	wt	wt	R236C	wt	wt	L145fs	1613767	84.98	65.03	0.9862	1 (0.03%)	Matsuoka et al. 2010, Jpn J Lepr (and earlier papers from Matsuoka)	SRR6241800
ARLP_07	2015	Ethiopia	Amhara	Human	skin biopsy	NO	M	60	BB	4+	NO	NA	2H	no	wt	wt	wt	wt						2680887	82.15	41.39	0.9749	1 (0.03%)		SRR6241801
ARLP_08	2015	Ethiopia	Oromia	Human	skin biopsy	NO	M	42	BB	3+	NO	NA	2E	no	wt	wt	wt	wt						4384432	6.07	7.36	0.8472	377 (12.34%)		SRR6241796
ARLP_10	2015	Ethiopia	Amhara	Human	skin biopsy	NO	F	10	BL	6+	NO	NA	2H	no	wt	wt	wt	wt						5616059	98.85	74.33	0.9752	0 (0%)		SRR6241797
ARLP_11	2015	Ethiopia	Amhara	Human	skin biopsy	NO	F	55	LL	6+	NO	NA	2H	no	wt	wt	wt	wt						10212559	96.77	80.59	0.9753	2 (0.07%)		SRR6241818
ARLP_12	2015	Ethiopia	Amhara	Human	skin biopsy	NO	M	66	LL	6+	NO	NA	2E	no	wt	wt	wt	wt						7069038	94.66	81.02	0.9753	1 (0.03%)		SRR6241819
ARLP_13	2015	Ethiopia	Addis Ababa	Human	skin biopsy	NO	M	30	BL	4+	NO	NA	2H	no	wt	wt	wt	wt						7698099	95.64	84.45	0.9753	2 (0.07%)		SRR6241820
ARLP_14	2015	Ethiopia	Amhara	Human	skin biopsy	NO	M	60	BT	2+	NO	NA	2F	no	wt	wt	wt	wt						4138676	66.28	27.05	0.9745	4 (0.13%)		SRR6241821
ARLP_20	2015	Ethiopia	Oromia	Human	skin biopsy	NO	M	40	NA	1+	NO	NA	2E	no	wt	wt	wt	wt						7153440	20.56	32.72	0.9746	3 (0.1%)		SRR6241822
ARLP_23	2015	Ethiopia	Oromia	Human	skin biopsy	NO	M	12	BL	4+	NO	NA	2E	no	wt	wt	wt	wt						8062150	96.03	84.27	0.9753	0 (0%)		SRR6241823
ARLP_25	2015	Ethiopia	Amhara	Human	skin biopsy	NO	M	40	LL	4+	NO	NA	2E	no	wt	wt	wt	wt						8738857	94.3	84.03	0.9752	0 (0%)		SRR6241824
ARLP_27	2015	Ethiopia	SNNP	Human	skin biopsy	NO	M	45	LL	5+	NO	NA	2E	no	wt	wt	wt	wt						11801677	93.75	91.47	0.9753	1 (0.03%)		SRR6241825
ARLP_29	2015	Ethiopia	Amhara	Human	skin biopsy	NO	M	30	LL	5+	NO	NA	2H	no	wt	wt	wt	wt						7326531	92.84	81.16	0.9753	1 (0.03%)		SRR6241816
ARLP_30	2015	Ethiopia	Oromia	Human	skin biopsy	NO	M	28	BL	4+	NO	NA	2E	no	wt	wt	wt	wt						10439065	99.35	90.07	0.9753	0 (0%)		SRR6241817
ARLP_32	2015	Ethiopia	Oromia	Human	skin biopsy	NO	M	21	BB	3+	NO	NA	2H	no	wt	wt	wt	wt						3846433	67.04	45.78	0.975	1 (0.03%)		SRR6241712
ARLP_37	2015	Ethiopia	Addis Ababa	Human	skin biopsy	NO	M	35	LL	6+	YES	NA	2E	no	wt	wt	wt	wt						11478468	99.17	91.46	0.9754	0 (0%)		SRR6241711
ARLP_40	2015	Ethiopia	Addis Ababa	Human	skin biopsy	NO	F	28	BL	5+	NO	NA	2H	no	wt	wt	wt	wt						2447377	85.63	40.33	0.9748	1 (0.03%)		SRR6241714
ARLP_46	2015	Ethiopia	Oromia	Human	skin biopsy	NO	M	42	BT	4+	NO	NA	2F	no	wt	wt	wt	wt						7847035	20.25	34.18	0.9747	2 (0.07%)		SRR6241713
ARLP_48	2015	Ethiopia	Oromia	Human	skin biopsy	NO	M	38	BL	4+	NO	NA	2H	no	wt	wt	wt	wt						5300364	12.82	8.62	0.9162	178 (5.82%)		SRR6241708
ARLP_49	2015	Ethiopia	Oromia	Human	skin biopsy	NO	M	20	LL	6+	NO	NA	2H	no	wt	wt	wt	wt						7012462	93.03	75.58	0.9753	2 (0.07%)		SRR6241707
ARLP_52	2015	Ethiopia	Oromia	Human	skin biopsy	NO	M	60	BL	5+	NO	NA	2E	no	wt	wt	wt	wt						4821742	70.29	58.95	0.9752	2 (0.07%)		SRR6241710
ARLP_57	2015	Ethiopia	Amhara	Human	skin biopsy	NO	F	27	LL	6+	NO	NA	2H	no	wt	wt	wt	wt						3495875	98.73	59.58	0.9751	2 (0.07%)		SRR6241709
ARLP_62	2015	Ethiopia	Addis ababa	Human	skin biopsy	NO	M	26	BB	4+	NO	NA	2E	no	wt	wt	wt	wt						5449323	74.83	63.27	0.9752	2 (0.07%)		SRR6241716
ARLP_63	2015	Ethiopia	Oromia	Human	skin biopsy	NO	M	27	LL	6+	NO	NA	2H	no	wt	wt	wt	wt						6408208	98.7	115.331	0.9754	0 (0%)		SRR6241715
ARLP_65	2015	Ethiopia	Oromia	Human	skin biopsy	NO	F	60	BL	6+	NO	NA	2H	no	wt	wt	wt	wt						5872421	94.97	104.088	0.9754	0 (0%)		SRR6241723
ARLP_68	2015	Ethiopia	Oromia	Human	skin biopsy	NO	M	60	LL	6+	NO	NA	2H	no	wt	wt	wt	wt						9856389	57.09	76.88	0.9753	2 (0.07%)		SRR6241724
ARLP_73	2015	Ethiopia	Oromia	Human	skin biopsy	NO	M	28	BL	4+	NO	NA	2H	no	wt	wt	wt	wt						8515468	7.28	11.38	0.9649	31 (1.01%)		SRR6241721
ARLP_74	2015	Ethiopia	Oromia	Human	skin biopsy	NO	M	25	LL	4+	NO	NA	2H	no	wt	wt	wt	wt						8418558	15.25	23.22	0.9743	0 (0%)		SRR6241722
Bn7-39	2015	Benin		Human	skin biopsy	NO	M	17	NA	5+	NA	NA	4N	no	wt	wt	wt	wt						5221108	63.84	61.26	0.9752	2 (0.07%)		SRR6241719
Bn7-41	2015	Benin		Human	skin biopsy	NO	F	17	NA	6+	NO	NA	4N	no	wt	wt	wt	wt						7263517	38.65	51.56	0.9751	1 (0.03%)		SRR6241720
Bn8-46	2015	Benin		Human	skin biopsy	NO	M	21	NA	5+	NO	NA	4N	yes	55 Pro> Arg	wt	wt	wt	wt	wt	wt	wt	wt	9126740	77.03	110.122	0.9753	0 (0%)		SRR6241717
Bn8-47	2015	Benin		Human	skin biopsy	NO	M	14	NA	6+	NO	NA	4N	no	wt	wt	wt	wt						5430231	97.03	84.62	0.9752	0 (0%)		SRR6241718
Bn8-51	2015	Benin		Human	skin biopsy	NO	M	50	NA	1+	NO	NA	4N	no	wt	wt	wt	wt						157483	9.5	9.56	0.9412	98 (3.21%)		SRR6241725
Bn8-52	2015	Benin		Human	skin biopsy	NO	F	55	NA	6+	NO	NA	4N	yes	55 Pro>Leu; 145 Asn>His	wt	wt	wt	Trp1108fs	wt	wt	wt	wt	8775914	62.57	105.19	0.9754	1 (0.03%)		SRR6241726
BP	2013	Brazil		Human	skin biopsy	YES	NA	NA	LL	5+	NA	NA	3I-2	no	wt	wt	wt	wt						36491791	16.13	50.37	0.9725	16 (0.52%)		SRR6241730
Br1	2013	Brazil		Human	skin biopsy	YES	NA	NA	NA	NA	NA	NA	4N	no	wt	wt	wt	wt						16888150	9.17	29.39	0.9629	39 (1.28%)		SRR6241732
Br14-1	2014	Brazil	Parà	Human	MFP	YES	NA	NA	LL	2.25+	YES	MB	4N	yes	55 Pro> Arg	456 Ser>Met	wt	wt	Gly148fs	wt	wt	wt	wt	1858328	76.03	80.93	0.9893	1 (0.03%)		SRR6241729
Br14-2	2014	Brazil	Parà	Human	MFP	YES	NA	NA	LL	1+	YES	MB	4N	yes	55 Pro> Arg	456 Ser>Met	wt	wt	Gly148fs	wt	wt	wt	wt	1344906	39.52	50.19	0.9895	5 (0.16%)		SRR6241728
Br14-3	2014	Brazil	Sao Paulo	Human	MFP	YES	NA	NA	BL	5+	YES	MB	3I-1/2	yes	55 Pro>Leu	451 His>Tyr; 448 Gly>Asp; 433 Thr>Ile	91 Ala>Val	wt	Q107*	G94D	wt	wt	E173*	1353437	39.72	52.37	0.9907	1 (0.03%)		SRR6241727
Br14-4	2014	Brazil	Sao Paulo	Human	MFP	YES	NA	NA	LL	NA	YES	MB	4N	yes	55 Pro> Arg	456 Ser>Leu; 171 Thr>Asn	wt	wt	L396P	I56T	wt	wt	wt	1734557	80	107.19	0.9931	0 (0%)		SRR6241734
Br14-5	2014	Brazil	Maranhao	Human	MFP	YES	NA	NA	LL	5.25+	YES	MB	4N	yes	55 Pro> Arg	456 Ser>Leu	wt	wt	A919E	C222W	wt	wt	wt	1629607	51.24	70.13	0.9912	0 (0%)		SRR6241733
Br2016-14	2016	Brazil	Parà	Human	skin biopsy	YES	F	58	LL	5+	NO	NA	4N	no	wt	wt	wt	wt						82853570	43.79	66.8922	0.9752	0 (0%)		SRR6241731
Br2016-15	2016	Brazil	Castanhal, Parà	Human	skin biopsy	NO	M	32	LL	5+	NO	NA	4N	yes	55 Pro>Leu	wt	Val731Ile	503 Thr>Ile	G796S	A63T	wt	M14I	N142fs	17898363	41.8	111.935	0.9753	2 (0.07%)		SRR6241736
Br2016-16	2016	Brazil	Marituba, Parà	Human	skin biopsy	NO	M	81	BL	3.5+	YES	NA	4N	no	wt	wt	wt	wt	Leu998fs	K267fs	wt	wt	wt	11402193	13.84	10.5925	0.9573	57 (1.87%)		SRR6241735
Br2016-17	2016	Brazil	Rio de Janeiro	Human	skin biopsy	NO	M	47	BL	5+	NO	NA	3I-2	no	wt	wt	wt	wt						6617051	97.06	119.653	0.9754	0 (0%)		SRR6241745
Br2016-18	2016	Brazil	Rio de Janeiro	Human	skin biopsy	NO	M	31	LL	5.5+	NO	NA	1D	no	wt	wt	Ser307Leu	wt	wt	wt	wt	wt	wt	18548113	64.33	159.141	0.9754	1 (0.03%)		SRR6241746
Br2016-19	2016	Brazil	Rio de Janeiro	Human	skin biopsy	NO	M	68	LL	5.5+	NO	NA	3I-2	no	wt	wt	wt	wt						17212172	93.91	174.243	0.9755	0 (0%)		SRR6241747
Br2016-20	2016	Brazil	Rio de Janeiro	Human	skin biopsy	NO	F	55	LL	5.5+	NO	NA	3I-2	no	wt	wt	wt	wt						14034415	97.17	168.126	0.9755	1 (0.03%)		SRR6241748
Br2016-21	2016	Brazil	Rio de Janeiro	Human	skin biopsy	NO	M	45	LL	5+	NO	NA	3I-2	no	wt	wt	wt	wt	wt	wt	wt	I932fs	wt	16769658	99.17	172.103	0.9755	0 (0%)		SRR6241741
Br2016-24	2016	Brazil	Ananindeua,Parà	Human	skin biopsy	NO	F	21	LL	3.75+	NO	NA	4N	no	wt	wt	wt	wt						20160640	1.75	9.643	0.9393	115 (3.76%)		SRR6241742
Br2016-26	2016	Brazil	Belèm, Parà	Human	skin biopsy	NO	M	35	LL	3.75+	NO	NA	4N	no	wt	wt	wt	wt						5913791	95.76	110.8	0.9753	1 (0.03%)		SRR6241743
Br2016-27	2016	Brazil	Belèm, Parà	Human	skin biopsy	NO	NA	NA	NA	NA	NA	NA	4N	no	wt	wt	wt	wt	wt	wt	wt	wt	wt	10275624	99.24	141.95	0.9754	0 (0%)		SRR6241744
Br2016-45	2016	Brazil	Ribeirao Preto - Sao Paulo	Human	skin biopsy	NO	M	69	LL	NA	NO	NA	3I-1	no	wt	wt	wt	wt						8617183	73.95	109.75	0.9754	0 (0%)		SRR6241739
Br2016-46	2016	Brazil	Ribeirao Preto - Sao Paulo	Human	skin biopsy	NO	M	61	BL	NA	NO	NA	3I-1	no	wt	wt	wt	wt						6452692	13.86	26.7529	0.9739	3 (0.1%)		SRR6241740
Br2016-47	2016	Brazil	Ribeirao Preto - Sao Paulo	Human	skin biopsy	NO	M	69	BL	NA	NO	NA	3I-1	no	wt	wt	wt	wt						6739401	97.71	121.58	0.9754	2 (0.07%)		SRR6241759
Br4923	2004	Brazil		Human	Armadillo liver	NO	NA	NA	NA	NA	NO		4P	no	wt	wt	wt	wt	wt	wt	wt	wt	wt	complete_genome	complete_genome	complete_genome	complete_genome	2 (0.07%)	Science 2005 / Nat Gen 2009	NC_011896
BrMM1	2013	Brazil		Human	skin biopsy	YES	NA	NA	NA	NA	NA	NA	4P	no	wt	wt	wt	wt						9575821	32.44	38.02	0.9706	16 (0.52%)		SRR6241749
BrMM2	2013	Brazil		Human	skin biopsy	YES	NA	NA	NA	NA	NA	NA	4P	no	wt	wt	wt	wt						9978737	39.96	50.25	0.9726	12 (0.39%)		SRR6241761
BrMM4	2013	Brazil		Human	skin biopsy	YES	NA	NA	NA	NA	NA	NA	3I-1	no	wt	wt	wt	wt						19781836	71.17	85.5	0.9752	5 (0.16%)		SRR6241760
BrMM5	2013	Brazil		Human	skin biopsy	YES	NA	NA	NA	NA	NA	NA	3I-1/2	no	wt	wt	wt	wt						11324622	38.74	56.95	0.9741	7 (0.23%)		SRR6241763
Brw15-10M2	2015	UK	Brownsea island	Red squirrel	skin tissue	NO	*	*	NA	NA	NA	NA	3I-1	no	wt	wt	wt	wt						5011623	97.25	71.51	0.9752	1 (0.03%)	Avanzi et al. 2016, Science	SRX1849315
Brw15-12M2	2015	UK	Brownsea island	Red squirrel	skin tissue	NO	*	*	NA	NA	NA	NA	3I-1	no	wt	wt	wt	wt						3551934	18.45	17.08	0.9737	7 (0.23%)	Avanzi et al. 2016, Science	SRX1849316
Brw15-1E	2015	UK	Brownsea island	Red squirrel	skin tissue	NO	*	*	NA	NA	NA	NA	3I-1	no	wt	wt	wt	wt						5860465	95.43	76.84	0.9753	2 (0.07%)	Avanzi et al. 2016, Science	SRX1849300
Brw15-20M2	2015	UK	Brownsea island	Red squirrel	skin tissue	NO	*	*	NA	NA	NA	NA	3I-1	no	wt	wt	wt	wt						2969719	87.37	50.78	0.9751	2 (0.07%)	Avanzi et al. 2016, Science	SRX1849320
Brw15-25E	2015	UK	Brownsea island	Red squirrel	skin tissue	NO	*	*	NA	NA	NA	NA	3I-1	no	wt	wt	wt	wt						3791959	99.6	62.43	0.9752	1 (0.03%)	Avanzi et al. 2016, Science	SRX1849321
Brw15-5E	2015	UK	Brownsea island	Red squirrel	skin tissue	NO	*	*	NA	NA	NA	NA	3I-1	no	wt	wt	wt	wt						6330057	18.2	27.25	0.9745	3 (0.1%)	Avanzi et al. 2016, Science	SRX1849301
EGG	2016	Mexico	Nuovo Leon	Human	skin tissue	NO	M	66	NA	NA	NA	NA	3I-2	no	wt	wt	wt	wt						10472434	33.64	74.7687	0.9753	1 (0.03%)		SRR6241762
Fio3	2012	Brazil	Rio de Janeiro	Human	Skin biopsy	NO	NA	NA	LL	5+	NA	NA	4P	no	wt	wt	wt	wt						144173346	10.18	8.89	0.898	207 (6.77%)		SRR6241765
Gu4-17	2014	Guinea	Conakry	Human	Skin biopsy	NO	M	44	NA	1+	NO	NA	4N	no	wt	wt	wt	wt						4358061	5.97	20.13	0.9801	18 (0.59%)		SRR6241764
Gu4-19L	2014	Guinea	Conakry	Human	Skin biopsy	NO	M	30	NA	2+	NO	NA	4O	no	wt	wt	wt	wt						5582631	5.18	31.79	0.9822	4 (0.13%)		SRR6241738
Gu5-23	2014	Guinea	Kindia	Human	Skin biopsy	NO	F	19	NA	5+	NO	NA	4O	no	wt	wt	wt	wt						11520194	52.39	72.1311	0.9752	0 (0%)		SRR6241750
I30_W09	2005	USA	Louisiana	Armadillo	Armadillo tissue	NO	NA	NA	NA	NA	NA	NA	3I-2	no	wt	wt	wt	wt						6427117	31.71	14.89	0.9696	11 (0.36%)	Truman et al. 2011, NEJM	SRX024988
Indonesia-1	2000	Indonesia		Human	MFP	NO	NA	NA	BL	NA	NO	NA	1A	no	wt	wt	wt	wt						1432211	93	64.32	0.9861	3 (0.1%)		SRR6241780
Izumi	2000	Japan	Izumi	Human	MFP	NO	NA	NA	LL	NA	NO	NA	3K0	no	wt	wt	wt	wt						1695441	78.32	56.55	0.9839	4 (0.13%)	Matsuoka et al. 2010, Jpn J Lepr (and earlier papers from Matsuoka)	SRR6241781
Jorgen_625	1368 (+-23)	Denmark	medieval Danemark (11th-12th)	Human	Bone	YES	NA	NA	NA	NA	NA	NA	3I-1	no	wt	wt	wt	wt						22350948	28.52	84.5	0.9818	1 (0.03%)	Schuenemann et al. 2013, Science	SRX275547, SRX275548, SRX275549
Kanazawa	2000	Japan	Kanazawa	Human	MFP	NO	NA	NA	LL	NA	NO	NA	3K0	no	wt	wt	wt	wt						7478809	50.16	112.88	0.9882	0 (0%)	Matsuoka et al. 2010, Jpn J Lepr (and earlier papers from Matsuoka)	SRR6241778
Kitasato	2000	Japan	Kitasato	Human	MFP	NO	NA	NA	LL	NA	NO	NA	3K0	no	wt	wt	wt	wt						2986342	27.15	29.45	0.9086	206 (6.74%)	Matsuoka et al. 2010, Jpn J Lepr (and earlier papers from Matsuoka)	SRR6241779
Korea-3-2	2000	Korea	Korea	Human	MFP	NO	NA	NA	LL	NA	NO	NA	3K0	no	wt	wt	wt	wt						1445592	88.17	59.78	0.9852	2 (0.07%)	Matsuoka et al. 2010, Jpn J Lepr (and earlier papers from Matsuoka)	SRR6241784
Kusatsu-6	2000	Japan	Kusatsu	Human	MFP	NO	NA	NA	LL	NA	YES	NA	3K0	yes	55 Pro>Leu	433 Thr>Ile; 441 Asp>Tyr	wt	wt	wt	wt	K477fs	wt	wt	1785198	14.26	9.36	0.7089	784 (25.65%)	Matsuoka et al. 2010, Jpn J Lepr (and earlier papers from Matsuoka)	SRR6241785
Kyoto-1	2000	Japan	Kyoto	Human	MFP	NO	NA	NA	LL	NA	NO	NA	3K0	no	wt	wt	wt	wt						2428631	26.07	39.32	0.9848	3 (0.1%)	Matsuoka et al. 2010, Jpn J Lepr (and earlier papers from Matsuoka)	SRR6241782
LRC-1A	2000	Japan		Human	MFP	NO	NA	NA	LL	NA	YES	NA	1A	no	wt	wt	wt	wt						1647927	97.14	82.51	0.9894	2 (0.07%)		SRR6241799
Ml10-91	2016	Mali		Human	skin biopsy	NO	F	35	NA	4+	NO	MB	4N	no	wt	wt	wt	wt						6606542	99.04	120.328	0.9754	2 (0.07%)		SRR6241783
Ml10-93	2016	Mali		Human	skin biopsy	NO	F	29	NA	3+	NO	MB	4N	yes	55 Pro> Arg	wt	wt	wt	Arg73fs	S58R	wt	wt	wt	7174277	10.94	18.33	0.9737	2 (0.07%)		SRR6241776
Ml10-94	2016	Mali		Human	skin biopsy	NO	M	75	NA	5+	YES	MB	4N	no	wt	wt	wt	wt						6352238	82.03	99.1978	0.9754	0 (0%)		SRR6241777
Ml10-95	2016	Mali		Human	skin biopsy	NO	M	49	NA	4+	NO	MB	4N	no	wt	wt	wt	wt						7250247	78.79	108.94	0.9754	4 (0.13%)		SRR6241793
Ml10-96	2016	Mali		Human	skin biopsy	NO	M	38	NA	5+	NO	MB	4P	no	wt	wt	wt	wt						1310039	98.1	120.54	0.9754	3 (0.1%)		SRR6241792
Ml10-97	2016	Mali		Human	skin biopsy	NO	M	36	NA	4+	NO	MB	4N	no	wt	wt	wt	wt						6772776	94.58	120.09	0.9754	2 (0.07%)		SRR6241791
Ml10-98	2016	Mali		Human	skin biopsy	NO	M	75	NA	3+	YES	MB	4N	no	wt	wt	wt	wt	wt	A10fs	wt	wt	wt	4553403	85.6	84.94	0.9753	0 (0%)		SRR6241790
Ml10-99	2016	Mali		Human	skin biopsy	NO	M	NA	NA	3+	YES	MB	4N	no	wt	wt	wt	wt						6126147	96.58	112.15	0.9754	1 (0.03%)		SRR6241789
Ml2-10	2016	Guinea	Kankan	Human	skin biopsy	NO	M	19	NA	5+	NO	MB	4N	yes	53 Thr>Arg	wt	wt	wt	wt	wt	wt	wt	wt	14534653	23.58	54.35	0.975	1 (0.03%)	Avanzi et al. 2016, Clin Inf Dis	SRX1677242
ML2-5	2012	Mali		Human	skin biopsy	NO	M	38	NA	5+	YES	MB	4N	no	wt	wt	wt	wt						90670834	87.48	82.72	0.9756	5 (0.16%)		SRR6241788
Ml6-50	2016	Guinea	Kankan	Human	skin biopsy	NO	M	32	NA	4+	NO	MB	4N	yes	53 Thr>Arg	wt	wt	wt	wt	wt	wt	wt	wt	3532303	93.36	58.47	0.9752	0 (0%)	Avanzi et al. 2016, Clin Inf Dis	SRX1677243
Ml6-55	2016	Guinea	Kankan	Human	skin biopsy	NO	F	14	NA	5+	NO	MB	4N	yes	53 Thr>Arg	wt	wt	wt	wt	wt	wt	wt	wt	3461080	89.71	56.16	0.9751	0 (0%)	Avanzi et al. 2016, Clin Inf Dis	SRX1677244
Ml9-79	2014	Mali		Human	skin biopsy	NO	M	35	NA	3+	NO	MB	4N	no	wt	wt	wt	wt						6781019	98.12	81.18	0.9753	0 (0%)		SRR6241787
Ml9-80	2014	Mali		Human	skin biopsy	NO	M	25	NA	4+	NO	MB	4-0	no	wt	wt	wt	wt						4640459	92.4	49.14	0.975	0 (0%)		SRR6241786
Ml9-81	2014	Mali		Human	skin biopsy	NO	M	28	NA	5+	NO	MB	4N	no	wt	wt	wt	wt						4515940	99.19	70.07	0.9752	1 (0.03%)		SRR6241795
Ml9-82	2014	Mali		Human	skin biopsy	NO	F	48	NA	3+	NO	MB	4O	no	wt	wt	wt	wt						5406313	78.86	68.21	0.9752	4 (0.13%)		SRR6241794
Ml9-83	2014	Mali		Human	skin biopsy	NO	M	39	NA	4+	NO	MB	4N	no	wt	wt	wt	wt						7715637	25.61	42.3	0.9749	1 (0.03%)		SRR6241806
Ml9-84	2014	Mali		Human	skin biopsy	NO	F	57	NA	3+	NO	MB	4N	no	wt	wt	wt	wt						6219084	90.98	75.94	0.9753	1 (0.03%)		SRR6241807
Ml9-86	2014	Mali		Human	skin biopsy	NO	M	31	NA	4+	NO	MB	4N	no	wt	wt	wt	wt						5295604	98.27	75.62	0.9753	0 (0%)		SRR6241808
Ml9-87	2014	Mali		Human	skin biopsy	NO	M	30	NA	4+	NO	MB	4O	no	wt	wt	wt	wt						63171225	7.13	70.48	0.9752	3 (0.1%)		SRR6241809
Ng12-33	2015	Niger		Human	Skin biopsy	NO	M	57	NA	4+	YES	MB	4N	no	wt	wt	wt	wt						12345293	94.87	87	0.9753	4 (0.13%)		SRR6241810
Ng13-32	2015	Niger		Human	Skin biopsy	NO	F	12	NA	5+	NO	MB	4N	no	wt	wt	wt	wt						10918422	91.03	91.8	0.9753	0 (0%)		SRR6241811
Ng13-33	2015	Niger		Human	Skin biopsy	NO	F	68	NA	5+	NO	MB	4-0	no	wt	wt	wt	wt						5796184	98.28	79.11	0.9753	2 (0.07%)		SRR6241812
Ng14-35	2015	Niger		Human	Skin biopsy	NO	M	56	NA	4+	NO	MB	1D	yes	55 Pro>Arg	wt	Ser307Leu	wt	A594T	Asp34del	wt	wt	wt	37760251	1.33	13.1	0.9962	20 (0.65%)		SRR6241813
Ng15-36	2015	Niger		Human	Skin biopsy	NO	M	30	NA	6+	NO	MB	4N	no	wt	wt	wt	wt						10720852	92.43	57.2083	0.9751	3 (0.1%)		SRR6241814
Ng15-37	2015	Niger		Human	Skin biopsy	NO	M	38	NA	4+	NO	MB	4N	no	wt	wt	wt	wt						24097944	65.69	158.169	0.9755	1 (0.03%)		SRR6241815
Ng16-38	2015	Niger		Human	Skin biopsy	NO	M	25	NA	4+	NO	MB	4N	no	wt	wt	wt	wt						9920416	99.02	139.965	0.9755	3 (0.1%)		SRR6241775
Ng17-39	2015	Niger		Human	Skin biopsy	NO	M	50	NA	4+	NO	MB	4N	no	wt	wt	wt	wt						12116761	70.46	130.408	0.9754	1 (0.03%)		SRR6241774
NHDP-55	2004	USA	Texas	Human	Armadillo liver	NO	NA	NA	NA	NA	NA	NA	3I-2	no	wt	wt	wt	wt						13789670	77.93	22.69	0.9702	5 (0.16%)	Truman et al. 2011, NEJM	SRX024987
NHDP-63	2004	USA	Louisiana	Human	Armadillo liver	NO	NA	NA	NA	NA	NA	NA	3I-2	no	wt	wt	wt	wt						17168447	72.44	32.26	0.9709	4 (0.13%)	Monot et al. 2009, Nature Gen.	SRX007418
NHDP-98	2004	USA	Texas	Human	Armadillo liver	NO	NA	NA	NA	NA	NA	NA	3I-2	no	wt	wt	wt	wt						7619615	93.69	28.99	0.9708	7 (0.23%)	Truman et al. 2011, NEJM	SRX025006
Oku-4	2000	Japan	Oku	Human	MFP	NO	NA	NA	LL	NA	YES	NA	3K0	no	wt	wt	wt	wt						2668694	21	30.96	0.9273	154 (5.04%)	Matsuoka et al. 2010, Jpn J Lepr (and earlier papers from Matsuoka)	SRR6241773
Pak	2010	Pakistan		Human	Skin biopsy	YES	NA	NA	NA	NA	NA	NA	1D	no	wt	wt	wt	wt						34747964	12.33	51.98	0.9732	10 (0.33%)		SRR6241772
Refshale_16	1103 (+-24)	Denmark	medieval Danemark 11th-12th	Human	Bone	YES	NA	NA	NA	NA	NA	NA	2F	no	wt	wt	wt	wt						36964676	32.69	67.67	0.9827	1 (0.03%)	Schuenemann et al. 2013, Science	SRX276068, SRX275555, SRX275554, SRX275553
Ryukyu-2	2000	Japan	Ryukyu	Human	MFP	NO	NA	NA	LL	NA	NO	NA	3K1	no	wt	wt	wt	wt						374129	86.71	16.78	0.9689	59 (1.93%)	Matsuoka et al. 2010, Jpn J Lepr (and earlier papers from Matsuoka)	SRR6241771
S10_Ch-04	2006	China		Human	NA	YES	NA	NA	NA	NA	NA	NA	3K0	no	wt	wt	wt	wt						26020829	23.48	12.23	0.9639	39 (1.28%)	Schuenemann et al. 2013, Science	SRX275534
S11_Inde_2	2000	India		Human	Armadillo tissue	YES	NA	NA	NA	NA	NA	NA	1D	no	wt	wt	wt	wt						44233186	75.31	88.72	0.9753	1 (0.03%)	Schuenemann et al. 2013, Science	SRX275569
S13_Ml-3-28	2013	Mali		Human	skin biopsy	YES	M	45	NA	5+	NO	MB	4N	no	wt	wt	wt	wt						8422370	12.45	12.58	0.9539	62 (2.03%)	Schuenemann et al. 2013, Science	SRX275571
S14_Ml-2-07	2013	Mali		Human	skin biopsy	YES	M	22	NA	4+	NA	MB	4O	no	wt	wt	wt	wt						25615229	11.04	16.49	0.937	137 (4.48%)	Schuenemann et al. 2013, Science	SRX275572
S15_92041	1992	Martinique		Human	Mouse passage	YES	NA	NA	LL	NA	Yes	NA	3L	yes	53 Thr>Ile	432 Gly>Ser; 451 His>Asp	wt	wt	D466N	Q117*	D63N;D323N	T334I	Gly146fs	2869108	35.52	10.31	0.9369	149 (4.88%)	Honore et al. 1993, Int. J. Lepr.; Schuenemann et al. 2013, Science	SRX275573, SRX275559
S2_95034	1995	Antilles		Human	NA	YES	NA	NA	NA	NA	NA	NA	1B	no	wt	wt	wt	wt						5233503	12.22	9.48	0.9013	217 (7.1%)	Schuenemann et al. 2013, Science	SRX275562
S9_96008	1996	New_Caledonia		Human	NA	YES	NA	NA	NA	NA	NA	NA	3K0	yes	53 Thr>Ile	791 Arg>Gln	wt	wt	wt	S58N	wt	wt	wt	6276544	18.72	12.41	0.9607	71 (2.32%)		SRR847062, SRR847082
SK2	1283 (+-23)	UK	medieval UK 13th	Human	Bone	YES	NA	NA	NA	NA	NA	NA	3I-1	no	wt	wt	wt	wt						44408340	94.41	12.67	0.8679	144 (4.71%)	Schuenemann et al. 2013, Science	SRX275535
SK8	989 (+-80)	UK	medieval UK 11-12th	Human	Bone	YES	NA	NA	NA	NA	NA	NA	2F	no	wt	wt	wt	wt						8418222	13.06	20.59	0.9766	13 (0.43%)	Schuenemann et al. 2013, Science	SRX275537, SRX275538
Thai-237	2000	Thailand		Human	MFP	NO	NA	NA	LL	NA	NO	NA	1A	no	wt	wt	I851T	wt	wt	wt	wt	wt	wt	2072370	34.98	36.14	0.9492	90 (2.95%)	Matsuoka et al. 2010, Jpn J Lepr (and earlier papers from Matsuoka)	SRR6241770
Thai-311	2000	Thailand		Human	MFP	NO	NA	NA	LL	NA	NO	NA	1D	no	wt	wt	wt	wt						1275476	68.13	68.43	0.9917	12 (0.39%)	Matsuoka et al. 2010, Jpn J Lepr (and earlier papers from Matsuoka)	SRR6241769
Thai-53	2005	Thailand		Human	Armadillo liver	NO	NA	NA	NA	NA	NA	NA	1A	no	wt	wt	wt	wt						6929249	54.84	22.61	0.9707	3 (0.1%)	Monot et al. 2009, Nature Gen.	SRX007417
TN	1990	India	Tamil Nadu	Human	Armadillo liver	NO	NA	NA	NA	NA	NA	NA	1A	no	wt	wt	wt	wt						reference_genome	reference_genome	reference_genome	reference_genome	reference_genome	Cole et al. 2001, Nature	AL450380.1
Tsukuba-1	2000	Japan	Tsukuba	Human	MFP	NO	NA	NA	BL	NA	NO	NA	3K0	no	wt	wt	wt	wt						1304225	77.75	82.46	0.9901	1 (0.03%)	Matsuoka et al. 2010, Jpn J Lepr (and earlier papers from Matsuoka)	SRR6241768
US57	2000	Marshall_Islands		Human	Skin biopsy	YES	NA	NA	NA	NA	NA	NA	3K1	no	wt	wt	Gly362Glu	wt	wt	wt	wt	wt	wt	29489078	2.45	18.38	0.9712	12 (0.39%)		SRR6241767
Ye2-3	2014	Yemen		Human	Skin biopsy	YES	M	73	NA	5+	NO	NA	2E	no	wt	wt	wt	wt						4885095	18.84	12.86	0.9085	240 (7.85%)		SRR6241766
Ye3s2	2013	Yemen		Human	Skin biopsy	NO	M	48	LL	NA	NO	NA	1B	no	wt	wt	wt	wt						2487700	3.4	8.54	0.8767	356 (11.65%)		SRR6241737
Ye4-10	2015	Yemen		Human	Skin biopsy	NO	NA	NA	NA	NA	YES	NA	2E	no	wt	wt	wt	wt						4335961	96.32	171.71	0.9915	0 (0%)		SRR6241751
Ye4-11	2015	Yemen		Human	Skin biopsy	NO	NA	NA	NA	NA	YES	NA	2E	no	wt	wt	wt	wt						4569062	96.82	168.96	0.993	1 (0.03%)		SRR6241752
Ye4-12	2015	Yemen		Human	Skin biopsy	NO	NA	NA	NA	NA	YES	NA	1D	no	wt	wt	wt	wt						1581560	61.27	67.02	0.9875	0 (0%)		SRR6241753
Ye4-8	2015	Yemen		Human	Skin biopsy	NO	NA	NA	NA	NA	NO	NA	1D	no	wt	wt	wt	wt						5555855	96.4	176.26	0.9925	0 (0%)		SRR6241754
Zensho-2	2000	Japan	Zensho	Human	MFP	NO	NA	NA	LL	NA	YES	NA	3K0	yes	55 Pro>Leu	wt	wt	wt	Tyr562fs	G94D	wt	wt	wt	1072302	75.84	69.32	0.9906	0 (0%)	Matsuoka et al. 2010, Jpn J Lepr (and earlier papers from Matsuoka)	SRR6241755
Zensho-4	2000	Japan	Zensho	Human	MFP	NO	NA	NA	LL	NA	YES	NA	3K0	yes	53 Thr>Ile	51 Pro>Ser; 456 Ser>Leu	91 Ala>Val	464 Asp>Asn	R314C	D77N	A25T	Q1719*	L163fs	1171314	51.23	52.08	0.9857	3 (0.1%)	Matsuoka et al. 2010, Jpn J Lepr (and earlier papers from Matsuoka)	SRR6241756
Zensho-5	2000	Japan	Zensho	Human	MFP	NO	NA	NA	LL	NA	NA	NA	3K0	yes	55 Pro>Leu	456 Ser>Leu; 583 Pro>Leu	wt	wt	wt	G204C	G390A	wt	N142fs	1695531	39.12	61.2	0.9845	106 (3.47%)	Matsuoka et al. 2010, Jpn J Lepr (and earlier papers from Matsuoka)	SRR6241757
Zensho-9	2000	Japan	Zensho	Human	MFP	NO	NA	NA	LL	NA	YES	NA	3K1	yes	55 Pro>Leu	451 His>Tyr; 681 Gly>Ser	wt	wt	A973T	P150L	P383L	wt	E122*	1841058	27.88	49.38	0.9846	17 (0.56%)	Matsuoka et al. 2010, Jpn J Lepr (and earlier papers from Matsuoka)	SRR6241758
