# Supplementary material for: Phylogenomics and antimicrobial resistance of the leprosy bacillus Mycobacterium leprae
Source: Nat Commun. 2018 Jan 24;9:352. doi: 10.1038/s41467-017-02576-z (PMC5783932; doi:10.1038/s41467-017-02576-z)
Supplement: Supplementary file 5 — Supplementary Data 2 [file 41467_2017_2576_MOESM5_ESM.xlsx]

## Sheet: Supp. Data 2 - SNPs+InDels
# SNPs and InDels identified in 154 M. leprae genomes.
SNP type ->																		1A	1A	1A	1A	1A	1B	1B	1D(outsider)	1D	1D	1D	1D	1D	1D	1D	1D	1D	2E	2E	2E	2E	2E	2E	2E	2E	2E	2E	2E	2E	2E	2F	2F
POS (AL450380.1)	REF (TN)	ALT	SNP or indel	EFF	Feature type	Gene name (Mycobrowser)	ML code	Feature length	Codon_change	A.acid_change	Comment	Number of samples with this allele	Number of non-synonymous or deleterious ALLELES per corresponding gene	Number of non-synonymous or deleterious ALLELES per kilobase of corresponding gene	Number of synonymous, pseudo, intergenic ALLELES per corresponding gene or region	Number of synonymous, pseudo, intergenic ALLELES per kilobase of corresponding gene or region	Mycobacterium lepromatosis (GCA_000966355.1)	TN	Thai-237	LRC-1A	Indonesia-1	Thai-53	S2_95034	Ye3s2	2936	Ng14-35	Br2016-18	Thai-311	Airaku-3	Ye4-8	Ye4-12	S11_Inde_2	Pak	1262-16	ARLP_20	ARLP_25	ARLP_27	ARLP_12	Ye4-11	ARLP_30	ARLP_52	Ye2-3	Ye4-10	ARLP_08	ARLP_62	ARLP_23	ARLP_37	ARLP_14	ARLP_46
73	A	G	SNP	missense_variant	CDS	dnaA	ML0001	1566	73A>G	Ser25Gly	1A>2H	103	4	2.55428			G	A	A	A	A	A	A	-	A	A	A	A	A	A	A	A	A	A	A	A	A	A	A	A	A	-	A	A	A	A	A	A	A
451	G	A	SNP	missense_variant	CDS	dnaA	ML0001	1566	451G>A	Gly151Arg		1	4	2.55428			G	G	G	G	G	G	G	G	G	G	G	G	G	G	G	G	G	G	G	G	G	G	G	G	G	G	G	G	G	G	G	G	G
593	G	A	SNP	missense_variant	CDS	dnaA	ML0001	1566	593G>A	Arg198Gln		1	4	2.55428			G	G	G	G	G	G	G	G	G	G	G	G	G	G	G	G	G	G	G	G	G	G	G	G	G	G	G	G	G	G	G	G	G
883	G	A	SNP	missense_variant	CDS	dnaA	ML0001	1566	883G>A	Gly295Ser	3I	25	4	2.55428			G	G	G	G	G	G	G	G	G	G	G	G	G	G	G	G	G	G	G	G	G	G	G	G	G	G	G	G	G	G	G	G	G
1011	G	A	SNP	synonymous_variant	CDS	dnaA	ML0001	1566	1011G>A	Glu337Glu		17			2	1.27714	G	G	G	G	G	G	G	G	G	G	G	G	G	G	G	G	G	G	G	G	G	G	G	G	G	G	G	G	G	G	G	G	G
1113	C	T	SNP	synonymous_variant	CDS	dnaA	ML0001	1566	1113C>T	Val371Val		1			2	1.27714	C	C	C	C	C	C	C	C	C	C	C	C	C	C	C	C	C	C	C	C	C	C	C	C	C	C	C	C	C	C	C	C	C
1834	G	A	SNP	intergenic_region	intergenic	dnaA-dnaN	ML0001-ML0002	514	1834G>A			1			1	1.94553	A	G	G	G	G	G	-	G	G	G	G	G	G	G	G	G	G	G	G	G	G	G	G	G	G	G	G	G	G	G	G	G	G
2251	C	T	SNP	synonymous_variant	CDS	dnaN	ML0002	1200	171C>T	Ser57Ser		1			1	0.833333	T	C	C	C	C	C	C	C	C	C	C	C	C	C	C	C	C	C	C	C	C	C	C	C	C	-	C	C	C	C	C	C	C
4423	G	A	SNP	synonymous_variant	CDS	recF	ML0003	1158	1143G>A	Ser381Ser		1			1	0.863558	G	G	G	G	G	G	A	G	G	G	G	G	G	G	G	G	G	G	G	G	G	G	G	G	G	G	G	G	G	G	G	G	G
4513	G	A	SNP	missense_variant	CDS	ML0004	ML0004	570	79G>A	Val27Ile		8	2	3.50877			G	G	G	G	G	G	G	G	G	G	G	G	G	G	G	G	G	G	G	G	G	G	A	A	A	-	A	A	A	A	A	G	G
4972	G	A	SNP	missense_variant	CDS	ML0004	ML0004	570	538G>A	Ala180Thr		1	2	3.50877			-	G	G	G	G	G	G	G	G	G	G	G	G	G	G	G	G	G	G	G	G	A	G	G	G	G	G	G	G	G	G	G	G
5066	G	T	SNP	intergenic_region	intergenic	ML0004-gyrB	ML0004-ML0005	224	5066G>T			2			1	4.46429	A	G	G	G	G	G	-	G	G	G	G	T	T	G	G	G	G	G	G	G	G	G	G	G	G	-	G	G	G	G	G	G	G
5869	T	G	SNP	missense_variant	CDS	gyrB	ML0005	2037	641T>G	Val214Gly		1	2	0.981836			T	T	T	G	T	T	T	T	T	T	T	T	T	T	T	T	T	T	T	T	T	T	T	T	T	-	T	T	T	T	T	T	T
6476	G	A	SNP	synonymous_variant	CDS	gyrB	ML0005	2037	1248G>A	Ser416Ser		1			3	1.47275	G	G	G	G	G	G	G	G	G	G	G	G	G	G	G	G	G	G	G	G	G	G	G	G	G	G	G	G	G	G	G	G	G
6736	C	T	SNP	missense_variant	CDS	gyrB	ML0005	2037	1508C>T	Thr503Ile		1	2	0.981836			C	C	C	C	C	C	C	C	C	C	C	C	C	C	C	C	C	C	C	C	C	C	C	C	C	C	C	C	C	C	C	C	C
6864	C	T	SNP	synonymous_variant	CDS	gyrB	ML0005	2037	1636C>T	Leu546Leu		1			3	1.47275	C	C	C	C	C	C	C	C	C	C	C	C	C	C	C	C	C	C	C	C	C	T	C	C	C	C	C	C	C	C	C	C	C
6986	C	T	SNP	synonymous_variant	CDS	gyrB	ML0005	2037	1758C>T	Ser586Ser		1			3	1.47275	C	C	C	C	C	C	C	C	C	C	C	C	C	C	C	C	C	C	C	C	C	C	C	C	C	C	C	C	C	C	C	C	C
7589	C	T	SNP	missense_variant	CDS	gyrA	ML0006	3750	272C>T	Ala91Val		1	8	2.13333			C	C	C	C	C	C	C	C	C	C	C	C	C	C	C	C	C	C	C	C	C	C	C	C	C	C	C	-	C	C	C	C	C
7614	C	T	SNP	synonymous_variant	CDS	gyrA	ML0006	3750	297C>T	Arg99Arg	3I	25			8	2.13333	T	C	C	C	C	C	C	C	C	C	C	C	C	C	C	C	C	C	C	C	C	C	C	C	C	C	C	C	C	C	C	C	C
7686	C	T	SNP	synonymous_variant	CDS	gyrA	ML0006	3750	369C>T	Asp123Asp		1			8	2.13333	C	C	C	C	C	C	C	C	C	C	C	C	C	C	C	C	C	C	C	C	C	C	C	C	C	-	C	C	C	C	C	C	C
8237	C	T	SNP	missense_variant	CDS	gyrA	ML0006	3750	920C>T	Ser307Leu		2	8	2.13333			C	C	C	C	C	C	C	C	C	T	T	C	C	C	C	C	C	C	C	C	C	C	C	C	C	-	C	-	C	C	C	C	C
8402	G	A	SNP	missense_variant	CDS	gyrA	ML0006	3750	1085G>A	Gly362Glu		1	8	2.13333			G	G	G	G	G	G	G	G	G	G	G	G	G	G	G	G	G	G	G	G	G	G	G	G	G	G	G	G	G	G	G	G	G
8453	T	C	SNP	missense_variant	CDS	gyrA	ML0006	3750	1136T>C	Leu379Pro	1A	148	8	2.13333			C	T	T	T	T	T	C	C	C	C	C	C	C	C	C	C	C	C	C	C	C	C	C	C	C	C	C	C	C	C	C	C	C
8517	C	T	SNP	synonymous_variant	CDS	gyrA	ML0006	3750	1200C>T	Arg400Arg		1			8	2.13333	T	C	C	C	C	C	C	C	C	C	C	C	C	C	C	C	C	C	C	C	C	C	C	C	C	C	C	C	C	C	C	C	C
8628	G	A	SNP	synonymous_variant	CDS	gyrA	ML0006	3750	1311G>A	Arg437Arg		1			8	2.13333	T	G	G	G	G	G	G	G	G	G	G	G	G	G	G	G	G	G	G	G	G	G	G	G	G	G	G	G	G	G	G	G	G
9006	G	A	SNP	synonymous_variant	CDS	gyrA	ML0006	3750	1689G>A	Leu563Leu		1			8	2.13333	G	G	G	G	G	G	G	G	G	G	G	G	G	G	G	G	G	G	G	G	G	G	G	G	G	G	G	G	G	G	G	G	G
9381	G	A	SNP	synonymous_variant	CDS	gyrA	ML0006	3750	2064G>A	Thr688Thr		1			8	2.13333	G	G	G	G	G	G	G	G	G	G	G	G	G	G	G	G	G	G	G	G	A	G	G	G	G	G	G	G	G	G	G	G	G
9508	G	A	SNP	missense_variant	CDS	gyrA	ML0006	3750	2191G>A	Val731Ile		1	8	2.13333			G	G	G	G	G	G	G	G	G	G	G	G	G	G	G	G	G	G	G	G	G	G	G	G	G	G	G	G	G	G	G	G	G
9869	T	C	SNP	missense_variant	CDS	gyrA	ML0006	3750	2552T>C	Ile851Thr		2	8	2.13333			C	T	C	C	T	T	T	T	T	T	T	T	T	T	T	T	T	T	T	T	T	T	T	T	T	T	T	T	T	T	T	T	T
10248	G	A	SNP	synonymous_variant	CDS	gyrA	ML0006	3750	2931G>A	Arg977Arg		2			8	2.13333	G	G	G	G	G	G	G	G	G	A	A	G	G	G	G	G	G	G	G	G	G	G	G	G	G	G	G	G	G	G	G	G	G
10505	C	T	SNP	missense_variant	CDS	gyrA	ML0006	3750	3188C>T	Ser1063Phe		16	8	2.13333			C	C	C	C	C	C	C	C	C	C	C	C	C	C	C	C	C	C	C	C	C	C	C	C	C	-	C	C	C	C	C	C	C
10660	G	C	SNP	missense_variant	CDS	gyrA	ML0006	3750	3343G>C	Gly1115Arg		2	8	2.13333			G	G	G	G	G	G	G	G	G	G	G	G	G	G	G	G	G	G	G	G	G	G	G	C	C	G	G	G	G	G	G	G	G
10947	C	T	SNP	synonymous_variant	CDS	gyrA	ML0006	3750	3630C>T	Arg1210Arg		1			8	2.13333	C	C	C	C	C	C	C	C	C	C	C	C	C	C	C	C	C	C	C	C	C	C	C	C	C	C	C	C	C	C	C	C	C
11651	C	T	SNP	missense_variant	CDS	ML0007	ML0007	912	457C>T	Arg153Cys		2	1	1.09649			C	C	C	C	C	C	C	C	C	C	C	C	C	C	C	C	C	C	C	C	C	C	C	C	C	C	C	C	C	C	C	T	T
12046	C	T	SNP	synonymous_variant	CDS	ML0007	ML0007	912	852C>T	Val284Val		1			1	1.09649	C	C	C	C	C	C	C	C	C	C	C	C	C	C	C	C	C	C	C	C	C	C	C	C	C	C	C	C	C	C	C	C	C
12168	C	T	SNP	intergenic_region	intergenic	ML0007-ileT	ML0007-MLP000001	87	12168C>T			2			1	11.4943	C	C	C	C	C	C	C	C	C	C	C	C	C	C	C	C	C	C	C	C	C	C	C	C	C	C	C	C	C	C	C	C	C
12484	A	AACCACAGCTAGAC	indel	intergenic_region	intergenic	alaT-ML0008c	MLP000002-ML0008c	376	intergenic_region	intergenic_region	3K1	4			1	2.65957	NotAvailable	0	0	0	0	0	0	0	0	0	0	0	0	0	0	0	0	0	0	0	0	0	0	0	0	0	0	0	0	0	0	0	0
12492	C	T	SNP	intergenic_region	intergenic	alaT-ML0008c	MLP000002-ML0008c	376	12492C>T			1			5	13.2979	C	C	C	C	C	C	C	C	C	C	C	C	C	C	C	C	C	C	C	C	C	C	C	C	C	C	C	C	C	C	C	C	C
12499	G	A	SNP	intergenic_region	intergenic	alaT-ML0008c	MLP000002-ML0008c	376	12499G>A			1			5	13.2979	G	G	G	G	G	G	G	G	G	G	G	G	G	G	G	G	G	G	G	G	G	G	G	G	G	G	G	G	G	G	G	G	G
12632	G	A	SNP	intergenic_region	intergenic	alaT-ML0008c	MLP000002-ML0008c	376	12632G>A			2			5	13.2979	G	G	G	G	G	G	G	G	G	G	G	G	G	G	G	G	G	G	G	G	G	G	G	G	G	G	G	G	G	G	G	A	A
12709	A	G	SNP	intergenic_region	intergenic	alaT-ML0008c	MLP000002-ML0008c	376	12709A>G			1			5	13.2979	G	A	A	A	A	A	G	A	A	A	A	A	A	A	A	A	A	A	A	A	A	A	A	A	A	A	A	A	A	A	A	A	A
12748	C	T	SNP	intergenic_region	intergenic	alaT-ML0008c	MLP000002-ML0008c	376	12748C>T			1			5	13.2979	T	C	C	C	C	C	C	C	C	C	C	C	C	C	C	C	C	C	C	C	C	C	C	C	C	C	C	-	C	C	C	C	C
12924	C	T	SNP	missense_variant	CDS	ML0008c	ML0008c	375	307G>A	Ala103Thr		1	3	8			C	C	C	C	C	C	C	C	C	C	C	C	C	C	C	C	C	C	C	C	C	C	C	C	C	C	C	C	C	C	C	C	C
12975	A	G	SNP	missense_variant	CDS	ML0008c	ML0008c	375	256T>C	Ser86Pro		1	3	8			A	A	A	A	A	A	A	A	A	A	A	A	A	A	A	A	A	A	A	A	A	A	A	A	A	A	A	A	A	A	A	A	A
13017	C	T	SNP	missense_variant	CDS	ML0008c	ML0008c	375	214G>A	Asp72Asn		1	3	8			C	C	C	C	C	C	C	C	C	C	C	C	C	C	C	C	C	C	C	C	C	C	C	C	C	C	C	C	C	C	C	T	C
13343	C	G	SNP	intergenic_region	intergenic	ML0008c-ML0009	ML0008c-ML0009	544	13343C>G			1			5	9.19118	C	C	C	C	C	C	C	-	C	G	C	C	C	C	C	C	C	C	C	C	C	C	C	C	C	C	C	C	C	C	C	C	C
13392	A	G	SNP	intergenic_region	intergenic	ML0008c-ML0009	ML0008c-ML0009	544	13392A>G			1			5	9.19118	A	A	A	A	A	A	A	-	A	A	A	A	A	A	A	A	A	A	A	A	A	A	A	A	A	A	A	A	A	A	A	A	A
13412	T	A	SNP	intergenic_region	intergenic	ML0008c-ML0009	ML0008c-ML0009	544	13412T>A			1			5	9.19118	T	T	T	T	T	T	T	-	T	T	T	T	T	T	T	T	T	T	T	T	T	A	T	T	T	T	T	T	T	T	T	T	T
13482	G	C	SNP	intergenic_region	intergenic	ML0008c-ML0009	ML0008c-ML0009	544	13482G>C			1			5	9.19118	G	G	G	G	G	G	G	-	G	G	G	G	G	G	G	G	G	G	G	G	G	G	G	G	G	G	C	G	G	G	G	G	G
13587	G	T	SNP	intergenic_region	intergenic	ML0008c-ML0009	ML0008c-ML0009	544	13587G>T			1			5	9.19118	A	G	G	G	G	G	-	-	-	G	G	G	G	G	G	G	G	G	G	G	G	G	G	G	G	G	G	G	G	G	G	G	G
13808	G	T	SNP	missense_variant	CDS	ML0009	ML0009	192	34G>T	Ala12Ser		1	6	31.25			C	G	G	G	G	G	G	-	G	G	G	G	G	G	G	T	G	G	G	G	G	G	G	G	G	G	G	G	G	G	G	G	G
13907	C	T	SNP	missense_variant	CDS	ML0009	ML0009	192	133C>T	Pro45Ser	2F	5	6	31.25			C	C	C	C	C	C	C	-	C	C	C	C	C	C	C	C	C	C	C	C	C	C	C	C	C	C	C	C	C	C	C	T	T
13908	C	T	SNP	missense_variant	CDS	ML0009	ML0009	192	134C>T	Pro45Leu		1	6	31.25			C	C	C	C	C	C	C	-	C	C	T	C	C	C	C	C	C	C	C	C	C	C	C	C	C	C	C	C	C	C	C	C	C
13916	C	T	SNP	missense_variant	CDS	ML0009	ML0009	192	142C>T	His48Tyr		1	6	31.25			C	C	C	C	C	C	C	-	T	C	C	C	C	C	C	C	C	C	C	C	C	C	C	C	C	C	C	C	C	C	C	C	C
13937	G	A	SNP	missense_variant	CDS	ML0009	ML0009	192	163G>A	Gly55Arg		1	6	31.25			G	G	G	G	G	G	G	-	G	G	G	G	G	G	G	G	G	G	G	G	G	G	G	G	G	G	G	G	G	G	G	G	G
13945	C	T	SNP	synonymous_variant	CDS	ML0009	ML0009	192	171C>T	Phe57Phe		1			1	5.20833	C	C	C	C	C	C	C	-	C	C	C	C	C	C	C	C	C	C	C	C	C	C	C	C	C	-	C	C	C	C	C	C	C
13953	T	C	SNP	missense_variant	CDS	ML0009	ML0009	192	179T>C	Ile60Thr		1	6	31.25			C	T	T	T	T	T	T	-	T	T	T	T	T	T	T	T	T	T	T	T	T	T	T	T	T	-	T	T	T	T	T	T	T
13972	C	T	SNP	intergenic_region	intergenic	ML0009-ML0010c	ML0009-ML0010c	1459	13972C>T			1			12	8.22481	C	C	C	C	C	C	C	-	C	C	C	C	C	C	C	C	C	C	C	C	C	C	C	C	C	-	C	C	C	C	C	C	C
13994	C	T	SNP	intergenic_region	intergenic	ML0009-ML0010c	ML0009-ML0010c	1459	13994C>T			1			12	8.22481	T	C	C	C	C	C	C	-	C	C	C	C	C	C	C	C	C	C	C	C	C	C	C	C	C	-	C	C	C	C	C	C	C
14313	T	C	SNP	intergenic_region	intergenic	ML0009-ML0010c	ML0009-ML0010c	1459	14313T>C			1			12	8.22481	C	T	T	T	T	T	T	-	-	T	T	T	T	T	T	T	T	T	T	T	T	T	T	T	T	T	T	T	T	T	T	T	T
14432	T	C	SNP	intergenic_region	intergenic	ML0009-ML0010c	ML0009-ML0010c	1459	14432T>C			1			12	8.22481	C	T	T	T	T	T	T	-	T	T	T	T	T	T	T	T	T	T	T	T	T	T	T	T	T	T	T	T	T	T	T	T	C
14477	T	C	SNP	intergenic_region	intergenic	ML0009-ML0010c	ML0009-ML0010c	1459	14477T>C			1			12	8.22481	T	T	T	T	T	T	T	-	T	T	T	T	T	T	T	T	T	T	T	T	T	T	T	T	T	T	T	T	T	T	T	T	T
14554	C	T	SNP	intergenic_region	intergenic	ML0009-ML0010c	ML0009-ML0010c	1459	14554C>T			1			12	8.22481	C	C	C	C	C	C	C	-	C	C	C	C	C	C	C	C	C	C	C	C	C	C	C	C	C	-	C	C	C	C	C	C	C
14574	C	T	SNP	intergenic_region	intergenic	ML0009-ML0010c	ML0009-ML0010c	1459	14574C>T			1			12	8.22481	C	C	C	C	C	C	C	-	-	C	T	C	C	C	C	C	C	C	C	C	C	C	C	C	C	C	C	C	C	C	C	C	C
14602	G	A	SNP	intergenic_region	intergenic	ML0009-ML0010c	ML0009-ML0010c	1459	14602G>A			1			12	8.22481	-	G	G	G	G	G	G	-	G	G	G	G	G	G	G	G	G	G	G	G	G	G	G	G	G	G	G	G	A	G	G	G	G
14676	C	T	SNP	intergenic_region	intergenic	ML0009-ML0010c	ML0009-ML0010c	1459	14676C>T			61			12	8.22481	A	C	C	C	C	C	C	-	C	C	C	C	C	C	C	C	C	C	C	C	C	C	C	C	C	C	C	C	C	C	C	C	C
14773	G	A	SNP	intergenic_region	intergenic	ML0009-ML0010c	ML0009-ML0010c	1459	14773G>A			4			12	8.22481	A	G	G	G	G	G	G	-	-	G	G	G	G	G	G	G	G	G	G	G	G	G	G	G	G	-	G	G	G	G	G	G	G
15282	A	G	SNP	intergenic_region	intergenic	ML0009-ML0010c	ML0009-ML0010c	1459	15282A>G			4			12	8.22481	G	A	A	A	A	A	-	-	A	A	A	A	A	A	A	A	A	A	A	A	A	A	A	A	A	A	A	A	A	A	A	A	A
15416	G	A	SNP	intergenic_region	intergenic	ML0009-ML0010c	ML0009-ML0010c	1459	15416G>A			2			12	8.22481	G	G	G	G	G	G	G	G	G	G	G	G	G	G	G	G	G	G	G	G	G	G	G	G	G	G	G	G	G	G	G	A	A
15439	G	A	SNP	non_coding_exon_variant	pseudogene	ML0010c	ML0010c	342	329C>T		3K1	4			3	8.77193	G	G	G	G	G	G	G	G	G	G	G	G	G	G	G	G	G	G	G	G	G	G	G	G	G	G	G	G	G	G	G	G	G
15658	G	A	SNP	non_coding_exon_variant	pseudogene	ML0010c	ML0010c	342	110C>T			2			3	8.77193	-	G	G	G	G	G	G	G	G	G	G	G	G	G	G	G	G	G	G	G	G	G	G	G	G	G	G	G	G	G	G	G	G
15672	G	A	SNP	non_coding_exon_variant	pseudogene	ML0010c	ML0010c	342	96C>T			2			3	8.77193	-	G	G	G	G	G	G	G	G	G	G	G	G	G	G	G	G	G	G	G	G	G	G	G	G	G	G	G	G	G	G	A	A
15809	G	A	SNP	intergenic_region	intergenic	ML0010c-ppiA	ML0010c-ML0011	225	15809G>A			2			3	13.3333	G	G	G	G	G	G	G	G	G	G	G	G	G	G	G	G	G	G	A	A	G	G	G	G	G	G	G	G	G	G	G	G	G
15970	G	A	SNP	intergenic_region	intergenic	ML0010c-ppiA	ML0010c-ML0011	225	15970G>A		homoplasy, upstream of ppiA	2			3	13.3333	G	G	G	G	G	G	G	A	G	G	G	G	G	G	G	G	A	G	G	G	G	G	G	G	G	G	G	G	G	G	G	G	G
15985	G	A	SNP	intergenic_region	intergenic	ML0010c-ppiA	ML0010c-ML0011	225	15985G>A			17			3	13.3333	T	G	G	G	G	G	G	G	G	G	G	G	G	G	G	G	G	G	G	G	G	G	G	G	G	G	G	G	G	G	G	G	G
16320	C	T	SNP	missense_variant	CDS	ppiA	ML0011	549	328C>T	Pro110Ser		12	1	1.82149			C	C	C	C	C	C	C	C	C	C	C	-	C	C	C	C	C	C	C	C	C	C	C	C	C	C	C	C	C	C	C	C	C
16559	A	G	SNP	intergenic_region	intergenic	ppiA-ML0012c	ML0011-ML0012c	24	16559A>G			2			1	41.6667	C	A	A	A	A	A	A	A	A	A	A	A	A	A	A	A	A	A	A	A	A	A	A	A	A	A	A	-	A	A	A	G	G
16736	C	T	SNP	missense_variant	CDS	ML0012c	ML0012c	414	244G>A	Ala82Thr		1	2	4.83092			C	C	C	C	C	C	C	C	C	C	C	C	C	C	C	C	C	C	C	C	C	C	C	C	C	C	C	C	C	C	C	C	C
16900	C	T	SNP	missense_variant	CDS	ML0012c	ML0012c	414	80G>A	Cys27Tyr		1	2	4.83092			C	C	C	C	C	C	C	C	C	C	C	C	C	C	C	C	C	C	C	C	C	C	C	C	C	C	C	C	C	C	C	C	C
17116	C	A	SNP	intergenic_region	intergenic	ML0012c-ML0013c	ML0012c-ML0013c	154	17116C>A			2			1	6.49351	C	C	C	C	C	C	C	C	C	C	C	C	C	C	C	C	C	C	C	C	C	C	C	C	C	C	C	C	C	C	C	C	C
17173	G	A	SNP	synonymous_variant	CDS	ML0013c	ML0013c	282	243C>T	Phe81Phe		1			2	7.0922	G	G	G	G	G	G	G	G	G	G	G	G	G	G	G	G	G	G	G	G	G	G	G	G	G	A	G	G	G	G	G	G	G
17278	G	A	SNP	synonymous_variant	CDS	ML0013c	ML0013c	282	138C>T	Val46Val		1			2	7.0922	G	G	G	G	G	G	G	G	G	G	G	G	G	G	G	G	G	G	G	G	G	G	G	G	G	G	G	G	G	G	G	G	G
17427	G	A	SNP	intergenic_region	intergenic	ML0013c-ML0014	ML0013c-ML0014	67	17427G>A			1			1	14.9254	G	G	G	G	G	G	G	G	G	G	G	G	G	G	G	G	G	G	G	G	G	G	G	G	G	G	G	G	G	G	G	G	G
17895	G	A	SNP	non_coding_exon_variant	pseudogene	ML0014	ML0014	801	413G>A			1			3	3.74532	G	G	G	G	G	G	G	-	G	G	G	G	G	G	G	G	G	G	G	G	G	G	G	G	G	G	G	G	G	G	G	G	G
17935	T	C	SNP	non_coding_exon_variant	pseudogene	ML0014	ML0014	801	453T>C			2			3	3.74532	C	T	T	T	T	T	T	-	T	T	T	T	T	T	T	T	T	T	T	T	T	T	T	T	T	T	T	T	T	T	T	C	C
18026	C	T	SNP	non_coding_exon_variant	pseudogene	ML0014	ML0014	801	544C>T			2			3	3.74532	C	C	C	C	C	C	C	-	C	C	C	C	C	C	C	C	C	C	C	C	C	C	C	C	C	C	C	C	C	C	C	C	C
18439	G	A	SNP	missense_variant	CDS	trpG	ML0015	699	115G>A	Asp39Asn		1	3	4.29185			G	G	G	G	G	G	G	G	G	G	G	G	G	G	G	G	G	G	G	G	G	G	G	G	G	G	G	G	G	G	G	G	G
18544	G	A	SNP	missense_variant	CDS	trpG	ML0015	699	220G>A	Ala74Thr		1	3	4.29185			G	G	G	G	G	G	G	G	G	G	G	G	G	G	G	G	G	G	G	G	G	G	G	G	G	-	G	G	G	G	G	G	G
18915	C	T	SNP	synonymous_variant	CDS	trpG	ML0015	699	591C>T	Asp197Asp		1			1	1.43062	C	C	C	C	C	C	C	C	C	C	C	C	C	C	C	C	C	C	C	C	C	C	C	C	C	C	C	C	C	C	C	C	C
18929	G	A	SNP	missense_variant	CDS	trpG	ML0015	699	605G>A	Arg202His		2	3	4.29185			G	G	G	G	G	G	G	G	G	G	G	G	G	G	G	G	G	G	G	G	G	G	G	G	G	G	G	G	G	G	G	A	A
19071	G	A	SNP	missense_variant	CDS	pknB	ML0016c	1869	1799C>T	Ala600Val		1	5	2.67523			G	G	G	G	G	G	G	G	G	G	G	G	G	G	G	G	G	G	G	G	G	G	G	G	G	G	G	G	G	G	G	G	G
19452	G	A	SNP	missense_variant	CDS	pknB	ML0016c	1869	1418C>T	Thr473Ile		8	5	2.67523			G	G	G	G	G	G	G	G	G	G	G	G	G	G	G	G	G	G	G	G	G	G	A	A	A	-	A	A	A	A	A	G	G
19469	G	A	SNP	synonymous_variant	CDS	pknB	ML0016c	1869	1401C>T	Asn467Asn		1			3	1.60514	A	G	G	G	G	G	G	G	G	G	G	G	G	G	G	G	G	G	G	G	A	G	G	G	G	G	G	G	G	G	G	G	G
19659	G	A	SNP	missense_variant	CDS	pknB	ML0016c	1869	1211C>T	Ala404Val		1	5	2.67523			G	G	G	G	G	G	G	G	G	G	G	G	G	G	G	G	G	G	G	G	G	G	G	G	G	G	G	G	G	G	G	G	G
19848	G	A	SNP	missense_variant	CDS	pknB	ML0016c	1869	1022C>T	Ala341Val		2	5	2.67523			G	G	G	G	G	G	-	G	G	A	A	G	G	G	G	G	G	G	G	G	G	G	G	G	G	G	G	G	G	G	G	G	G
19909	T	A	SNP	missense_variant	CDS	pknB	ML0016c	1869	961A>T	Ser321Cys		1	5	2.67523			G	T	T	T	T	A	T	T	T	T	T	T	T	T	T	T	T	T	T	T	T	T	T	T	T	T	T	T	T	T	T	T	T
20060	G	A	SNP	synonymous_variant	CDS	pknB	ML0016c	1869	810C>T	Ala270Ala		1			3	1.60514	G	G	G	G	G	G	G	G	G	G	G	G	G	G	G	G	G	G	G	G	G	G	G	G	G	G	G	G	G	G	G	G	G
20621	G	A	SNP	synonymous_variant	CDS	pknB	ML0016c	1869	249C>T	Ser83Ser		1			3	1.60514	G	G	G	G	G	G	G	G	G	G	G	G	G	G	G	G	G	G	G	G	G	G	G	G	G	G	G	-	G	G	G	G	G
20910	G	A	SNP	missense_variant	CDS	pknA	ML0017c	1314	1283C>T	Thr428Ile	4	61	2	1.52207			G	G	G	G	G	G	G	G	G	G	G	G	G	G	G	G	G	G	G	G	G	G	G	G	G	G	G	G	G	G	G	G	G
21139	G	T	SNP	missense_variant	CDS	pknA	ML0017c	1314	1054C>A	Leu352Met		1	2	1.52207			G	G	G	G	G	G	G	G	G	G	G	G	G	G	G	G	G	G	G	G	G	G	G	G	G	G	G	G	G	G	G	G	G
21266	G	A	SNP	synonymous_variant	CDS	pknA	ML0017c	1314	927C>T	Cys309Cys		1			4	3.04414	G	G	G	G	G	G	G	A	G	G	G	G	G	G	G	G	G	G	G	G	G	G	G	G	G	G	G	-	G	G	G	G	G
21959	G	A	SNP	synonymous_variant	CDS	pknA	ML0017c	1314	234C>T	Asp78Asp		6			4	3.04414	A	G	G	G	G	G	G	G	G	G	G	G	G	G	G	G	G	G	G	G	G	G	G	G	G	G	G	G	G	G	G	G	G
22061	G	A	SNP	synonymous_variant	CDS	pknA	ML0017c	1314	132C>T	Leu44Leu		3			4	3.04414	G	G	G	G	G	G	G	-	G	G	G	G	G	G	G	G	G	G	G	G	G	G	G	G	G	G	G	-	G	G	G	G	G
22151	G	A	SNP	synonymous_variant	CDS	pknA	ML0017c	1314	42C>T	Arg14Arg		1			4	3.04414	G	G	G	G	G	G	G	-	G	G	G	G	G	G	G	G	G	G	G	G	G	G	G	G	G	G	G	-	G	G	G	G	G
22488	G	A	SNP	missense_variant	CDS	pbpA	ML0018c	1479	1180C>T	Pro394Ser		17	2	1.35227			G	G	G	G	G	G	G	G	G	G	G	G	G	G	G	G	G	G	G	G	G	G	G	G	G	G	G	G	G	G	G	G	G
22719	G	A	SNP	synonymous_variant	CDS	pbpA	ML0018c	1479	949C>T	Leu317Leu	4	59			4	2.70453	G	G	G	G	G	G	G	G	G	G	G	G	G	G	G	G	G	G	G	G	G	G	G	G	G	-	G	G	G	G	G	G	G
22909	G	A	SNP	synonymous_variant	CDS	pbpA	ML0018c	1479	759C>T	Pro253Pro		3			4	2.70453	A	G	G	G	G	G	G	G	G	G	G	G	G	G	G	A	A	A	G	G	G	G	G	G	G	G	G	G	G	G	G	G	G
23040	G	A	SNP	synonymous_variant	CDS	pbpA	ML0018c	1479	628C>T	Leu210Leu		1			4	2.70453	G	G	G	G	G	G	G	G	G	G	G	G	G	G	G	G	G	G	G	G	G	G	G	G	G	G	G	G	G	G	G	G	G
23299	G	A	SNP	synonymous_variant	CDS	pbpA	ML0018c	1479	369C>T	Phe123Phe		1			4	2.70453	G	G	G	G	G	G	G	G	G	G	G	G	G	G	G	G	G	G	G	G	G	G	G	G	G	G	G	G	G	G	G	G	G
23381	G	A	SNP	missense_variant	CDS	pbpA	ML0018c	1479	287C>T	Ser96Phe		1	2	1.35227			G	G	G	G	G	G	G	G	G	G	G	G	G	G	G	G	G	G	G	G	G	G	G	G	G	G	G	-	G	G	G	G	G
23700	G	A	SNP	synonymous_variant	CDS	rodA	ML0019c	1398	1362C>T	Ile454Ile		1			2	1.43062	G	G	G	G	G	G	G	-	G	G	G	G	G	G	G	G	G	G	G	G	G	G	G	G	G	G	G	G	G	G	G	G	G
24864	G	A	SNP	synonymous_variant	CDS	rodA	ML0019c	1398	198C>T	Ala66Ala	2H	15			2	1.43062	C	G	G	G	G	G	G	G	G	G	G	G	G	G	G	G	G	G	G	G	G	G	G	G	G	G	G	G	G	G	G	G	G
24901	C	T	SNP	missense_variant	CDS	rodA	ML0019c	1398	161G>A	Gly54Asp		1	1	0.715308			C	C	C	C	C	C	C	C	C	C	C	C	C	C	C	C	C	C	C	C	C	C	C	C	C	C	C	C	C	C	C	C	C
25118	C	T	SNP	synonymous_variant	CDS	pstP	ML0020c	1530	1470G>A	Thr490Thr		1			2	1.30719	C	C	C	C	C	C	C	C	C	C	C	C	C	C	C	C	C	C	C	C	C	C	C	C	C	C	C	C	C	C	C	C	C
25414	C	T	SNP	missense_variant	CDS	pstP	ML0020c	1530	1174G>A	Ala392Thr		2	1	0.653595			C	C	C	C	C	C	C	C	C	C	C	C	C	C	C	C	C	C	C	C	C	C	C	C	C	C	C	C	C	C	C	T	T
26545	G	A	SNP	synonymous_variant	CDS	pstP	ML0020c	1530	43C>T	Leu15Leu	3K1	4			2	1.30719	G	G	G	G	G	G	G	G	G	G	G	G	G	G	G	G	G	G	G	G	G	G	G	G	G	G	G	G	G	G	G	G	G
27143	A	C	SNP	intergenic_region	intergenic	ML0021c-ML0022c	ML0021c-ML0022c	121	27143A>C			1			1	8.26446	G	A	A	A	A	A	A	-	A	A	A	A	A	A	A	A	A	A	A	A	A	A	A	A	A	A	A	A	A	A	A	A	A
27730	G	A	SNP	missense_variant	CDS	ML0022c	ML0022c	1467	910C>T	Pro304Ser		2	2	1.36333			G	G	G	G	G	G	G	-	G	G	G	G	G	G	G	G	G	G	G	G	G	G	G	A	A	G	G	-	G	G	G	G	G
27937	G	A	SNP	missense_variant	CDS	ML0022c	ML0022c	1467	703C>T	His235Tyr		1	2	1.36333			A	G	-	G	G	G	G	-	G	G	G	G	G	G	G	G	G	G	G	G	G	G	G	G	G	G	G	G	G	G	G	G	G
28397	C	T	SNP	synonymous_variant	CDS	ML0022c	ML0022c	1467	243G>A	Thr81Thr		9			1	0.681663	C	C	C	C	C	C	C	C	C	C	C	C	C	C	C	C	C	C	C	C	C	C	T	T	T	T	T	T	T	T	T	C	C
28689	C	T	SNP	intergenic_region	intergenic	ML0022c-leuT	ML0022c-MLP000003	250	28689C>T			1			1	4	C	C	C	C	C	C	C	C	C	C	C	C	C	C	C	C	C	C	C	C	C	C	C	C	C	C	C	C	C	C	C	C	C
29055	G	T	SNP	missense_variant	CDS	ML0023c	ML0023c	312	211C>A	His71Asn		1	1	3.20513			G	G	G	G	G	G	G	-	G	G	G	G	G	G	G	G	G	G	G	G	G	G	G	G	G	G	G	G	G	G	G	G	G
29107	G	A	SNP	synonymous_variant	CDS	ML0023c	ML0023c	312	159C>T	Ile53Ile		1			1	3.20513	G	G	G	G	G	G	G	-	G	G	G	G	G	G	A	G	G	G	G	G	G	G	G	G	G	G	G	G	G	G	G	G	G
29460	C	T	SNP	intergenic_region	intergenic	ML0023c-ML0024	ML0023c-ML0024	509	29460C>T			1			4	7.85855	-	C	C	C	C	C	C	C	C	C	C	C	C	C	C	C	C	C	C	C	C	C	C	C	C	C	C	C	C	C	C	C	C
29508	C	T	SNP	intergenic_region	intergenic	ML0023c-ML0024	ML0023c-ML0024	509	29508C>T			2			4	7.85855	C	C	C	C	C	C	C	C	C	C	C	C	C	C	C	C	C	C	C	C	C	C	C	C	C	C	C	C	C	C	C	C	C
29563	C	T	SNP	intergenic_region	intergenic	ML0023c-ML0024	ML0023c-ML0024	509	29563C>T			17			4	7.85855	C	C	C	C	C	C	C	C	C	C	C	C	C	C	C	C	C	C	C	C	C	C	C	C	C	C	C	C	C	C	C	C	C
29637	C	T	SNP	intergenic_region	intergenic	ML0023c-ML0024	ML0023c-ML0024	509	29637C>T			1			4	7.85855	C	C	C	C	C	C	C	C	C	C	C	C	C	C	C	C	C	C	C	C	C	C	C	C	C	C	C	C	C	C	C	C	C
30699	G	A	SNP	intergenic_region	intergenic	ML0025c-PPE	ML0025c-ML0026	431	30699G>A			1			3	6.96056	G	G	G	G	G	G	G	G	G	G	G	G	G	G	G	G	G	G	G	G	G	G	G	G	G	G	G	G	G	G	G	G	G
30886	G	A	SNP	intergenic_region	intergenic	ML0025c-PPE	ML0025c-ML0026	431	30886G>A			4			3	6.96056	G	G	G	G	G	G	G	G	G	G	G	G	G	G	G	G	G	G	G	G	G	G	G	G	G	G	G	G	G	G	G	G	G
30911	G	A	SNP	intergenic_region	intergenic	ML0025c-PPE	ML0025c-ML0026	431	30911G>A			1			3	6.96056	G	G	G	G	G	G	G	G	G	G	G	G	G	G	G	G	G	G	G	G	G	G	G	G	G	G	G	G	G	G	G	G	G
31044	G	A	SNP	non_coding_exon_variant	pseudogene	PPE	ML0026	637	608C>T			2			2	3.13972	G	G	G	G	G	G	G	G	G	G	G	G	G	G	G	G	G	G	G	G	G	G	G	G	G	G	G	G	G	G	G	G	G
31049	G	A	SNP	non_coding_exon_variant	pseudogene	PPE	ML0026	637	603C>T		2H	15			2	3.13972	G	G	G	G	G	G	G	G	G	G	G	G	G	G	G	G	G	G	G	G	G	G	G	G	G	G	G	G	G	G	G	G	G
31839	G	A	SNP	intergenic_region	intergenic	PPE-ML0027c	ML0026-ML0027c	461	31839G>A		2H	15			1	2.1692	G	G	G	G	G	G	G	G	G	G	G	G	G	G	G	G	G	G	G	G	G	G	G	G	G	G	G	G	G	G	G	G	G
35507	A	G	SNP	missense_variant	CDS	ML0031c	ML0031c	837	617T>C	Ile206Thr		1	1	1.19474			A	A	A	A	A	A	A	A	A	A	A	A	A	A	A	A	A	A	A	A	A	A	A	A	A	A	A	A	A	A	A	A	A
38081	G	A	SNP	synonymous_variant	CDS	leuS	ML0032	2919	1761G>A	Val587Val		1			1	0.342583	G	G	G	G	G	G	G	G	G	G	G	A	G	G	G	G	G	G	G	G	G	G	G	G	G	G	G	G	G	G	G	G	G
38202	C	T	SNP	missense_variant	CDS	leuS	ML0032	2919	1882C>T	Arg628Trp		17	2	0.685166			T	C	C	C	C	C	C	C	C	C	C	C	C	C	C	C	C	C	C	C	C	C	C	C	C	C	C	C	C	C	C	C	C
38769	G	A	SNP	missense_variant	CDS	leuS	ML0032	2919	2449G>A	Asp817Asn		1	2	0.685166			G	G	G	G	G	G	G	G	G	G	G	G	G	G	G	G	G	G	G	G	G	G	G	G	G	G	G	G	G	G	G	G	G
40443	G	A	SNP	intergenic_region	intergenic	ML0033-esxC	ML0033-ML0034	613	40443G>A			3			3	4.89396	-	G	G	G	G	G	-	G	G	G	G	G	G	G	G	G	G	G	G	G	G	G	G	G	G	G	G	G	G	G	G	G	G
40503	C	T	SNP	intergenic_region	intergenic	ML0033-esxC	ML0033-ML0034	613	40503C>T			1			3	4.89396	-	C	C	C	C	C	C	C	C	C	C	C	C	C	C	C	C	C	C	C	C	C	C	C	C	C	C	-	C	C	C	C	C
40626	C	T	SNP	intergenic_region	intergenic	ML0033-esxC	ML0033-ML0034	613	40626C>T			1			3	4.89396	-	C	C	C	C	C	C	-	C	C	C	C	C	C	C	C	C	C	C	C	C	C	C	C	C	C	C	C	C	C	C	C	C
42450	C	G	SNP	non_coding_exon_variant	pseudogene	ML0035	ML0035	862	229C>G			1			1	1.16009	-	C	C	C	C	C	C	C	C	C	C	C	C	C	C	C	C	C	C	C	C	C	C	C	C	C	C	C	C	C	C	C	G
43827	C	G	SNP	intergenic_region	intergenic	eccD2-mycP2	ML0036-ML0037	377	43827C>G			1			1	2.65252	-	C	C	C	C	C	G	C	C	C	C	C	C	C	C	C	C	C	C	C	C	C	C	C	C	C	C	C	C	C	C	C	C
44180	T	C	SNP	non_coding_exon_variant	pseudogene	mycP2	ML0037	1256	104T>C		2H	15			4	3.18471	-	T	T	T	T	T	T	T	T	T	T	T	T	T	T	T	T	T	T	T	T	T	T	T	T	T	T	T	T	T	T	T	T
44770	G	A	SNP	non_coding_exon_variant	pseudogene	mycP2	ML0037	1256	694G>A			3			4	3.18471	-	G	G	G	G	G	G	G	G	G	G	G	G	G	G	G	G	G	G	G	G	G	G	G	G	G	G	G	G	G	G	G	G
44832	G	A	SNP	non_coding_exon_variant	pseudogene	mycP2	ML0037	1256	756G>A			1			4	3.18471	-	G	G	G	G	G	G	G	G	G	G	G	G	G	G	G	G	G	G	G	G	G	G	G	G	G	G	G	G	G	G	G	G
45216	C	T	SNP	non_coding_exon_variant	pseudogene	mycP2	ML0037	1256	1140C>T			1			4	3.18471	C	C	C	C	C	C	C	C	C	C	C	C	C	C	C	C	C	C	C	C	C	C	C	C	C	C	C	C	C	C	C	C	C
45472	G	A	SNP	non_coding_exon_variant	pseudogene	eccE2	ML0038	1431	76G>A			1			5	3.49406	T	G	G	G	G	G	G	-	G	G	G	G	G	G	A	G	G	G	G	G	G	G	G	G	G	G	G	G	G	G	G	G	G
45791	T	C	SNP	non_coding_exon_variant	pseudogene	eccE2	ML0038	1431	395T>C			5			5	3.49406	T	T	T	T	T	T	-	-	T	T	T	T	T	T	T	T	T	T	T	T	T	T	T	T	T	-	T	T	T	T	T	T	T
46096	A	G	SNP	non_coding_exon_variant	pseudogene	eccE2	ML0038	1431	700A>G			1			5	3.49406	A	A	A	A	A	A	A	A	A	A	A	A	A	A	A	A	A	A	A	A	A	A	A	A	A	A	A	A	A	A	A	A	A
46129	C	T	SNP	non_coding_exon_variant	pseudogene	eccE2	ML0038	1431	733C>T			1			5	3.49406	C	C	C	C	C	C	C	C	C	C	C	C	C	C	C	C	C	C	C	C	C	C	C	C	C	C	C	C	C	C	C	C	C
46416	G	A	SNP	non_coding_exon_variant	pseudogene	eccE2	ML0038	1431	1020G>A			3			5	3.49406	G	G	G	G	G	G	G	G	G	G	G	G	G	G	G	G	G	G	G	G	G	G	G	G	G	G	G	G	G	G	G	G	G
47405	C	T	SNP	non_coding_exon_variant	pseudogene	eccA2	ML0039	1372	135C>T			2			4	2.91545	C	C	C	C	C	C	C	C	C	C	C	C	C	C	C	C	C	C	C	C	C	C	C	C	C	C	C	C	C	C	C	C	C
48196	G	A	SNP	non_coding_exon_variant	pseudogene	eccA2	ML0039	1372	926G>A			24			4	2.91545	A	G	G	G	G	G	G	G	G	G	G	G	G	G	G	G	G	G	G	G	G	G	G	G	G	G	G	G	G	G	G	G	G
48229	C	T	SNP	non_coding_exon_variant	pseudogene	eccA2	ML0039	1372	959C>T			11			4	2.91545	C	C	C	C	C	C	C	C	C	C	C	C	C	C	C	C	C	C	C	C	C	C	C	C	C	C	C	C	C	C	C	C	C
48235	G	A	SNP	non_coding_exon_variant	pseudogene	eccA2	ML0039	1372	965G>A			1			4	2.91545	G	G	G	G	G	G	G	G	G	G	G	G	G	G	G	G	G	G	G	G	G	G	G	G	G	G	G	G	G	G	G	G	G
48680	G	T	SNP	intergenic_region	intergenic	eccA2-ML0040c	ML0039-ML0040c	1046	48680G>T			5			2	1.91205	G	G	G	G	G	G	G	G	G	G	G	G	G	G	G	G	G	G	G	G	G	G	G	G	G	G	G	G	G	G	G	G	G
48732	C	T	SNP	intergenic_region	intergenic	eccA2-ML0040c	ML0039-ML0040c	1046	48732C>T		2E	13			2	1.91205	C	C	C	C	C	C	C	C	C	C	C	C	C	C	C	C	C	C	T	T	T	T	T	T	T	T	T	T	T	T	T	C	C
51988	C	T	SNP	missense_variant	CDS	mycP1	ML0041	1341	1333C>T	Arg445Cys		1	1	0.745712			C	C	C	C	T	C	C	C	C	C	C	C	C	C	C	C	C	C	C	C	C	C	C	C	C	C	C	-	C	C	C	C	C
52200	C	CGTA	indel	disruptive_inframe_insertion	CDS	eccE1	ML0042	1404	215_217dupGTA	Ser72dup		2	2	1.4245			NotAvailable	0	0	0	0	0	0	0	0	0	0	0	0	0	0	0	0	0	0	0	0	0	0	0	0	0	0	0	0	0	0	0	0
52851	T	C	SNP	missense_variant	CDS	eccE1	ML0042	1404	859T>C	Trp287Arg		142	2	1.4245			C	T	C	C	C	C	-	C	C	C	C	C	C	C	C	C	C	C	C	C	C	C	C	C	C	-	C	C	C	C	C	C	C
53300	C	T	SNP	synonymous_variant	CDS	eccE1	ML0042	1404	1308C>T	Gly436Gly		1			1	0.712251	C	C	C	C	C	C	C	C	C	C	C	C	C	C	C	C	C	C	C	C	C	C	C	C	C	C	C	C	C	C	C	C	C
53995	G	A	SNP	non_coding_exon_variant	pseudogene	espB	ML0043	977	277G>A			1			1	1.02354	C	G	G	G	G	G	G	G	G	G	G	G	G	G	G	G	G	G	G	G	G	G	G	G	G	G	G	G	G	G	G	G	G
55736	G	T	SNP	non_coding_exon_variant	pseudogene	espK	ML0045	1119	156G>T			1			2	1.78731	A	G	G	G	G	G	G	G	G	G	G	G	G	G	G	G	G	G	G	G	G	G	G	G	G	G	G	G	G	G	G	G	G
56421	C	T	SNP	non_coding_exon_variant	pseudogene	espK	ML0045	1119	841C>T			1			2	1.78731	C	C	C	C	C	C	-	C	C	C	C	C	C	C	C	C	C	C	C	C	C	C	C	C	C	C	C	C	C	C	C	C	C
57633	T	G	SNP	non_coding_exon_variant	pseudogene	espJ	ML0046c	356	290A>C		3K1	4			1	2.80899	T	T	T	T	T	T	T	T	T	T	T	T	T	T	T	T	T	T	T	T	T	T	T	T	T	T	T	T	T	T	T	T	T
58052	C	T	SNP	missense_variant	CDS	eccD1	ML0047c	1539	1507G>A	Val503Ile	2H	15	3	1.94932			C	C	C	C	C	C	C	C	C	C	C	C	C	C	C	C	C	C	C	C	C	C	C	C	C	C	C	C	C	C	C	C	C
58631	C	T	SNP	missense_variant	CDS	eccD1	ML0047c	1539	928G>A	Ala310Thr		1	3	1.94932			C	C	C	C	C	C	C	C	C	C	C	C	C	C	C	T	C	C	C	C	C	C	C	C	C	C	C	C	C	C	C	C	C
58756	G	A	SNP	missense_variant	CDS	eccD1	ML0047c	1539	803C>T	Ala268Val		1	3	1.94932			G	G	G	G	G	G	G	G	G	G	G	G	G	G	G	G	G	G	G	G	G	G	G	G	G	G	G	G	G	A	G	G	G
59871	G	A	SNP	missense_variant	CDS	espI	ML0048c	1761	1445C>T	Thr482Met		1	4	2.27144			G	G	G	G	G	G	-	G	G	G	G	G	G	G	G	G	G	G	G	G	A	G	G	G	G	G	G	G	G	G	G	G	G
60096	T	G	SNP	missense_variant	CDS	espI	ML0048c	1761	1220A>C	Asp407Ala		1	4	2.27144			T	T	T	T	T	T	T	T	T	T	T	T	T	T	T	T	T	T	T	T	T	T	T	T	T	T	T	T	T	T	T	T	T
60699	G	A	SNP	missense_variant	CDS	espI	ML0048c	1761	617C>T	Ser206Leu		1	4	2.27144			G	G	G	G	G	G	G	G	G	G	G	G	G	G	G	G	G	A	G	G	G	G	G	G	G	G	G	G	G	G	G	G	G
60863	C	T	SNP	missense_variant	CDS	espI	ML0048c	1761	453G>A	Met151Ile		1	4	2.27144			C	C	C	C	C	C	C	-	C	C	C	C	C	C	C	C	C	C	C	C	C	C	C	C	C	C	C	-	C	C	C	C	C
61244	C	T	SNP	synonymous_variant	CDS	espI	ML0048c	1761	72G>A	Glu24Glu		1			1	0.567859	C	C	C	C	C	C	C	C	C	C	C	C	C	C	C	C	C	C	C	C	C	C	C	C	C	C	C	C	C	C	C	C	C
61425	A	G	SNP	missense_variant	CDS	esxA	ML0049c	288	269T>C	Met90Thr	homoplasy	139	2	6.94444			A	A	A	A	A	A	G	G	G	G	G	G	G	G	G	G	G	G	G	G	G	G	A	G	G	G	G	G	G	G	G	G	G
61530	C	T	SNP	missense_variant	CDS	esxA	ML0049c	288	164G>A	Arg55Gln		152	2	6.94444			C	C	T	T	T	T	T	T	T	T	T	T	T	T	T	T	T	T	T	T	T	T	T	T	T	T	T	T	T	T	T	T	T
61710	G	A	SNP	intergenic_region	intergenic	esxA-esxB	ML0049c-ML0050c	26	61710G>A			2			1	38.4615	G	G	G	G	G	G	G	G	G	G	G	G	G	G	G	G	G	G	G	G	G	G	G	G	G	G	G	A	A	G	G	G	G
61735	C	T	SNP	synonymous_variant	CDS	esxB	ML0050c	303	288G>A	Ser96Ser		12			1	3.30033	C	C	C	C	C	C	C	C	C	C	C	C	C	C	C	C	C	C	C	C	C	C	C	C	C	C	C	C	C	C	C	C	C
62401	T	G	SNP	missense_variant	CDS	PPE68	ML0051c	909	709A>C	Thr237Pro		2	2	2.20022			T	T	G	G	T	T	T	T	T	T	T	T	T	T	T	T	T	T	T	T	T	T	T	T	T	T	T	-	T	T	T	T	T
62545	G	T	SNP	missense_variant	CDS	PPE68	ML0051c	909	565C>A	Pro189Thr	3K1	4	2	2.20022			G	G	G	G	G	G	-	G	G	G	G	G	G	G	G	G	G	G	G	G	G	G	G	G	G	G	G	G	G	G	G	G	G
64579	C	G	SNP	synonymous_variant	CDS	eccCb1	ML0052c	1794	534G>C	Thr178Thr		1			1	0.557414	C	C	C	C	C	C	-	C	C	C	C	C	C	C	C	C	C	C	C	C	C	C	C	C	C	C	G	-	C	C	C	C	C
65867	T	C	SNP	synonymous_variant	CDS	eccCa1	ML0053c	2235	1554A>G	Gly518Gly		3			1	0.447427	T	T	T	T	T	T	T	T	T	T	T	T	T	T	T	C	C	C	T	T	T	T	T	T	T	T	T	T	T	T	T	T	T
66394	C	T	SNP	missense_variant	CDS	eccCa1	ML0053c	2235	1027G>A	Gly343Ser		11	2	0.894855			C	C	C	C	C	C	C	C	C	C	C	C	C	C	C	C	C	C	C	C	C	C	C	C	C	C	C	C	C	C	C	C	C
66768	C	T	SNP	missense_variant	CDS	eccCa1	ML0053c	2235	653G>A	Arg218His		1	2	0.894855			C	C	C	C	C	C	C	C	T	C	C	C	C	C	C	C	C	C	C	C	C	C	C	C	C	C	C	C	C	C	C	C	C
69328	G	T	SNP	synonymous_variant	CDS	eccA1	ML0055c	1722	1260C>A	Thr420Thr		1			1	0.58072	G	G	G	G	G	G	G	G	G	G	G	G	G	G	G	G	G	G	G	G	G	G	G	G	G	G	G	G	G	G	G	G	G
71773	GTTGTTGTTGCCAACATTGCGACGCCACTACCGAGTCTCCACTCCCGGTCCGG	GTTGTTGTTGCCAACATTGCGACGCCACTACCGAGTCTCCACTCCCGGTCCGGTTGTTGTTGCCAACATTGCGACGCCACTACCGAGTCTCCACTCCCGGTCCGG,G	indel	pseudogene	pseudogene	espG1	ML0057c	923	pseudogene	pseudogene	1ABD-2E. VNTR. Insertion in Br4923, deletion in Kyoto2, not resolved in LAST. Turns out only Br4923 has the insertion, few lineages have the deletion.	44			1	1.08342	NotAvailable	0	0	0	0	0	0	0	0	0	0	0	0	0	0	0	0	0	0	0	0	0	0	0	0	0	0	0	0	0	0	2	2
72135	C	A	SNP	intergenic_region	intergenic	espG1-espE	ML0057c-ML0058c	618	72135C>A			1			1	1.61812	C	C	C	C	C	C	C	C	C	C	C	C	C	C	C	C	C	C	C	C	C	C	C	C	C	C	C	C	C	C	C	C	C
73703	C	T	SNP	intergenic_region	intergenic	espE-ML0059c	ML0058c-ML0059c	145	73703C>T			1			1	6.89655	C	C	C	C	C	C	C	C	C	C	C	C	C	C	C	C	C	C	C	C	C	C	C	C	C	C	C	C	C	C	C	C	C
74423	G	GT	indel	intergenic_region	intergenic	ML0059c-ML0060c	ML0059c-ML0060c	2127	intergenic_region	intergenic_region	short homopolymer	1			1	0.470146	NotAvailable	0	0	0	0	0	0	0	0	0	0	0	0	0	0	0	0	0	0	0	0	0	0	0	0	0	0	0	0	0	0	0	0
75416	C	A	SNP	intergenic_region	intergenic	ML0059c-ML0060c	ML0059c-ML0060c	2127	75416C>A			1			2	0.940291	-	C	C	C	C	C	C	C	C	C	C	C	C	C	C	C	C	C	C	C	C	C	C	C	C	C	C	C	C	C	C	C	C
76343	C	T	SNP	intergenic_region	intergenic	ML0059c-ML0060c	ML0059c-ML0060c	2127	76343C>T			1			2	0.940291	C	C	C	C	C	C	C	C	C	C	C	C	C	C	C	C	C	C	C	C	C	C	C	C	C	C	C	C	C	C	C	C	C
77387	C	G	SNP	intergenic_region	intergenic	ML0060c-gltB	ML0060c-ML0061	995	77387C>G			1			1	1.00503	C	C	C	C	C	C	C	C	C	C	C	C	C	C	C	C	C	C	C	C	C	C	C	C	C	C	C	C	C	C	C	C	C
77864	T	C	SNP	synonymous_variant	CDS	gltB	ML0061	4584	156T>C	Gly52Gly		148			2	0.4363	C	T	C	C	C	C	C	C	C	C	C	C	C	C	C	C	C	C	C	C	C	C	C	C	C	C	C	C	C	C	C	C	C
80693	C	T	SNP	synonymous_variant	CDS	gltB	ML0061	4584	2985C>T	Pro995Pro		1			2	0.4363	C	C	C	C	C	C	C	C	C	C	C	T	C	C	C	C	C	C	C	C	C	C	C	C	C	C	C	C	C	C	C	C	C
84592	C	T	SNP	intergenic_region	intergenic	gltD-ML0063	ML0062-ML0063	1228	84592C>T			1			1	0.814332	C	C	C	C	C	C	C	-	C	C	C	C	C	C	C	C	C	C	C	C	T	C	C	C	C	C	C	C	C	C	C	C	C
85842	C	T	SNP	intergenic_region	intergenic	ML0063-ethR	ML0063-ML0064c	240	85842C>T			1			1	4.16667	C	C	C	C	C	C	C	C	C	C	C	C	C	C	C	C	C	C	C	C	C	C	C	C	C	C	C	C	C	C	C	C	C
86753	G	A	SNP	missense_variant	CDS	ethA	ML0065	1485	73G>A	Ala25Thr		1	5	3.367			G	G	G	G	G	G	G	G	G	G	G	G	G	G	G	G	G	G	G	G	G	G	G	G	G	G	G	-	G	G	G	G	G
86867	G	A	SNP	missense_variant	CDS	ethA	ML0065	1485	187G>A	Asp63Asn		1	5	3.367			G	G	G	G	G	G	G	G	G	G	G	G	G	G	G	G	G	G	G	G	G	G	G	G	G	G	G	G	G	G	G	G	G
87647	G	A	SNP	missense_variant	CDS	ethA	ML0065	1485	967G>A	Asp323Asn		1	5	3.367			G	G	G	G	G	G	G	G	G	G	G	G	G	G	G	G	G	G	G	G	G	G	G	G	G	G	G	G	G	G	G	G	G
87828	C	T	SNP	missense_variant	CDS	ethA	ML0065	1485	1148C>T	Pro383Leu		1	5	3.367			C	C	C	C	C	C	C	C	C	C	C	C	C	C	C	C	C	C	C	C	C	C	C	C	C	C	C	C	C	C	C	C	C
88108	CA	C	indel	frameshift_variant	CDS	ethA	ML0065	1485	1430delA	Lys477fs		1	5	3.367			NotAvailable	0	0	0	0	0	0	0	0	0	0	0	0	0	0	0	0	0	0	0	0	0	0	0	0	0	0	0	0	0	0	0	0
88468	C	T	SNP	synonymous_variant	CDS	rraA	ML0066c	474	252G>A	Leu84Leu		1			1	2.1097	T	C	C	C	C	C	C	-	C	C	C	C	C	C	C	C	C	C	C	C	C	C	C	C	C	-	C	C	C	C	C	C	C
90345	C	T	SNP	intergenic_region	intergenic	ML0068c-ML0069c	ML0068c-ML0069c	184	90345C>T			1			1	5.43478	C	C	C	C	C	C	C	C	C	C	C	C	C	C	C	C	C	C	C	C	C	C	C	C	C	C	C	C	C	C	C	C	C
92561	C	T	SNP	intergenic_region	intergenic	ML0071c-sodA	ML0071c-ML0072c	200	92561C>T			1			1	5	C	C	C	C	C	C	C	C	C	C	C	C	C	C	C	C	C	C	C	C	C	C	C	C	C	C	C	C	C	C	C	C	T
93554	A	G	SNP	intergenic_region	intergenic	sodA-ML0073	ML0072c-ML0073	821	93554A>G			2			4	4.87211	A	A	A	A	A	A	A	A	A	A	A	A	A	A	A	A	A	A	G	G	A	A	A	A	A	A	A	A	A	A	A	A	A
93555	C	G	SNP	intergenic_region	intergenic	sodA-ML0073	ML0072c-ML0073	821	93555C>G			2			4	4.87211	C	C	C	C	C	C	C	C	C	C	C	C	C	C	C	C	C	C	G	G	C	C	C	C	C	C	C	C	C	C	C	C	C
93969	G	A	SNP	intergenic_region	intergenic	sodA-ML0073	ML0072c-ML0073	821	93969G>A			1			4	4.87211	-	G	G	G	G	G	G	G	G	G	G	G	G	G	G	G	G	G	G	G	G	G	G	G	G	G	G	G	G	G	G	G	G
94052	A	G	SNP	intergenic_region	intergenic	sodA-ML0073	ML0072c-ML0073	821	94052A>G			12			4	4.87211	A	A	A	A	A	A	A	A	A	A	A	A	A	A	A	A	A	A	A	A	A	A	A	A	A	A	A	A	A	A	A	A	A
94610	C	T	SNP	synonymous_variant	CDS	ML0073	ML0073	1035	519C>T	Ala173Ala		1			1	0.966184	C	C	C	C	C	C	C	C	C	C	C	C	C	C	C	C	C	C	C	C	C	C	C	C	C	C	C	C	C	C	C	C	C
97110	G	A	SNP	non_coding_exon_variant	pseudogene	ML0076c	ML0076c	246	173C>T			1			1	4.06504	G	G	G	G	G	G	G	G	G	G	G	G	G	G	G	G	G	G	G	G	G	G	G	G	G	G	G	-	G	G	G	G	A
98881	C	A	SNP	missense_variant	CDS	pheA	ML0078	969	457C>A	Gln153Lys		1	1	1.03199			C	C	-	C	C	C	C	-	C	C	C	C	C	C	C	C	C	C	C	C	C	C	C	C	C	-	C	C	C	C	C	C	C
99564	G	A	SNP	missense_variant	CDS	ML0079	ML0079	696	175G>A	Ala59Thr		1	1	1.43678			-	G	G	G	G	G	G	G	G	G	G	G	G	G	G	G	G	G	G	G	G	G	G	G	G	G	G	G	G	G	G	G	G
99842	C	T	SNP	synonymous_variant	CDS	ML0079	ML0079	696	453C>T	Val151Val		1			1	1.43678	C	C	C	C	C	C	C	C	C	C	C	C	C	C	C	C	C	C	C	C	C	C	C	C	C	C	C	C	C	C	C	C	C
100574	A	G	SNP	non_coding_exon_variant	pseudogene	ML0080c	ML0080c	278	78T>C		1A>2H	103			1	3.59712	G	A	A	A	A	A	A	A	A	A	A	A	A	A	A	A	A	A	A	A	A	A	A	A	A	A	A	A	A	A	A	A	A
102701	C	T	SNP	synonymous_variant	CDS	serS	ML0082	1254	580C>T	Leu194Leu		1			1	0.797448	C	C	C	C	C	C	C	C	C	C	C	C	C	C	C	C	C	C	C	C	C	C	C	C	C	C	C	C	C	C	C	C	C
103608	G	A	SNP	intergenic_region	intergenic	serS-ML0083c	ML0082-ML0083c	2356	103608G>A			2			3	1.27334	G	G	G	G	G	G	G	G	G	G	G	G	G	G	G	G	G	G	G	G	G	G	G	G	G	G	G	G	G	G	G	G	G
104584	G	A	SNP	intergenic_region	intergenic	serS-ML0083c	ML0082-ML0083c	2356	104584G>A			1			3	1.27334	-	G	G	G	G	G	G	G	G	G	G	G	G	G	G	G	G	G	G	G	G	G	G	G	G	G	G	G	G	G	G	G	G
104592	G	C	SNP	intergenic_region	intergenic	serS-ML0083c	ML0082-ML0083c	2356	104592G>C			1			3	1.27334	-	G	G	G	G	G	G	G	G	G	G	G	G	G	G	C	G	G	G	G	G	G	G	G	G	G	G	G	G	G	G	G	G
105240	GT	G	indel	intergenic_region	intergenic	serS-ML0083c	ML0082-ML0083c	2356	intergenic_region	intergenic_region		1			1	0.424448	NotAvailable	0	0	0	0	0	0	0	0	0	0	0	0	0	0	0	0	0	0	0	0	0	0	0	0	0	0	0	0	0	1	0	0
105750	C	T	SNP	non_coding_exon_variant	pseudogene	ML0083c	ML0083c	460	442G>A			2			1	2.17391	T	C	C	C	C	C	C	C	C	C	C	C	C	C	C	C	C	C	C	C	C	C	C	C	C	C	C	C	C	C	C	C	C
106792	G	A	SNP	non_coding_exon_variant	pseudogene	ML0085c	ML0085c	1525	1368C>T			1			2	1.31148	G	G	G	G	G	G	G	G	G	G	G	G	G	G	G	G	G	G	G	G	G	G	G	G	G	G	G	G	G	G	G	G	G
107861	A	C	SNP	non_coding_exon_variant	pseudogene	ML0085c	ML0085c	1525	299T>G			1			2	1.31148	-	A	A	A	A	A	A	A	A	A	A	A	A	A	A	A	A	A	A	A	A	A	A	A	A	A	A	A	A	A	A	A	A
108819	G	A	SNP	non_coding_exon_variant	pseudogene	ML0086c	ML0086c	734	173C>T			1			1	1.3624	-	G	G	G	G	G	G	G	G	G	G	G	G	G	G	G	G	G	G	G	G	G	G	G	G	G	G	G	G	G	G	G	G
109458	C	T	SNP	missense_variant	CDS	ML0087	ML0087	774	410C>T	Ala137Val	2H	15	2	2.58398			T	C	C	C	C	C	C	C	C	C	C	C	C	C	C	C	C	C	C	C	C	C	C	C	C	C	C	C	C	C	C	C	C
109783	GGCGGC	G	indel	frameshift_variant	CDS	ML0087	ML0087	774	744_748delGCGCG	Arg249fs		1	2	2.58398			NotAvailable	0	0	0	0	0	0	0	0	0	1	0	0	0	0	0	0	0	0	0	0	0	0	0	0	0	0	0	0	0	0	0	0
110180	C	G	SNP	non_coding_exon_variant	pseudogene	ML0088	ML0088	393	339C>G		4N	44			1	2.54453	C	C	C	C	C	C	C	C	C	C	C	C	C	C	C	C	C	C	C	C	C	C	C	C	C	C	C	C	C	C	C	C	C
112265	C	G	SNP	non_coding_exon_variant	pseudogene	ML0090c	ML0090c	1225	620G>C			1			2	1.63265	C	C	C	C	C	C	C	C	C	C	C	G	C	C	C	C	C	C	C	C	C	C	C	C	C	C	C	C	C	C	C	C	C
112800	G	T	SNP	non_coding_exon_variant	pseudogene	ML0090c	ML0090c	1225	85C>A			1			2	1.63265	A	G	G	G	G	G	G	-	G	G	G	G	G	G	G	G	G	G	G	G	G	G	G	G	G	-	G	G	G	G	G	G	G
115436	C	T	SNP	synonymous_variant	CDS	glfT	ML0093	1932	66C>T	Arg22Arg		1			3	1.5528	C	C	C	C	C	C	C	C	C	C	C	C	C	C	C	C	C	C	C	C	C	C	C	C	C	C	C	C	C	C	C	C	C
115521	G	A	SNP	missense_variant	CDS	glfT	ML0093	1932	151G>A	Glu51Lys		1	2	1.0352			G	G	G	G	G	G	G	G	G	G	G	G	G	G	G	G	G	G	G	G	G	G	G	G	G	G	G	G	G	G	G	G	G
115674	G	A	SNP	missense_variant	CDS	glfT	ML0093	1932	304G>A	Glu102Lys		1	2	1.0352			G	G	G	G	G	G	G	G	G	G	G	G	G	G	G	G	G	G	G	G	G	G	G	G	G	G	G	G	G	G	G	G	G
115979	C	T	SNP	synonymous_variant	CDS	glfT	ML0093	1932	609C>T	Val203Val		2			3	1.5528	T	C	C	C	C	C	C	-	C	C	C	C	C	C	C	C	C	C	C	C	C	C	C	C	C	C	C	C	C	C	C	C	C
116225	C	T	SNP	synonymous_variant	CDS	glfT	ML0093	1932	855C>T	Gly285Gly	3I	25			3	1.5528	C	C	C	C	C	C	C	-	C	C	C	C	C	C	C	C	C	C	C	C	C	C	C	C	C	C	C	C	C	C	C	C	C
118588	G	C	SNP	missense_variant	CDS	ubiA	ML0095	909	719G>C	Arg240Pro		1	1	1.10011			G	G	G	G	G	G	G	-	G	G	G	G	G	G	G	G	G	G	G	G	G	G	G	G	C	G	G	-	G	G	G	G	G
119227	C	T	SNP	synonymous_variant	CDS	ML0096	ML0096	1950	409C>T	Leu137Leu		1			1	0.512821	C	C	C	C	C	C	C	-	C	C	C	C	C	T	C	C	C	C	C	C	C	C	C	C	C	C	C	C	C	C	C	C	C
120632	C	T	SNP	missense_variant	CDS	ML0096	ML0096	1950	1814C>T	Ala605Val		1	1	0.512821			T	C	C	C	C	C	C	C	C	C	C	C	C	C	C	C	C	C	C	T	C	C	C	C	C	C	C	C	C	C	C	C	C
121761	G	C	SNP	missense_variant	CDS	fbpA	ML0097	993	605G>C	Gly202Ala		1	1	1.00705			G	G	G	G	G	G	G	G	G	G	G	G	G	G	G	G	G	G	G	G	G	G	G	G	G	G	G	G	G	G	G	G	G
122793	C	T	SNP	missense_variant	CDS	fbpD	ML0098	906	484C>T	Pro162Ser		1	1	1.10375			C	C	C	C	C	C	C	C	C	C	C	C	C	C	C	C	C	C	C	C	C	C	C	C	C	C	C	C	C	C	C	C	C
125018	C	T	SNP	synonymous_variant	CDS	fadD32	ML0100	1908	420C>T	Thr140Thr		1			1	0.524109	T	C	C	C	C	C	C	C	C	C	C	C	C	C	C	C	C	C	C	C	C	C	C	C	C	C	C	C	C	C	C	C	C
127309	C	T	SNP	synonymous_variant	CDS	pks13	ML0101	5355	792C>T	Val264Val		1			3	0.560224	C	C	C	C	T	C	C	C	C	C	C	C	C	C	C	C	C	C	C	C	C	C	C	C	C	C	C	C	C	C	C	C	C
127726	G	T	SNP	synonymous_variant	CDS	pks13	ML0101	5355	1209G>T	Gly403Gly		2			3	0.560224	C	G	T	T	G	G	G	G	G	G	G	G	G	G	G	G	G	G	G	G	G	G	G	G	G	G	G	G	G	G	G	G	G
129046	T	A	SNP	synonymous_variant	CDS	pks13	ML0101	5355	2529T>A	Val843Val		4			3	0.560224	T	T	T	T	T	T	T	T	T	T	T	T	T	T	T	T	T	T	T	T	T	T	T	T	T	-	A	-	A	A	A	T	T
132582	G	A	SNP	synonymous_variant	CDS	accD4	ML0102	1554	714G>A	Arg238Arg		1			1	0.643501	C	G	G	A	G	G	G	G	G	G	G	G	G	G	G	G	G	G	G	G	G	G	G	G	G	G	G	G	G	G	G	G	G
134174	G	C	SNP	non_coding_exon_variant	pseudogene	fadE35	ML0103c	1188	863C>G			2			3	2.52525	G	G	G	G	G	G	G	G	G	G	G	G	G	G	G	G	G	G	G	G	G	G	G	G	G	G	G	G	G	G	G	G	G
134307	G	A	SNP	non_coding_exon_variant	pseudogene	fadE35	ML0103c	1188	730C>T			1			3	2.52525	G	G	G	G	G	G	G	G	G	G	G	G	G	G	G	G	G	G	G	G	G	G	G	G	G	G	G	G	G	G	G	G	G
134941	G	A	SNP	non_coding_exon_variant	pseudogene	fadE35	ML0103c	1188	96C>T			2			3	2.52525	-	G	G	G	G	G	G	G	G	G	G	G	G	G	G	G	G	G	G	G	G	G	G	G	G	G	G	G	G	G	G	A	A
135831	AC	A	indel	intergenic_region	intergenic	fadE35-embB	ML0103c-ML0104c	1536	intergenic_region	intergenic_region	short homopolymer	5			1	0.651042	NotAvailable	0	0	0	0	0	0	0	0	0	0	0	0	0	0	0	0	0	0	0	0	0	0	0	0	0	0	0	0	0	0	0	0
138007	A	G	SNP	synonymous_variant	CDS	embB	ML0104c	3252	1818T>C	Ser606Ser		1			3	0.922509	A	A	A	A	A	A	A	A	A	A	A	A	A	A	A	A	A	A	A	A	A	A	A	A	A	A	A	A	A	A	A	A	A
138429	G	A	SNP	synonymous_variant	CDS	embB	ML0104c	3252	1396C>T	Leu466Leu		1			3	0.922509	G	G	G	G	G	G	G	G	G	G	G	G	G	G	G	G	G	G	G	G	G	G	G	G	G	G	G	G	G	G	G	G	G
138838	G	A	SNP	synonymous_variant	CDS	embB	ML0104c	3252	987C>T	Asp329Asp		1			3	0.922509	G	G	G	G	G	G	G	G	G	G	G	G	G	G	G	G	G	G	G	G	G	G	G	G	G	G	G	G	G	G	G	G	G
139299	C	T	SNP	missense_variant	CDS	embB	ML0104c	3252	526G>A	Gly176Ser		1	1	0.307503			C	C	C	C	C	C	C	-	C	C	C	C	C	C	C	C	C	C	C	C	C	C	C	C	C	C	C	C	C	C	C	C	C
142265	C	T	SNP	missense_variant	CDS	embA	ML0105c	3336	892G>A	Ala298Thr		1	3	0.899281			C	C	C	C	C	C	C	C	C	C	C	C	C	C	C	C	C	C	C	C	C	C	C	C	C	C	C	-	C	C	C	C	C
142746	G	C	SNP	missense_variant	CDS	embA	ML0105c	3336	411C>G	Ser137Arg		3	3	0.899281			G	G	G	G	G	G	-	-	G	G	G	G	G	G	G	G	G	G	G	G	G	G	G	G	G	G	G	G	G	G	G	G	G
142915	G	C	SNP	missense_variant	CDS	embA	ML0105c	3336	242C>G	Thr81Ser		1	3	0.899281			G	G	G	G	G	G	G	G	G	G	G	G	G	G	G	G	G	G	G	G	G	G	G	G	G	G	G	G	G	G	G	G	G
143421	GT	G	indel	intergenic_region	intergenic	embA-embC	ML0105c-ML0106c	958	intergenic_region	intergenic_region	homopolymer	1			1	1.04384	NotAvailable	0	0	0	0	0	0	0	0	0	0	0	0	0	0	0	0	0	0	0	0	0	0	0	0	0	0	0	0	0	0	0	0
143526	C	T	SNP	intergenic_region	intergenic	embA-embC	ML0105c-ML0106c	958	143526C>T		2H	15			1	1.04384	T	C	C	C	C	C	C	C	C	C	C	C	C	C	C	C	C	C	C	C	C	C	C	C	C	C	C	C	C	C	C	C	C
146619	C	A	SNP	missense_variant	CDS	embC	ML0106c	3213	709G>T	Asp237Tyr		1	1	0.311236			C	C	C	C	C	C	C	C	C	C	C	C	C	C	C	C	C	C	C	C	C	C	C	C	C	C	C	C	C	C	C	C	C
146965	C	T	SNP	synonymous_variant	CDS	embC	ML0106c	3213	363G>A	Val121Val		1			1	0.311236	C	C	C	C	C	C	C	C	C	C	C	C	C	C	C	C	C	C	C	C	C	C	C	C	C	C	C	C	C	C	C	C	C
148625	G	A	SNP	missense_variant	CDS	ML0107c	ML0107c	1899	734C>T	Thr245Met		3	1	0.526593			G	G	G	G	G	G	G	-	G	G	G	G	G	G	G	G	G	G	G	G	G	G	G	G	G	G	G	G	G	G	G	G	G
151869	G	GC	indel	frameshift_variant	CDS	ML0110c	ML0110c	372	80dupG	Gln29fs	homopolymer	1	1	2.68817			NotAvailable	0	0	0	0	0	0	0	0	0	0	0	0	0	0	0	1	0	0	0	0	0	0	0	0	0	0	0	0	0	0	0	0
151958	G	A	SNP	intergenic_region	intergenic	ML0110c-ML0111c	ML0110c-ML0111c	254	151958G>A			1			1	3.93701	G	G	G	G	G	G	G	G	G	G	G	G	G	G	G	G	G	G	G	G	G	G	G	G	G	G	G	G	G	G	G	G	G
152342	C	T	SNP	non_coding_exon_variant	pseudogene	ML0111c	ML0111c	168	30G>A			1			1	5.95238	C	C	C	C	C	C	C	C	C	C	C	C	C	C	C	C	C	C	C	C	C	C	C	C	C	C	C	C	C	C	C	C	C
152772	C	T	SNP	intergenic_region	intergenic	ML0111c-rfbD	ML0111c-ML0112c	411	152772C>T			1			1	2.43309	G	C	C	C	C	C	-	C	C	C	C	C	C	C	C	C	C	C	C	C	C	C	C	C	C	C	C	C	C	C	C	C	C
154593	C	T	SNP	missense_variant	CDS	rfbE	ML0114c	819	802G>A	Ala268Thr		1	1	1.221			T	C	C	C	C	C	C	C	C	C	C	C	C	C	C	C	C	C	C	C	C	C	C	C	C	C	C	C	C	C	C	C	C
156054	C	T	SNP	missense_variant	CDS	ML0116c	ML0116c	1965	1876G>A	Glu626Lys		1	4	2.03562			C	C	C	C	C	C	C	C	C	C	C	C	C	C	C	C	C	C	C	C	C	C	C	C	C	C	C	C	C	C	C	C	C
156641	A	G	SNP	missense_variant	CDS	ML0116c	ML0116c	1965	1289T>C	Ile430Thr		1	4	2.03562			A	A	A	A	A	A	A	A	A	A	A	A	A	A	A	A	A	A	A	A	A	A	A	A	A	A	A	A	A	A	A	A	A
156948	C	T	SNP	missense_variant	CDS	ML0116c	ML0116c	1965	982G>A	Val328Ile	3I	25	4	2.03562			C	C	C	C	C	C	C	C	C	C	C	C	C	C	C	C	C	C	C	C	C	C	C	C	C	C	C	C	C	C	C	C	C
157316	A	G	SNP	missense_variant	CDS	ML0116c	ML0116c	1965	614T>C	Val205Ala	2H	15	4	2.03562			A	A	A	A	A	A	A	A	A	A	A	A	A	A	A	A	A	A	A	A	A	A	A	A	A	A	A	A	A	A	A	A	A
157960	C	T	SNP	intergenic_region	intergenic	ML0116c-ML0117	ML0116c-ML0117	126	157960C>T		3K1	4			1	7.93651	C	C	C	C	C	C	C	C	C	C	C	C	C	C	C	C	C	C	C	C	C	C	C	C	C	C	C	C	C	C	C	C	C
160033	C	T	SNP	stop_gained	CDS	ML0118c	ML0118c	1011	227G>A	Trp76*		1	1	0.98912			C	C	C	C	C	C	C	C	C	C	C	C	C	C	C	C	C	C	C	C	C	C	C	C	C	C	C	C	C	C	C	C	C
161398	C	T	SNP	synonymous_variant	CDS	lipE	ML0119c	1236	333G>A	Glu111Glu		1			1	0.809061	C	C	C	C	C	C	C	-	T	C	C	C	C	C	C	C	C	C	C	C	C	C	C	C	C	C	C	C	C	C	C	C	C
161749	C	T	SNP	missense_variant	CDS	echA1	ML0120c	837	829G>A	Gly277Arg		1	1	1.19474			C	C	C	C	C	C	C	C	C	C	C	C	C	C	C	C	C	C	C	C	C	C	C	C	C	C	C	C	C	C	C	C	C
163172	C	T	SNP	intergenic_region	intergenic	echA1-ML0121c	ML0120c-ML0121c	1192	163172C>T			1			2	1.67785	C	C	C	C	C	C	C	C	C	C	C	C	C	C	C	C	C	C	C	C	C	C	C	C	C	C	C	C	C	C	C	C	C
163438	C	T	SNP	intergenic_region	intergenic	echA1-ML0121c	ML0120c-ML0121c	1192	163438C>T			1			2	1.67785	T	C	C	C	C	C	C	C	T	C	C	C	C	C	C	C	C	C	C	C	C	C	C	C	C	C	C	C	C	C	C	C	C
164770	G	A	SNP	non_coding_exon_variant	pseudogene	hisC2	ML0122c	795	107C>T			1			1	1.25786	G	G	G	G	G	G	G	G	G	G	G	G	G	G	G	G	G	G	G	G	G	G	G	G	G	G	G	G	G	G	G	G	G
165853	C	A	SNP	intergenic_region	intergenic	argU-ML0123	MLP000006-ML0123	1240	165853C>A		3K1	4			1	0.806452	C	C	C	C	C	C	C	C	C	C	C	C	C	C	C	C	C	C	C	C	C	C	C	C	C	C	C	C	C	C	C	C	C
169215	C	G	SNP	intergenic_region	intergenic	ML0125-ML0126	ML0125-ML0126	670	169215C>G			1			2	2.98507	C	C	C	C	C	C	C	-	C	C	C	C	C	C	C	C	C	C	C	C	C	C	C	C	C	C	C	-	C	C	C	C	C
169356	C	T	SNP	intergenic_region	intergenic	ML0125-ML0126	ML0125-ML0126	670	169356C>T			1			2	2.98507	C	C	C	C	C	C	C	C	C	T	C	C	C	C	C	C	C	C	C	C	C	C	C	C	C	C	C	C	C	C	C	C	C
170504	G	C	SNP	intergenic_region	intergenic	ML0126-ML0127	ML0126-ML0127	255	170504G>C			1			1	3.92157	G	G	G	G	G	G	-	G	G	G	C	G	G	G	G	G	G	G	G	G	G	G	G	G	G	G	G	G	G	G	G	G	G
171625	G	T	SNP	missense_variant	CDS	ML0128	ML0128	1308	10G>T	Asp4Tyr		1	1	0.764526			G	G	G	G	G	-	-	G	-	G	G	G	G	G	G	G	G	G	G	G	G	G	T	G	G	G	G	-	G	G	G	G	G
177117	G	A	SNP	intergenic_region	intergenic	ML0131-fadD29	ML0131-ML0132	580	177117G>A			1			1	1.72414	G	G	G	G	G	G	G	G	G	G	G	G	G	G	G	G	G	G	G	G	G	G	G	G	G	G	G	G	G	G	G	G	G
177506	A	G	SNP	missense_variant	CDS	fadD29	ML0132	2043	337A>G	Ser113Gly		1	1	0.489476			A	A	A	A	A	A	A	A	A	A	A	A	A	A	A	A	A	A	A	A	A	A	A	A	A	A	A	A	A	A	A	A	A
178960	C	T	SNP	synonymous_variant	CDS	fadD29	ML0132	2043	1791C>T	Cys597Cys		1			1	0.489476	C	C	C	C	C	C	C	C	C	C	C	C	C	C	C	C	C	C	C	C	C	C	C	C	C	C	C	-	C	C	C	C	C
179289	C	A	SNP	synonymous_variant	CDS	ML0133	ML0133	633	34C>A	Arg12Arg		1			1	1.57978	C	C	C	C	C	C	C	C	C	C	C	C	C	C	C	C	C	C	C	C	C	C	C	C	C	C	C	C	C	C	C	C	C
180750	G	A	SNP	missense_variant	CDS	fadD22	ML0134	2124	724G>A	Gly242Ser		11	2	0.94162			G	G	G	G	G	G	G	G	G	G	G	G	G	G	G	G	G	G	G	G	G	G	G	G	G	G	G	G	G	G	G	G	G
181217	C	T	SNP	synonymous_variant	CDS	fadD22	ML0134	2124	1191C>T	Asn397Asn		1			1	0.47081	C	C	C	C	C	C	C	C	C	C	C	C	C	C	C	C	C	C	C	C	C	C	C	C	C	C	C	C	C	C	C	C	C
182140	T	C	SNP	missense_variant	CDS	fadD22	ML0134	2124	2114T>C	Leu705Ser		1	2	0.94162			T	T	T	T	T	T	T	T	T	T	T	T	T	T	T	T	T	T	T	T	T	T	T	T	T	T	T	T	T	T	T	T	T
183139	C	G	SNP	missense_variant	CDS	pks1	ML0135	6312	967C>G	Gln323Glu		1	2	0.316857			C	C	C	C	C	C	C	-	C	C	C	C	C	C	C	C	C	C	C	C	C	C	C	C	C	C	C	-	C	C	C	C	C
183422	C	T	SNP	missense_variant	CDS	pks1	ML0135	6312	1250C>T	Pro417Leu		1	2	0.316857			C	C	C	C	C	C	C	-	C	C	C	C	C	C	C	C	C	C	C	C	C	C	C	C	C	C	C	-	C	C	C	C	C
189355	G	C	SNP	synonymous_variant	CDS	mmpL7	ML0137c	2709	2607C>G	Gly869Gly		1			2	0.73828	G	G	G	G	G	G	-	G	G	G	G	G	G	G	G	G	G	G	G	G	G	G	G	G	G	G	G	G	G	G	G	G	G
190181	G	A	SNP	missense_variant	CDS	mmpL7	ML0137c	2709	1781C>T	Ala594Val		1	1	0.36914			A	G	G	G	G	G	G	G	G	G	G	G	G	G	G	G	G	G	G	G	G	G	G	G	G	G	G	-	G	G	G	G	G
191863	C	T	SNP	synonymous_variant	CDS	mmpL7	ML0137c	2709	99G>A	Thr33Thr		1			2	0.73828	C	C	C	C	C	C	C	C	C	C	C	C	C	C	C	C	C	C	C	C	C	C	C	C	C	C	C	C	C	C	C	C	C
192862	C	G	SNP	synonymous_variant	CDS	fadD28	ML0138c	1740	891G>C	Leu297Leu		1			1	0.574713	G	C	C	C	C	C	C	C	C	C	C	C	C	C	C	C	C	C	C	C	C	C	C	C	C	C	C	C	C	C	C	C	C
193848	C	T	SNP	intergenic_region	intergenic	fadD28-mas	ML0138c-ML0139	468	193848C>T		3I	25			2	4.2735	T	C	C	C	C	C	C	C	C	C	C	C	C	C	C	C	C	C	C	C	C	C	C	C	C	C	C	C	C	C	C	C	C
193963	G	A	SNP	intergenic_region	intergenic	fadD28-mas	ML0138c-ML0139	468	193963G>A			1			2	4.2735	G	G	G	G	G	G	G	G	G	G	G	G	G	G	G	G	G	G	G	G	G	G	G	G	G	G	G	G	G	G	G	G	G
194328	C	T	SNP	synonymous_variant	CDS	mas	ML0139	6351	108C>T	Asn36Asn		1			2	0.314911	C	C	C	C	C	C	C	C	C	C	C	C	C	C	C	C	C	C	C	C	C	C	C	C	C	C	C	C	C	C	C	C	C
195729	G	C	SNP	synonymous_variant	CDS	mas	ML0139	6351	1509G>C	Thr503Thr		1			2	0.314911	G	G	-	G	G	G	G	G	G	G	G	G	G	G	G	G	G	G	G	G	C	G	G	G	G	-	G	G	G	G	G	G	G
196421	C	T	SNP	missense_variant	CDS	mas	ML0139	6351	2201C>T	Ser734Phe		1	3	0.472367			C	C	C	C	C	C	C	C	C	C	C	C	C	C	C	C	C	C	C	C	C	C	C	C	C	C	C	C	C	C	C	C	C
198100	G	A	SNP	missense_variant	CDS	mas	ML0139	6351	3880G>A	Ala1294Thr	2H	15	3	0.472367			G	G	G	G	G	G	G	G	G	G	G	G	G	G	G	G	G	G	G	G	G	G	G	G	G	G	G	G	G	G	G	G	G
199244	C	A	SNP	missense_variant	CDS	mas	ML0139	6351	5024C>A	Thr1675Lys		1	3	0.472367			C	C	C	C	C	C	C	C	C	C	C	C	C	C	C	C	C	C	C	C	C	C	C	C	C	C	C	-	C	C	C	C	C
200961	C	T	SNP	non_coding_exon_variant	pseudogene	ML0140	ML0140	919	32C>T			3			2	2.17628	-	C	C	C	C	C	C	C	C	C	C	C	C	C	C	C	C	C	C	C	C	C	C	C	C	C	C	C	C	C	C	C	C
201294	A	T	SNP	non_coding_exon_variant	pseudogene	ML0140	ML0140	919	365A>T			1			2	2.17628	A	A	A	A	A	A	A	A	A	A	A	A	A	A	A	A	A	A	A	A	A	A	A	A	A	A	A	A	A	A	A	A	A
201879	G	C	SNP	intergenic_region	intergenic	ML0140-ML0141c	ML0140-ML0141c	458	201879G>C			1			1	2.18341	G	G	G	G	G	G	G	G	G	G	G	G	G	G	G	G	G	G	G	G	G	G	G	G	G	G	G	-	G	G	G	G	G
202440	AG	A	indel	frameshift_variant	CDS	ML0141c	ML0141c	255	121delC	Leu41fs	3K0	13	1	3.92157			NotAvailable	0	0	0	0	0	0	0	0	0	0	0	0	0	0	0	0	0	0	0	0	0	0	0	0	0	0	0	0	0	0	0	0
203057	G	A	SNP	intergenic_region	intergenic	ML0141c-ML0142	ML0141c-ML0142	1801	203057G>A			1			1	0.555247	-	G	G	G	G	G	G	G	G	G	G	G	G	G	G	G	G	G	G	G	G	G	G	G	G	-	G	G	G	G	G	G	G
208707	C	A	SNP	intergenic_region	intergenic	ML0146c-ML0147	ML0146c-ML0147	956	208707C>A			4			1	1.04603	-	C	C	C	C	C	C	C	C	C	C	C	C	C	C	C	C	C	C	C	C	C	C	C	C	-	C	C	C	C	C	C	C
210429	C	T	SNP	non_coding_exon_variant	pseudogene	ML0149	ML0149	721	92C>T			1			1	1.38696	C	C	C	C	C	C	C	C	C	C	C	C	C	T	C	C	C	C	C	C	C	C	C	C	C	C	C	C	C	C	C	C	C
213347	C	T	SNP	missense_variant	CDS	ML0151c	ML0151c	318	146G>A	Arg49Gln		1	2	6.28931			C	C	C	C	C	C	C	C	C	C	C	C	C	C	C	C	C	C	C	C	C	C	C	C	C	C	C	-	C	C	C	C	C
213387	T	C	SNP	missense_variant	CDS	ML0151c	ML0151c	318	106A>G	Ile36Val		1	2	6.28931			T	T	T	T	T	T	T	T	T	T	T	T	T	T	T	T	T	T	T	T	T	T	T	T	T	T	T	T	T	T	T	T	T
213601	A	G	SNP	intergenic_region	intergenic	ML0151c-ML0152	ML0151c-ML0152	508	213601A>G			1			1	1.9685	A	A	A	A	A	A	A	A	A	A	A	A	A	A	A	A	A	A	A	A	A	A	A	A	A	A	A	A	G	A	A	A	A
215690	G	C	SNP	synonymous_variant	CDS	uvrD1	ML0153	2337	1419G>C	Ala473Ala		1			2	0.855798	C	G	C	G	G	G	G	G	G	G	G	G	G	G	G	G	G	G	G	G	G	G	G	G	G	G	G	G	G	G	G	G	G
216170	T	C	SNP	synonymous_variant	CDS	uvrD1	ML0153	2337	1899T>C	Gly633Gly		4			2	0.855798	C	T	T	T	T	T	T	T	T	T	T	T	T	T	T	T	T	T	T	T	T	T	T	T	T	T	T	T	T	T	T	T	T
217051	G	T	SNP	intergenic_region	intergenic	uvrD1-ML0154c	ML0153-ML0154c	551	217051G>T			1			1	1.81488	G	G	G	G	G	G	G	G	G	G	G	G	G	G	G	T	G	G	G	G	G	G	G	G	G	G	G	G	G	G	G	G	G
219331	A	C	SNP	missense_variant	CDS	sucC	ML0155	1182	874A>C	Ile292Leu		1	1	0.846024			A	A	A	A	A	C	A	-	A	A	A	A	A	A	A	A	A	A	A	A	A	A	A	A	A	A	A	-	A	A	A	A	A
219873	A	G	SNP	missense_variant	CDS	sucD	ML0156	903	215A>G	Asn72Ser		1	1	1.10742			A	A	A	A	A	A	A	A	A	A	A	A	A	A	A	A	A	A	A	A	A	A	A	A	A	G	A	-	A	A	A	A	A
221662	C	A	SNP	missense_variant	CDS	ML0158	ML0158	945	6C>A	His2Gln		1	2	2.1164			C	C	C	C	C	A	C	C	C	C	C	C	C	C	C	C	C	C	C	C	C	C	C	C	C	C	C	C	C	C	C	C	C
222056	G	A	SNP	missense_variant	CDS	ML0158	ML0158	945	400G>A	Ala134Thr		1	2	2.1164			A	G	G	G	G	G	G	-	G	G	G	G	G	G	G	G	G	G	G	G	G	G	G	G	G	G	G	-	G	G	G	G	G
223657	C	T	SNP	synonymous_variant	CDS	ML0159	ML0159	1293	1008C>T	Ser336Ser		2			1	0.773395	C	C	C	C	C	C	C	C	C	C	C	C	C	C	C	C	C	C	C	C	C	C	C	C	C	C	C	-	C	C	C	C	C
225249	G	A	SNP	missense_variant	CDS	purH	ML0161	1584	634G>A	Ala212Thr		1	2	1.26263			G	G	G	G	G	G	-	G	G	G	G	G	G	G	G	G	G	G	G	G	G	G	G	G	G	G	G	-	G	G	G	G	G
225796	C	A	SNP	missense_variant	CDS	purH	ML0161	1584	1181C>A	Thr394Lys		2	2	1.26263			C	C	C	C	C	C	C	C	C	C	C	C	C	C	C	C	C	C	A	A	C	C	C	C	C	C	C	C	C	C	C	C	C
226896	T	G	SNP	intergenic_region	intergenic	purH-ML0162c	ML0161-ML0162c	808	226896T>G			1			1	1.23762	-	T	T	T	T	T	T	-	T	T	T	T	T	T	T	T	T	T	T	T	T	T	T	T	T	T	T	T	T	T	T	T	T
227077	A	G	SNP	synonymous_variant	CDS	ML0162c	ML0162c	279	210T>C	His70His		1			1	3.58423	A	A	A	A	A	A	A	A	A	A	A	A	A	A	A	A	A	A	A	A	A	A	A	A	A	A	A	A	A	A	A	A	A
227221	C	T	SNP	missense_variant	CDS	ML0162c	ML0162c	279	66G>A	Met22Ile	2H	15	1	3.58423			C	C	C	C	C	C	C	C	C	C	C	C	C	C	C	C	C	C	C	C	C	C	C	C	C	C	C	C	C	C	C	C	C
227730	G	A	SNP	intergenic_region	intergenic	ML0162c-ML0163	ML0162c-ML0163	1374	227730G>A			1			4	2.91121	G	G	G	G	G	G	G	-	G	G	G	G	G	G	G	G	G	G	G	G	G	G	G	G	G	G	G	G	G	G	G	G	G
227930	G	A	SNP	intergenic_region	intergenic	ML0162c-ML0163	ML0162c-ML0163	1374	227930G>A			1			4	2.91121	G	G	G	G	G	G	G	G	G	G	G	G	G	G	G	G	G	G	G	G	G	G	G	G	G	G	G	-	G	G	G	G	G
227998	C	T	SNP	intergenic_region	intergenic	ML0162c-ML0163	ML0162c-ML0163	1374	227998C>T			1			4	2.91121	C	C	C	C	C	C	C	C	C	C	C	C	C	C	C	C	C	C	C	C	C	C	C	C	C	C	C	C	C	C	C	C	C
228261	C	T	SNP	intergenic_region	intergenic	ML0162c-ML0163	ML0162c-ML0163	1374	228261C>T			3			4	2.91121	C	C	C	C	C	C	C	C	C	C	C	C	C	C	C	C	C	C	C	C	C	C	C	C	C	C	C	C	C	C	C	C	C
228773	T	G	SNP	non_coding_exon_variant	pseudogene	ML0163	ML0163	968	113T>G			1			2	2.06612	-	T	T	T	T	T	T	T	G	T	T	T	T	T	T	T	T	T	T	T	T	T	T	T	T	T	T	T	T	T	T	T	T
229072	TC	TCC,T	indel	pseudogene	pseudogene	ML0163	ML0163	968	pseudogene	pseudogene	homopolymer	2			2	2.06612	NotAvailable	0	0	0	0	0	0	0	0	0	0	0	0	0	0	0	0	0	0	0	0	0	0	0	0	0	0	0	0	0	0	0	0
229634	G	A	SNP	non_coding_exon_variant	pseudogene	fadE13	ML0164	865	6G>A			1			3	3.46821	-	G	-	G	-	G	-	-	-	-	G	G	G	G	G	G	G	G	G	G	G	G	G	G	G	-	G	G	G	G	G	G	G
229635	G	C	SNP	non_coding_exon_variant	pseudogene	fadE13	ML0164	865	7G>C			1			3	3.46821	-	G	-	G	-	G	-	-	-	-	G	G	G	G	G	G	G	G	G	G	G	G	G	G	G	-	G	G	G	G	G	G	G
229637	G	C	SNP	non_coding_exon_variant	pseudogene	fadE13	ML0164	865	9G>C		homoplasy, difficult area	5			3	3.46821	-	G	-	G	-	G	-	G	-	-	G	G	G	G	G	G	G	G	G	G	G	G	G	G	-	-	G	G	G	G	G	G	G
230575	G	T	SNP	non_coding_exon_variant	pseudogene	accD2	ML0165	1118	30G>T			1			1	0.894454	-	G	G	G	G	G	G	T	G	G	G	G	G	G	G	G	G	G	G	G	G	G	G	G	G	G	G	G	G	G	G	G	G
233483	G	A	SNP	non_coding_exon_variant	pseudogene	fadE12	ML0167	629	35G>A			1			1	1.58983	G	G	G	G	G	G	G	G	A	G	G	G	G	G	G	G	G	G	G	G	G	G	G	G	G	G	G	G	G	G	G	G	G
236447	C	T	SNP	intergenic_region	intergenic	ML0170-ML0171	ML0170-ML0171	791	236447C>T			1			1	1.26422	C	C	C	C	C	C	C	C	C	C	C	C	C	C	C	C	C	C	C	C	C	C	C	C	C	C	C	C	C	C	C	C	C
237036	G	A	SNP	non_coding_exon_variant	pseudogene	ML0171	ML0171	739	423G>A			2			1	1.35318	T	G	G	G	G	G	G	G	G	G	G	G	G	G	G	G	G	G	G	G	G	G	G	G	G	G	G	G	G	G	G	G	G
237902	G	T	SNP	non_coding_exon_variant	pseudogene	lprP	ML0172	594	294G>T			1			1	1.6835	G	G	G	G	G	G	G	G	G	G	G	G	G	T	G	G	G	G	G	G	G	G	G	G	G	G	G	G	G	G	G	G	G
239494	C	T	SNP	intergenic_region	intergenic	lprP-rpmF	ML0172-ML0173	2034	239494C>T			1			1	0.491642	T	C	C	C	C	C	C	C	C	T	C	C	C	C	C	C	C	C	C	C	C	C	C	C	C	C	C	C	C	C	C	C	C
240490	C	T	SNP	intergenic_region	intergenic	rpmF-mprA	ML0173-ML0174	120	240490C>T			12			1	8.33333	C	C	C	C	C	C	C	C	C	C	C	C	C	C	C	C	C	C	C	C	C	C	C	C	C	C	C	-	C	C	C	C	C
241067	A	AC	indel	frameshift_variant	CDS	mprA	ML0174	687	537_538insC	Glu180fs		1	1	1.4556			NotAvailable	0	0	0	0	0	0	0	0	0	0	0	0	0	0	0	0	0	0	0	0	0	0	0	0	0	0	0	0	0	0	0	0
242535	G	T	SNP	missense_variant	CDS	mprB	ML0175	1560	1319G>T	Gly440Val		1	1	0.641026			G	G	G	G	G	G	G	G	G	G	G	G	G	G	G	G	G	G	G	G	G	T	G	G	G	G	G	G	G	G	G	G	G
243814	C	T	SNP	missense_variant	CDS	pepD	ML0176	1149	761C>T	Ala254Val	2H	15	1	0.870322			C	C	C	C	C	C	C	-	C	C	C	C	C	C	C	C	C	C	C	C	C	C	C	C	C	C	C	C	C	C	C	C	C
245137	T	C	SNP	missense_variant	CDS	mscL	ML0178c	465	115A>G	Ile39Val		1	1	2.15054			T	T	T	T	T	T	T	T	T	T	T	T	T	T	T	T	T	T	T	T	T	T	T	C	T	T	T	T	T	T	T	T	T
245677	C	T	SNP	non_coding_exon_variant	pseudogene	ML0179c	ML0179c	660	307G>A			2			1	1.51515	-	C	C	C	C	C	C	C	C	C	C	C	C	C	C	C	C	C	C	C	C	C	C	C	C	C	C	C	C	C	C	C	C
246415	G	T	SNP	intergenic_region	intergenic	ML0180c-ML0181c	ML0180c-ML0181c	74	246415G>T			5			1	13.5135	G	G	G	G	G	G	G	G	G	G	G	G	G	G	G	G	G	G	G	G	G	G	G	G	G	G	G	G	G	G	G	G	G
248079	AG	AGG,A	indel	upstream_gene_variant	CDS	moeA1	ML0183	1275	intergenic_region	intergenic_region	homopolymer	6	1	0.784314			NotAvailable	0	0	0	0	0	0	0	0	0	0	0	2	0	0	0	0	0	0	1	0	0	0	0	0	0	0	0	0	0	0	0	0
248743	C	T	SNP	synonymous_variant	CDS	moeA1	ML0183	1275	642C>T	Asp214Asp		1			1	0.784314	C	C	C	C	C	C	C	-	C	C	C	C	C	C	C	C	C	C	C	C	C	C	C	C	C	C	C	C	C	C	C	C	C
249655	C	T	SNP	synonymous_variant	CDS	rimJ	ML0184	645	249C>T	Arg83Arg		1			1	1.55039	T	C	C	C	C	C	C	-	C	C	C	C	C	C	C	C	C	C	C	C	C	C	C	C	C	C	C	C	C	C	C	C	C
250350	G	A	SNP	missense_variant	CDS	ML0185	ML0185	1029	130G>A	Val44Met		1	1	0.971817			G	G	G	G	G	G	G	G	G	G	G	G	G	G	G	G	G	G	G	G	G	G	G	G	G	G	G	G	G	G	G	G	G
252460	G	A	SNP	intergenic_region	intergenic	ML0186-ML0187	ML0186-ML0187	391	252460G>A			1			2	5.11509	G	G	G	G	G	G	G	G	G	G	G	G	G	G	G	G	G	G	G	G	G	G	G	G	G	G	G	G	G	G	G	G	G
252571	A	G	SNP	intergenic_region	intergenic	ML0186-ML0187	ML0186-ML0187	391	252571A>G			1			2	5.11509	A	A	A	A	A	A	A	A	A	A	A	A	A	A	A	A	A	A	A	A	A	A	A	A	A	A	A	A	A	A	A	A	A
253200	C	T	SNP	synonymous_variant	CDS	ML0187	ML0187	1062	543C>T	Val181Val		1			2	1.88324	C	C	C	C	C	C	C	C	C	C	C	C	C	C	C	C	C	C	C	C	C	C	C	C	C	-	C	C	C	C	C	C	C
253483	G	C	SNP	missense_variant	CDS	ML0187	ML0187	1062	826G>C	Ala276Pro		1	1	0.94162			G	G	G	G	G	G	G	-	G	G	G	G	G	G	G	G	G	G	G	G	G	G	G	G	G	G	G	C	G	G	G	G	G
253623	C	T	SNP	synonymous_variant	CDS	ML0187	ML0187	1062	966C>T	Val322Val	2F	5			2	1.88324	C	C	C	C	C	C	C	-	C	C	C	C	C	C	C	C	C	C	C	C	C	C	C	C	C	C	C	C	C	C	C	T	T
254429	G	C	SNP	non_coding_exon_variant	pseudogene	ML0189	ML0189	696	33G>C			12			2	2.87356	G	G	G	G	G	G	G	-	G	G	G	G	G	G	G	G	G	G	G	G	G	G	G	G	G	G	G	G	G	G	G	G	G
254545	A	G	SNP	non_coding_exon_variant	pseudogene	ML0189	ML0189	696	149A>G			1			2	2.87356	A	A	A	A	A	A	A	A	A	A	A	A	A	A	A	A	A	A	A	A	A	A	A	A	A	A	A	A	A	A	A	A	A
255756	TACGATATATTAGCTTACTATACGATATGA	T	indel	upstream_gene_variant	CDS	ML0190c	ML0190c	618	intergenic_region	intergenic_region		1	1	1.61812			NotAvailable	0	0	0	0	0	0	0	0	0	0	0	0	1	0	0	0	0	0	0	0	0	0	0	0	0	0	0	0	0	0	0	0
256688	C	T	SNP	non_coding_exon_variant	pseudogene	arcA	ML0191	1017	810C>T			1			1	0.983284	G	C	C	C	C	C	C	C	C	C	C	C	C	C	C	C	C	C	C	C	C	C	C	C	C	C	C	C	C	C	C	C	C
256915	G	C	SNP	intergenic_region	intergenic	arcA-ML0192c	ML0191-ML0192c	139	256915G>C			1			1	7.19424	A	G	G	G	G	C	G	G	G	G	G	G	G	G	G	G	G	G	G	G	G	G	G	G	G	G	G	G	G	G	G	G	G
257492	C	A	SNP	missense_variant	CDS	ML0192c	ML0192c	1533	1076G>T	Cys359Phe		1	1	0.652316			C	C	C	C	C	C	C	C	C	C	C	C	C	C	C	C	C	C	C	C	C	C	C	C	C	C	C	C	C	C	C	C	C
258100	G	A	SNP	synonymous_variant	CDS	ML0192c	ML0192c	1533	468C>T	Phe156Phe		5			1	0.652316	G	G	G	G	G	G	G	G	G	G	G	G	G	G	G	G	G	G	G	G	G	G	G	G	G	G	G	G	G	G	G	G	G
261744	C	T	SNP	non_coding_exon_variant	pseudogene	ML0195c	ML0195c	979	577G>A			1			2	2.0429	T	C	C	C	C	C	C	C	C	C	C	C	C	C	C	C	C	C	C	C	C	C	C	C	C	C	C	C	C	C	C	C	C
262178	G	A	SNP	non_coding_exon_variant	pseudogene	ML0195c	ML0195c	979	143C>T			1			2	2.0429	-	G	G	G	G	G	G	G	G	G	G	G	G	G	G	G	G	G	G	G	G	G	G	G	G	G	G	-	G	G	G	G	G
263398	G	A	SNP	non_coding_exon_variant	pseudogene	ML0197c	ML0197c	1323	1163C>T			1			5	3.77929	-	G	G	G	G	G	-	G	G	G	G	G	G	G	G	G	G	G	G	G	G	G	G	G	G	G	G	G	G	G	G	G	G
263815	C	T	SNP	non_coding_exon_variant	pseudogene	ML0197c	ML0197c	1323	746G>A			1			5	3.77929	C	C	C	C	C	C	C	C	C	C	C	C	C	C	C	C	C	C	C	C	C	C	C	C	C	C	C	C	C	C	C	C	C
263835	TG	T	indel	pseudogene	pseudogene	ML0197c	ML0197c	1323	pseudogene	pseudogene		1			1	0.755858	NotAvailable	0	0	0	0	0	0	0	0	0	0	0	0	0	0	0	0	0	0	0	0	0	0	0	0	0	0	0	0	0	0	0	0
263836	G	T	SNP	non_coding_exon_variant	pseudogene	ML0197c	ML0197c	1323	725C>A			1			5	3.77929	G	G	G	G	G	G	G	G	G	G	G	G	G	G	G	G	G	G	G	G	G	G	G	G	G	G	G	G	G	G	G	G	G
264155	C	T	SNP	non_coding_exon_variant	pseudogene	ML0197c	ML0197c	1323	406G>A			2			5	3.77929	C	C	C	C	C	C	C	C	C	C	C	C	C	C	C	C	C	C	C	C	C	C	C	C	C	C	C	C	C	C	C	C	C
264501	A	C	SNP	non_coding_exon_variant	pseudogene	ML0197c	ML0197c	1323	60T>G			151			5	3.77929	C	A	C	C	C	C	C	C	C	C	C	C	C	C	C	C	C	C	C	C	C	C	C	C	C	C	C	-	C	C	C	C	C
264623	G	A	SNP	intergenic_region	intergenic	ML0197c-cspA	ML0197c-ML0198	337	264623G>A		4N	45			1	2.96736	G	G	G	G	G	G	G	G	G	G	G	G	G	G	G	G	G	G	G	G	G	G	G	G	G	G	G	G	G	G	G	G	G
266161	C	T	SNP	synonymous_variant	CDS	topA	ML0200	2844	129C>T	Ser43Ser		1			2	0.703235	C	C	C	C	C	C	-	C	C	C	C	C	C	C	C	C	C	C	C	C	C	C	C	C	C	C	C	C	C	C	C	C	C
267448	C	T	SNP	synonymous_variant	CDS	topA	ML0200	2844	1416C>T	Thr472Thr		1			2	0.703235	C	C	-	C	C	C	-	C	C	C	C	C	C	C	C	C	C	C	C	C	C	C	T	C	C	C	C	C	C	C	C	C	C
268619	A	G	SNP	missense_variant	CDS	topA	ML0200	2844	2587A>G	Thr863Ala		1	1	0.351617			A	A	A	A	A	A	A	A	A	A	A	A	A	A	A	A	A	A	A	A	A	A	A	A	A	A	A	A	A	A	A	A	A
269403	C	A	SNP	synonymous_variant	CDS	ML0201c	ML0201c	1593	1047G>T	Leu349Leu		1			1	0.627746	C	C	C	C	C	C	C	C	C	C	C	C	C	C	C	C	C	C	C	C	C	C	C	C	C	-	C	C	C	C	C	C	C
270296	G	T	SNP	missense_variant	CDS	ML0201c	ML0201c	1593	154C>A	Pro52Thr		4	1	0.627746			G	G	G	G	G	G	G	G	G	G	G	G	G	G	T	T	T	T	G	G	G	G	G	G	G	G	G	G	G	G	G	G	G
270682	T	C	SNP	synonymous_variant	CDS	ML0202	ML0202	1218	78T>C	Arg26Arg		7			1	0.821018	A	T	T	T	T	T	T	T	T	T	T	T	T	T	T	T	T	T	T	T	T	T	T	T	T	T	T	T	T	T	T	T	T
271305	G	A	SNP	missense_variant	CDS	ML0202	ML0202	1218	701G>A	Arg234Gln		2	1	0.821018			G	G	-	G	G	G	G	-	G	G	G	G	G	G	G	G	G	G	G	G	G	G	G	G	G	-	G	-	G	G	G	G	G
272679	C	A	SNP	intergenic_region	intergenic	thrU-ML0203c	MLP000008-ML0203c	1313	272679C>A			5			1	0.761615	C	C	C	C	C	C	C	C	C	C	C	C	C	C	C	C	C	C	C	C	C	C	C	C	C	C	C	C	C	C	C	C	C
274727	G	A	SNP	synonymous_variant	CDS	ML0203c	ML0203c	1710	273C>T	Ile91Ile		1			2	1.16959	G	G	G	G	G	G	G	-	G	G	G	G	G	G	G	G	G	G	G	G	G	G	G	G	G	G	G	G	G	G	G	G	G
274736	C	T	SNP	synonymous_variant	CDS	ML0203c	ML0203c	1710	264G>A	Val88Val		1			2	1.16959	C	C	C	C	C	C	C	-	C	C	C	C	C	C	C	C	C	C	C	C	C	C	C	C	C	C	C	C	C	C	C	C	C
276794	G	A	SNP	synonymous_variant	CDS	ML0205c	ML0205c	1071	984C>T	Val328Val		1			1	0.933707	G	G	G	G	G	G	G	G	G	G	G	G	G	G	G	G	G	G	G	G	G	G	G	G	G	G	G	G	G	G	G	G	G
277449	G	A	SNP	missense_variant	CDS	ML0205c	ML0205c	1071	329C>T	Ala110Val		12	1	0.933707			G	G	G	G	G	G	G	G	G	G	G	G	G	G	G	G	G	G	G	G	G	G	G	G	G	G	G	G	G	G	G	G	G
282050	C	CT	indel	upstream_gene_variant	CDS	ppa	ML0210c	489	intergenic_region	intergenic_region		1	1	2.04499			NotAvailable	0	0	0	0	0	0	0	0	0	0	0	0	0	0	0	0	0	0	0	0	0	0	0	0	0	0	0	0	0	0	0	0
283276	G	A	SNP	missense_variant	CDS	ML0211	ML0211	1386	1120G>A	Ala374Thr		1	1	0.721501			G	G	-	G	G	G	-	G	G	G	G	G	G	G	G	G	G	G	G	G	G	G	G	G	G	-	G	G	G	G	G	G	G
285805	G	A	SNP	synonymous_variant	CDS	hpt	ML0214	642	222G>A	Val74Val		5			1	1.55763	G	G	G	G	G	G	G	G	G	G	G	G	G	G	G	G	G	G	G	G	G	G	G	G	G	G	G	G	G	G	G	G	G
286608	C	T	SNP	non_coding_exon_variant	pseudogene	lpqG	ML0215c	399	67G>A			1			1	2.50627	C	C	C	C	C	C	C	C	C	C	C	C	C	C	C	C	C	C	C	C	C	C	C	C	C	C	C	C	T	C	C	C	C
287929	C	T	SNP	intergenic_region	intergenic	ML0216c-ML0217	ML0216c-ML0217	1375	287929C>T			1			1	0.727273	C	C	C	C	C	C	C	C	C	C	C	C	C	C	C	C	C	C	C	C	C	C	C	C	C	-	C	C	C	C	C	C	C
289455	G	A	SNP	intergenic_region	intergenic	ML0217-ML0218c	ML0217-ML0218c	905	289455G>A			1			1	1.10497	T	G	G	G	G	G	G	A	G	G	G	G	G	G	G	G	G	G	G	G	G	G	G	G	G	G	G	G	G	G	G	G	G
289884	G	C	SNP	missense_variant	CDS	ML0218c	ML0218c	387	332C>G	Thr111Ser		1	2	5.16796			G	G	G	G	G	G	G	G	G	G	G	G	G	G	G	G	G	G	G	G	G	G	G	G	G	-	G	G	G	G	G	G	G
290076	C	T	SNP	missense_variant	CDS	ML0218c	ML0218c	387	140G>A	Gly47Glu		1	2	5.16796			C	C	C	C	C	C	C	C	C	C	C	C	C	C	C	C	C	C	C	C	C	C	C	C	C	-	C	C	C	C	C	C	C
290138	G	A	SNP	synonymous_variant	CDS	ML0218c	ML0218c	387	78C>T	Gly26Gly		1			1	2.58398	T	G	G	G	G	G	G	G	G	G	G	G	G	G	G	G	G	G	G	G	G	G	G	G	G	-	G	G	G	G	G	G	G
290207	A	AC	indel	frameshift_variant	CDS	ML0218c	ML0218c	387	8_9insG	Leu4fs		1	1	2.58398			NotAvailable	0	0	0	0	0	0	0	0	0	0	0	0	0	0	0	0	0	0	0	0	0	0	0	0	0	0	0	0	0	0	0	0
293012	C	T	SNP	non_coding_exon_variant	pseudogene	ephA	ML0221c	883	342G>A			1			1	1.1325	G	C	C	C	C	C	C	C	T	C	C	C	C	C	C	C	C	C	C	C	C	C	C	C	C	C	C	C	C	C	C	C	C
295931	GC	G	indel	frameshift_variant	CDS	ftsH	ML0222	2373	2246delC	Pro749fs	homoplasy (homopolymer)	3	1	0.421408			NotAvailable	0	0	0	0	0	0	0	0	0	0	0	0	0	0	0	0	0	0	0	0	0	0	0	0	0	0	0	0	0	0	0	0
296853	C	G,T	SNP	missense_variant;missense_variant	CDS	folP1	ML0224	855	158C>G;158C>T	Thr53Ser;Thr53Ile	homoplasy	7	3	3.50877			C	C	C	C	C	C	C	-	C	C	C	C	T	C	C	C	C	C	C	C	C	C	C	C	C	C	C	C	C	C	C	C	C
296854	C	A	SNP	synonymous_variant	CDS	folP1	ML0224	855	159C>A	Thr53Thr		3			1	1.16959	C	C	C	C	C	C	C	-	C	C	C	C	C	C	C	C	C	C	C	C	C	C	C	C	C	C	C	C	C	C	C	C	C
296859	C	G,T	SNP	missense_variant;missense_variant	CDS	folP1	ML0224	855	164C>G;164C>T	Pro55Arg;Pro55Leu	homoplasy	15	3	3.50877			C	C	C	C	C	C	C	-	C	G	C	C	C	C	C	C	C	C	C	C	C	C	C	C	C	C	C	-	C	C	C	C	C
297128	A	C	SNP	missense_variant	CDS	folP1	ML0224	855	433A>C	Asn145His		1	3	3.50877			A	A	A	A	A	A	A	-	A	A	A	A	A	A	A	A	A	A	A	A	A	A	A	A	A	A	A	-	A	A	A	A	A
298572	A	G	SNP	synonymous_variant	CDS	ML0227	ML0227	477	57A>G	Val19Val	1A	146			1	2.09644	G	A	A	A	A	A	G	-	G	G	G	G	G	G	G	G	G	G	G	G	G	G	G	G	G	G	G	G	G	G	G	G	G
299152	CCGCGGCGGCCGCGTCCGG	C	indel	inframe_deletion	CDS	ML0228	ML0228	1299	28_45delGTCCGGCGCGGCGGCCGC	Val10_Arg15del		1	1	0.769823			NotAvailable	0	0	0	0	0	0	0	0	1	0	0	0	0	0	0	0	0	0	0	0	0	0	0	0	0	0	0	0	0	0	0	0
302347	C	A	SNP	synonymous_variant	CDS	panC	ML0230	942	885C>A	Gly295Gly		12			1	1.06157	C	C	C	C	C	C	C	C	C	C	C	C	C	C	C	C	C	C	C	C	C	C	C	C	C	C	C	-	C	C	C	C	C
304830	A	G	SNP	missense_variant	CDS	lysS	ML0233	1524	1091A>G	Asp364Gly		1	1	0.656168			A	A	A	A	A	A	A	A	A	A	A	A	A	A	A	A	A	A	A	A	A	A	A	A	A	A	A	A	A	A	A	A	A
305310	G	A	SNP	intergenic_region	intergenic	lysS-lsr2	ML0233-ML0234	104	305310G>A			3			1	9.61538	G	G	G	G	G	G	G	G	G	G	G	G	G	G	G	G	G	G	G	G	G	G	G	G	G	G	G	G	G	G	G	G	G
305585	G	A	SNP	missense_variant	CDS	lsr2	ML0234	339	218G>A	Gly73Glu	homoplasy	7	4	11.7994			G	G	-	G	G	G	G	G	G	A	G	G	G	G	G	G	G	G	G	G	G	G	G	G	G	G	G	G	G	G	G	G	G
305586	G	A	SNP	synonymous_variant	CDS	lsr2	ML0234	339	219G>A	Gly73Gly		1			1	2.94985	G	G	-	G	G	G	G	G	G	G	G	G	G	G	G	G	G	G	G	G	G	G	G	G	G	G	G	G	G	G	G	G	G
305588	C	A	SNP	missense_variant	CDS	lsr2	ML0234	339	221C>A	Ala74Glu	homoplasy	3	4	11.7994			C	C	-	C	C	C	C	C	C	C	C	C	C	C	C	C	C	C	C	C	C	C	C	C	C	C	C	C	C	C	C	A	A
305597	G	C	SNP	missense_variant	CDS	lsr2	ML0234	339	230G>C	Arg77Pro	4N	45	4	11.7994			G	G	G	G	G	G	G	G	G	G	G	G	G	G	G	G	G	G	G	G	G	G	G	G	G	G	G	G	G	G	G	G	G
305609	C	T	SNP	missense_variant	CDS	lsr2	ML0234	339	242C>T	Ala81Val	homoplasy	2	4	11.7994			C	C	C	C	C	C	C	C	C	C	C	C	C	C	C	C	C	C	C	C	C	C	C	C	C	C	C	C	C	C	C	C	C
305992	G	A	SNP	upstream_gene_variant	RBS	clpC	ML0235	296	intergenic_region			1			1	3.37838	G	G	G	G	G	G	G	G	G	G	G	G	G	G	G	G	G	G	G	G	G	G	G	G	G	G	G	G	G	G	G	G	G
306118	A	G	SNP	missense_variant	CDS	clpC	ML0235	2547	116A>G	His39Arg		1	4	1.57048			A	A	A	A	A	A	A	A	A	A	A	A	A	A	A	A	A	A	A	A	A	A	A	A	A	A	A	A	A	A	A	A	A
306119	C	G	SNP	missense_variant	CDS	clpC	ML0235	2547	117C>G	His39Gln		1	4	1.57048			T	C	C	C	C	C	C	C	C	C	C	C	C	C	C	C	C	C	C	C	C	C	C	C	C	C	C	C	C	C	C	C	C
306122	A	G	SNP	synonymous_variant	CDS	clpC	ML0235	2547	120A>G	Glu40Glu		1			3	1.17786	A	A	A	A	A	A	A	A	A	A	A	A	A	A	A	A	A	A	A	A	A	A	A	A	A	A	A	A	A	A	A	A	A
306125	C	A	SNP	synonymous_variant	CDS	clpC	ML0235	2547	123C>A	Gly41Gly		1			3	1.17786	C	C	C	C	C	C	C	C	C	C	C	C	C	C	C	C	C	C	C	C	C	C	C	C	C	C	C	C	C	C	C	C	C
306128	A	G	SNP	synonymous_variant	CDS	clpC	ML0235	2547	126A>G	Glu42Glu		1			3	1.17786	A	A	A	A	A	A	A	A	A	A	A	A	A	A	A	A	A	A	A	A	A	A	A	A	A	A	A	A	A	A	A	A	A
307377	G	A	SNP	missense_variant	CDS	clpC	ML0235	2547	1375G>A	Ala459Thr		1	4	1.57048			G	G	G	G	G	G	G	G	G	G	G	G	G	G	G	G	G	G	G	G	G	G	G	G	G	G	G	G	G	G	G	G	G
307597	T	G	SNP	missense_variant	CDS	clpC	ML0235	2547	1595T>G	Ile532Ser		1	4	1.57048			T	T	T	T	T	T	T	T	T	T	T	T	T	T	T	T	T	T	T	T	T	T	T	T	T	T	T	T	T	T	T	T	T
309516	A	C	SNP	intergenic_region	intergenic	clpC-pabB	ML0235-ML0236c	1093	309516A>C			11			1	0.914913	A	A	A	A	A	A	-	A	A	A	A	A	A	A	A	A	A	A	A	A	A	A	A	A	A	A	A	A	A	A	A	A	A
310895	C	T	SNP	missense_variant	CDS	pabB	ML0236c	1257	5G>A	Arg2Gln		1	1	0.795545			C	C	C	C	C	C	C	C	C	C	C	C	C	C	C	C	C	C	C	C	C	C	C	C	C	C	C	C	C	C	C	C	C
310911	G	A	SNP	non_coding_exon_variant	pseudogene	ML0237	ML0237	681	12G>A		homoplasy	7			1	1.46843	G	G	G	G	G	G	G	G	G	G	G	G	A	G	G	G	G	G	G	G	G	G	G	G	G	G	G	G	G	G	G	G	G
312049	C	T	SNP	intergenic_region	intergenic	ML0237-metS	ML0237-ML0238c	627	312049C>T		homoplasy (homopolymer)	2			1	1.5949	C	C	-	-	C	C	C	-	-	-	C	C	C	C	C	C	-	C	-	C	C	C	-	C	C	-	C	-	C	C	C	C	-
313361	A	G	SNP	missense_variant	CDS	metS	ML0238c	1614	461T>C	Leu154Pro	1A+1B	146	1	0.619579			G	A	A	A	A	A	A	A	G	G	G	G	G	G	G	G	G	G	G	G	G	G	G	G	G	G	G	G	G	G	G	G	G
314458	G	A	SNP	synonymous_variant	CDS	tatD	ML0239	789	549G>A	Val183Val		1			1	1.26743	G	G	G	G	G	G	G	G	G	G	G	G	G	G	G	G	G	G	G	G	G	G	G	G	G	G	G	G	G	G	G	G	G
315317	G	A	SNP	missense_variant	CDS	rpfB	ML0240	1128	370G>A	Ala124Thr	3K1	4	2	1.77305			G	G	G	G	G	G	G	-	G	-	G	G	G	G	G	G	G	G	G	G	G	G	G	G	G	G	G	G	G	G	G	G	G
315640	G	C	SNP	missense_variant	CDS	rpfB	ML0240	1128	693G>C	Met231Ile		1	2	1.77305			G	G	G	G	G	G	G	-	G	G	G	G	G	G	G	G	G	G	G	G	G	G	G	G	G	G	G	-	G	G	G	G	G
317057	G	T	SNP	missense_variant	CDS	ispE	ML0242	936	16G>T	Val6Phe		1	1	1.06838			G	G	G	G	G	G	G	G	T	G	G	G	G	G	G	G	G	G	G	G	G	G	G	G	G	G	G	G	G	G	G	G	G
319324	C	T	SNP	synonymous_variant	CDS	pks16	ML0243	1635	1105C>T	Leu369Leu		1			1	0.611621	C	C	C	C	C	C	C	-	C	C	C	C	C	C	C	C	C	C	C	C	C	C	C	C	C	C	C	C	C	C	C	C	C
322728	G	T	SNP	missense_variant	CDS	lpqT	ML0246c	657	328C>A	Leu110Ile		3	1	1.52207			G	G	G	G	G	G	G	G	G	G	G	G	G	G	G	T	T	T	G	G	G	G	G	G	G	G	G	G	G	G	G	G	G
323364	T	A	SNP	stop_gained	CDS	arsC	ML0247c	315	43A>T	Lys15*		1	1	3.1746			T	T	T	A	T	T	T	T	T	T	T	T	T	T	T	T	T	T	T	T	T	T	T	T	T	T	T	T	T	T	T	T	T
328284	G	A	SNP	missense_variant	CDS	mfd	ML0252	3675	218G>A	Ser73Asn		1	6	1.63265			A	G	G	G	G	G	G	G	G	G	G	G	G	G	G	G	G	G	G	G	G	G	G	G	G	G	G	G	G	G	G	G	G
328289	C	T	SNP	missense_variant	CDS	mfd	ML0252	3675	223C>T	Leu75Phe		10	6	1.63265			C	C	C	C	C	C	C	C	C	C	C	C	C	C	C	C	C	C	C	C	C	C	C	C	C	C	C	C	C	C	C	C	C
328604	G	A	SNP	missense_variant	CDS	mfd	ML0252	3675	538G>A	Asp180Asn		1	6	1.63265			G	G	G	G	G	G	G	-	G	G	G	G	G	G	G	G	G	G	G	G	G	G	G	G	G	G	G	G	G	G	G	G	G
328634	G	C	SNP	missense_variant	CDS	mfd	ML0252	3675	568G>C	Val190Leu	3K1	4	6	1.63265			G	G	G	G	G	G	G	-	G	G	G	G	G	G	G	G	G	G	G	G	G	G	G	G	G	G	G	G	G	G	G	G	G
329782	G	T	SNP	missense_variant	CDS	mfd	ML0252	3675	1716G>T	Lys572Asn	2H	14	6	1.63265			G	G	G	G	G	G	G	G	G	G	G	G	G	G	G	G	G	G	G	G	G	G	G	G	G	G	G	G	G	G	G	G	G
330125	G	A	SNP	missense_variant	CDS	mfd	ML0252	3675	2059G>A	Ala687Thr	1A>2H	104	6	1.63265			A	G	G	G	G	G	G	G	G	G	G	G	G	G	G	G	G	G	G	G	G	G	G	G	G	G	G	-	G	G	G	G	G
331723	G	A	SNP	synonymous_variant	CDS	mfd	ML0252	3675	3657G>A	Pro1219Pro		1			1	0.272109	G	G	G	G	G	G	G	G	G	G	G	G	G	G	G	G	G	G	G	G	G	G	G	G	G	G	G	G	G	G	G	G	G
332839	G	A	SNP	intergenic_region	intergenic	ML0253-lpqU	ML0253-ML0254	393	332839G>A			1			1	2.54453	G	G	G	G	G	G	G	G	G	G	G	G	G	G	G	G	A	G	G	G	G	G	G	G	G	G	G	G	G	G	G	G	G
334180	G	A	SNP	missense_variant	CDS	eno	ML0255	1344	430G>A	Glu144Lys		2	1	0.744048			G	G	G	G	G	G	G	G	G	A	A	G	G	G	G	G	G	G	G	G	G	G	G	G	G	G	G	G	G	G	G	G	G
336032	C	G	SNP	synonymous_variant	CDS	ML0257	ML0257	504	228C>G	Thr76Thr		1			2	3.96825	C	C	C	C	C	C	C	C	C	C	C	C	C	C	C	C	C	C	C	C	C	C	C	C	C	C	C	C	C	C	C	C	C
336266	T	C	SNP	synonymous_variant	CDS	ML0257	ML0257	504	462T>C	Ala154Ala	3K0	12			2	3.96825	C	T	T	T	T	T	T	-	T	T	T	T	T	T	T	T	T	T	T	T	T	T	T	T	T	T	T	T	T	T	T	T	T
336846	C	CG	indel	frameshift_variant	CDS	ML0258	ML0258	954	543dupG	Pro182fs		1	2	2.09644			NotAvailable	0	0	1	0	0	0	0	0	0	0	0	0	0	0	0	0	0	0	0	0	0	0	0	0	0	0	0	0	0	0	0	0
337140	G	A	SNP	missense_variant	CDS	ML0258	ML0258	954	836G>A	Gly279Asp		1	2	2.09644			G	G	A	G	G	G	G	G	G	G	G	G	G	G	G	G	G	G	G	G	G	G	G	G	G	-	G	G	G	G	G	G	G
337803	C	T	SNP	non_coding_exon_variant	pseudogene	ML0259	ML0259	1757	273C>T			1			6	3.41491	C	C	C	C	C	C	C	C	C	C	C	C	C	C	C	C	C	C	C	C	C	C	C	C	C	C	C	C	C	C	C	C	C
337824	G	T	SNP	non_coding_exon_variant	pseudogene	ML0259	ML0259	1757	294G>T			1			6	3.41491	G	G	G	G	G	G	G	G	G	G	G	G	G	G	G	G	G	G	G	G	T	G	G	G	G	G	G	-	G	G	G	G	G
337889	C	T	SNP	non_coding_exon_variant	pseudogene	ML0259	ML0259	1757	359C>T			1			6	3.41491	C	C	C	C	C	C	-	C	C	C	C	C	C	C	C	C	C	C	C	C	C	C	C	C	C	C	C	C	C	C	C	C	C
338245	C	A	SNP	non_coding_exon_variant	pseudogene	ML0259	ML0259	1757	715C>A			5			6	3.41491	C	C	C	C	C	C	C	C	C	C	C	C	C	C	C	C	C	C	C	C	C	C	C	C	C	C	C	C	C	C	C	C	C
338722	A	G	SNP	non_coding_exon_variant	pseudogene	ML0259	ML0259	1757	1192A>G			2			6	3.41491	A	A	A	A	A	A	A	-	A	A	A	A	A	A	A	A	A	A	A	A	A	A	A	A	A	A	A	A	A	G	G	A	A
339250	C	T	SNP	non_coding_exon_variant	pseudogene	ML0259	ML0259	1757	1720C>T			1			6	3.41491	A	C	C	C	C	C	C	C	C	C	C	C	C	C	C	C	C	C	C	C	C	C	C	C	C	C	C	C	C	C	C	C	C
339462	C	CA	indel	pseudogene	pseudogene	trcS	ML0260c	1180	pseudogene	pseudogene		0			1	0.847458	NotAvailable	0	0	0	0	0	0	0	0	0	0	0	0	0	0	0	0	0	0	0	0	0	0	0	0	0	0	0	0	0	0	0	0
339486	C	T	SNP	non_coding_exon_variant	pseudogene	trcS	ML0260c	1180	1018G>A			1			1	0.847458	C	C	C	C	C	C	C	C	C	C	C	C	C	C	C	C	C	C	C	C	C	C	C	C	C	C	C	C	C	C	C	C	C
340805	T	C	SNP	non_coding_exon_variant	pseudogene	trcR	ML0261c	625	369A>G			1			1	1.6	-	T	T	T	T	T	T	T	T	T	T	T	T	T	T	T	T	T	T	T	T	T	T	T	T	T	T	T	T	T	T	T	T
341935	C	T	SNP	intergenic_region	intergenic	trcR-esxJ	ML0261c-ML0262c	782	341935C>T			1			1	1.27877	-	C	C	C	C	C	C	C	C	C	C	C	C	C	C	C	C	C	C	C	C	C	C	C	C	C	C	-	C	C	C	C	C
342063	G	C	SNP	non_coding_exon_variant	pseudogene	esxJ	ML0262c	295	188C>G			13			1	3.38983	-	G	G	G	G	G	G	G	G	G	G	G	G	G	G	G	G	G	G	G	G	G	G	G	G	G	G	G	G	G	G	G	G
344782	C	T	SNP	intergenic_region	intergenic	leuX-ML0264c	MLP000010-ML0264c	490	344782C>T			1			1	2.04082	C	C	C	C	C	C	C	C	C	C	C	C	C	C	C	C	C	C	C	C	C	C	C	C	C	C	C	C	C	C	C	C	C
345033	C	T	SNP	non_coding_exon_variant	pseudogene	ML0264c	ML0264c	372	243G>A			6			1	2.68817	C	C	C	C	C	C	C	C	C	C	C	C	C	C	C	C	C	C	C	C	C	C	C	C	C	C	C	C	C	C	C	C	C
346013	G	A	SNP	intergenic_region	intergenic	ML0265-ML0266	ML0265-ML0266	788	346013G>A			1			2	2.53807	T	G	G	G	G	G	G	G	G	G	G	G	G	G	G	G	G	G	G	G	G	G	G	G	G	G	G	G	G	G	G	G	G
346085	G	GT	indel	intergenic_region	intergenic	ML0265-ML0266	ML0265-ML0266	788	intergenic_region	intergenic_region	homopolymer	1			2	2.53807	NotAvailable	0	0	0	0	0	0	0	0	0	0	0	0	0	0	0	0	0	0	0	0	0	0	0	0	0	0	0	0	0	0	0	0
347278	A	C	SNP	non_coding_exon_variant	pseudogene	ML0266	ML0266	727	570A>C			5			3	4.12655	A	A	A	A	A	A	A	A	A	A	A	A	A	A	A	A	A	A	A	A	A	A	A	A	A	A	A	A	A	A	A	A	A
347280	G	C	SNP	non_coding_exon_variant	pseudogene	ML0266	ML0266	727	572G>C			5			3	4.12655	G	G	G	G	G	G	G	-	-	G	G	G	G	G	G	G	G	G	G	G	G	G	G	G	G	G	G	G	G	G	G	-	G
347385	T	C	SNP	non_coding_exon_variant	pseudogene	ML0266	ML0266	727	677T>C		1A	147			3	4.12655	C	T	T	T	T	T	C	C	C	C	C	C	C	C	C	C	C	C	C	C	C	C	C	C	C	C	C	C	C	C	C	C	C
347830	G	A	SNP	intergenic_region	intergenic	ML0266-ackA	ML0266-ML0267c	3529	347830G>A			1			4	1.13347	G	G	G	G	G	G	G	G	G	G	G	G	G	G	G	G	G	G	G	G	G	G	G	G	G	G	G	G	G	G	G	G	G
348055	G	A	SNP	intergenic_region	intergenic	ML0266-ackA	ML0266-ML0267c	3529	348055G>A			1			4	1.13347	G	G	G	G	G	G	G	G	G	G	G	G	G	G	G	G	G	G	G	G	G	G	G	G	G	G	G	G	G	G	G	G	G
349703	C	T	SNP	intergenic_region	intergenic	ML0266-ackA	ML0266-ML0267c	3529	349703C>T			1			4	1.13347	C	C	C	C	C	C	C	C	C	C	C	C	C	C	C	C	C	C	C	C	C	C	C	C	C	C	C	C	C	C	T	C	C
349982	C	A	SNP	intergenic_region	intergenic	ML0266-ackA	ML0266-ML0267c	3529	349982C>A			1			4	1.13347	A	C	C	C	C	C	C	C	C	C	C	C	C	C	C	C	C	C	C	C	C	C	C	C	C	C	C	C	C	C	C	C	C
351592	C	T	SNP	non_coding_exon_variant	pseudogene	ackA	ML0267c	928	301G>A			1			1	1.07759	T	C	C	C	C	C	C	C	C	C	C	C	C	C	C	C	C	C	C	C	C	T	C	C	C	C	C	C	C	C	C	C	C
351940	C	T	SNP	non_coding_exon_variant	pseudogene	pta	ML0268c	1107	1060G>A			1			1	0.903342	C	C	C	C	C	C	C	C	C	C	C	C	C	C	C	C	C	C	C	C	C	C	C	C	C	C	C	C	C	C	C	C	C
353643	G	A	SNP	synonymous_variant	CDS	fgd1	ML0269c	1011	375C>T	Phe125Phe		1			1	0.98912	G	G	G	G	G	G	G	G	G	G	G	G	G	G	G	G	G	G	G	G	G	G	G	G	G	G	G	-	G	G	G	G	G
357398	T	G	SNP	intergenic_region	intergenic	ML0274-metZ	ML0274-ML0275c	938	357398T>G			1			1	1.0661	C	T	T	T	T	T	T	T	T	T	T	T	T	T	T	T	T	T	T	T	T	T	T	T	T	T	T	T	T	T	T	T	T
359712	A	G	SNP	intergenic_region	intergenic	ML0276c-PPE	ML0276c-ML0277	924	359712A>G			2			1	1.08225	A	A	A	A	A	A	A	A	A	A	A	A	A	A	A	A	A	A	A	A	A	A	A	A	A	A	A	A	A	A	A	G	G
360448	C	CCAGACCCTGGCG	indel	pseudogene	pseudogene	PPE	ML0277	437	pseudogene	pseudogene		1			2	4.57666	NotAvailable	0	0	0	0	0	0	0	0	0	0	0	0	0	0	0	0	0	0	0	0	0	0	0	0	0	0	0	0	0	0	0	0
360572	C	T	SNP	non_coding_exon_variant	pseudogene	PPE	ML0277	437	371C>T			1			2	4.57666	C	C	C	C	C	C	C	C	C	C	C	C	C	C	C	C	C	C	C	C	C	C	C	C	C	C	C	C	C	C	C	C	C
360757	C	A	SNP	non_coding_exon_variant	pseudogene	ML0278	ML0278	375	7C>A		2H	15			2	5.33333	C	C	C	C	C	C	C	C	C	C	C	C	C	C	C	C	C	C	C	C	C	C	C	C	C	C	C	C	C	C	C	C	C
361077	G	C	SNP	non_coding_exon_variant	pseudogene	ML0278	ML0278	375	327G>C			2			2	5.33333	A	G	G	G	G	G	G	G	G	G	G	G	G	G	G	G	G	G	G	G	G	G	G	G	G	G	G	-	G	G	G	C	C
361545	G	C	SNP	missense_variant	CDS	ML0279c	ML0279c	657	409C>G	Pro137Ala		1	1	1.52207			A	G	G	G	G	G	G	G	G	G	G	G	C	G	G	G	G	G	G	G	G	G	G	G	G	G	G	G	G	G	G	G	G
363480	G	T	SNP	missense_variant	CDS	ML0281	ML0281	690	49G>T	Asp17Tyr		1	1	1.44928			G	G	G	G	G	G	G	-	G	G	G	G	G	G	G	G	G	G	G	G	G	G	G	G	G	-	G	G	G	G	G	G	G
364243	C	T	SNP	non_coding_exon_variant	pseudogene	ML0282	ML0282	779	113C>T			1			1	1.2837	C	C	C	C	C	C	C	-	C	C	C	C	C	C	C	C	C	C	C	C	C	C	C	C	C	C	C	C	C	C	C	C	C
364923	G	A	SNP	missense_variant	CDS	ML0283	ML0283	807	8G>A	Cys3Tyr		1	6	7.43494			A	G	G	G	G	G	G	G	G	G	G	G	G	G	G	G	G	G	G	G	G	G	G	G	G	G	G	G	G	G	G	G	G
364924	C	T	SNP	synonymous_variant	CDS	ML0283	ML0283	807	9C>T	Cys3Cys		1			1	1.23916	C	C	C	C	C	C	C	C	C	C	C	C	C	C	C	C	C	C	C	C	C	C	C	C	C	C	C	C	C	C	C	C	C
364961	G	C	SNP	missense_variant	CDS	ML0283	ML0283	807	46G>C	Gly16Arg		1	6	7.43494			G	G	G	G	G	G	G	G	G	G	G	G	G	G	G	G	G	G	G	G	G	G	G	G	G	G	G	G	G	G	G	G	G
365117	A	C	SNP	missense_variant	CDS	ML0283	ML0283	807	202A>C	Thr68Pro		1	6	7.43494			A	A	A	A	A	A	A	A	A	A	A	A	A	A	A	A	A	A	A	A	A	A	A	A	A	A	A	-	A	A	A	A	A
365373	T	C	SNP	missense_variant	CDS	ML0283	ML0283	807	458T>C	Leu153Pro	4	60	6	7.43494			T	T	T	T	T	T	T	T	T	T	T	T	T	T	T	T	T	T	T	T	T	T	T	T	T	T	T	T	T	T	T	T	T
365411	A	G	SNP	missense_variant	CDS	ML0283	ML0283	807	496A>G	Lys166Glu	3I	24	6	7.43494			A	A	A	A	A	A	A	A	A	A	A	A	A	A	A	A	A	A	A	A	A	A	A	A	A	A	A	A	A	A	A	A	A
365435	G	A	SNP	missense_variant	CDS	ML0283	ML0283	807	520G>A	Ala174Thr	3K1	4	6	7.43494			G	G	G	G	G	G	-	-	G	G	G	G	G	G	G	G	G	G	G	G	G	G	G	G	G	G	G	G	G	G	G	G	G
365857	C	A	SNP	intergenic_region	intergenic	ML0283-ML0284c	ML0283-ML0284c	137	365857C>A			1			1	7.29927	C	C	C	C	C	C	C	C	C	C	C	C	C	C	C	C	C	C	C	C	C	C	C	C	C	C	C	-	C	C	C	C	C
366359	C	T	SNP	intergenic_region	intergenic	ML0284c-ML0285	ML0284c-ML0285	111	366359C>T			1			1	9.00901	C	C	C	C	C	C	C	C	C	C	C	C	C	C	C	C	C	C	C	C	C	C	C	C	C	C	C	C	C	C	C	C	C
367549	A	G	SNP	synonymous_variant	CDS	fba	ML0286c	1038	768T>C	Gly256Gly		9			1	0.963391	A	A	A	A	A	A	A	-	A	A	A	A	A	A	A	A	A	A	A	A	A	A	A	A	A	A	A	A	A	A	A	A	A
371889	T	C	SNP	intergenic_region	intergenic	ML0290-ML0291c	ML0290-ML0291c	710	371889T>C			11			1	1.40845	-	T	T	T	T	T	-	-	-	T	T	T	T	T	T	T	T	T	T	T	T	T	T	T	T	T	T	T	T	T	T	T	T
373602	C	A	SNP	intergenic_region	intergenic	ML0291c-ML0292c	ML0291c-ML0292c	1178	373602C>A			3			1	0.848896	-	C	C	C	C	C	C	C	C	C	C	C	C	C	C	C	C	C	C	C	C	C	C	C	C	C	C	C	C	C	C	C	C
376632	A	G	SNP	intergenic_region	intergenic	ML0293c-thiC	ML0293c-ML0294	1824	376632A>G			6			2	1.09649	A	A	A	A	A	A	A	A	A	A	A	A	A	A	A	A	A	A	A	A	A	A	A	A	A	A	A	A	A	A	A	A	A
377137	C	T	SNP	intergenic_region	intergenic	ML0293c-thiC	ML0293c-ML0294	1824	377137C>T			2			2	1.09649	C	C	C	C	C	C	C	C	C	C	C	C	C	C	C	C	C	C	C	C	C	C	C	C	C	C	C	T	T	C	C	C	C
379804	C	T	SNP	synonymous_variant	CDS	thiD	ML0295	840	678C>T	Gly226Gly	4	58			1	1.19048	C	C	-	C	C	C	C	-	C	C	C	C	C	C	C	C	C	C	C	C	C	C	C	C	C	-	C	-	C	C	C	C	C
380062	C	G	SNP	non_coding_exon_variant	pseudogene	ML0296	ML0296	137	52C>G			1			1	7.29927	G	C	C	C	C	C	C	C	C	C	C	C	C	C	C	C	C	C	C	C	C	C	C	C	C	C	C	G	C	C	C	C	C
382768	G	A	SNP	intergenic_region	intergenic	thiO-thiE	ML0299c-ML0300	157	382768G>A			1			1	6.36943	G	G	G	G	G	G	G	-	G	G	G	G	G	G	G	G	G	G	G	G	G	A	G	G	G	G	G	G	G	G	G	G	G
383599	C	G	SNP	non_coding_exon_variant	pseudogene	mutT3	ML0301c	626	556G>C		1A	147			2	3.19489	C	C	C	C	C	C	G	-	G	G	G	G	G	G	G	G	G	G	G	G	G	G	G	G	G	G	G	G	G	G	G	G	G
383707	A	C	SNP	non_coding_exon_variant	pseudogene	mutT3	ML0301c	626	448T>G			1			2	3.19489	-	A	A	A	A	A	A	A	A	A	A	A	A	A	A	A	A	A	A	A	A	A	A	A	A	A	A	-	A	A	A	A	A
385342	G	A	SNP	non_coding_exon_variant	pseudogene	ML0302	ML0302	1316	1009G>A			1			2	1.51976	A	G	G	G	G	G	G	G	G	G	G	G	G	G	G	G	G	G	G	G	G	G	G	G	G	G	G	G	G	G	G	G	G
385598	C	T	SNP	non_coding_exon_variant	pseudogene	ML0302	ML0302	1316	1265C>T			1			2	1.51976	C	C	C	C	C	C	C	C	C	C	C	C	C	C	C	C	C	C	C	C	C	C	C	C	C	C	C	C	C	C	C	C	C
386458	C	T	SNP	synonymous_variant	CDS	glnH	ML0303	981	810C>T	Ala270Ala		1			1	1.01937	C	C	C	C	C	C	C	C	C	C	C	C	C	C	C	C	C	C	C	C	C	C	C	C	C	C	C	C	C	C	C	C	C
391081	C	T	SNP	non_coding_exon_variant	pseudogene	ML0305c	ML0305c	1445	821G>A			1			1	0.692042	C	C	C	C	C	C	C	C	C	C	C	C	C	C	C	C	C	C	C	C	C	C	C	C	C	C	C	C	C	C	C	C	C
393043	G	A	SNP	non_coding_exon_variant	pseudogene	ML0306	ML0306	764	648G>A		3K0	12			1	1.3089	G	G	G	G	G	G	-	G	G	G	G	G	G	G	G	G	G	G	G	G	G	G	G	G	G	-	G	-	G	G	G	G	G
393308	G	C	SNP	intergenic_region	intergenic	ML0306-ML0307	ML0306-ML0307	340	393308G>C			1			1	2.94118	G	G	G	G	G	G	G	G	G	G	G	G	G	G	G	G	G	G	G	G	G	G	G	G	G	G	G	G	G	G	G	G	G
395230	GT	G	indel	pseudogene	pseudogene	ML0309c	ML0309c	1842	pseudogene	pseudogene		1			1	0.542888	NotAvailable	0	0	0	0	0	0	0	0	0	0	0	0	0	0	0	0	0	0	0	0	1	0	0	0	0	0	0	0	0	0	0	0
396816	G	A	SNP	non_coding_exon_variant	pseudogene	ML0309c	ML0309c	1842	207C>T			1			1	0.542888	G	G	G	G	G	G	G	G	G	G	G	G	G	G	G	G	G	G	G	G	G	G	G	G	G	G	G	G	G	G	G	G	G
397132	C	T	SNP	missense_variant	CDS	pssA	ML0310c	903	817G>A	Ala273Thr		1	3	3.32226			C	C	-	C	C	C	C	-	-	C	C	C	C	C	C	C	-	C	C	C	C	C	C	C	C	-	C	C	C	C	C	C	C
397572	T	C	SNP	missense_variant	CDS	pssA	ML0310c	903	377A>G	Asp126Gly		1	3	3.32226			T	T	T	T	T	T	T	T	T	T	T	T	T	T	T	T	T	T	T	T	T	T	T	T	T	T	T	T	T	T	T	T	T
397812	A	G	SNP	missense_variant	CDS	pssA	ML0310c	903	137T>C	Leu46Ser		1	3	3.32226			A	A	A	A	A	A	A	A	A	A	A	A	A	A	G	A	A	A	A	A	A	A	A	A	A	A	A	A	A	A	A	A	A
399848	C	T	SNP	non_coding_exon_variant	pseudogene	moeA2	ML0312c	1234	106G>A			1			1	0.810373	C	C	C	C	C	C	-	C	C	C	C	C	C	C	C	C	C	C	C	C	C	C	C	C	C	C	C	C	C	C	C	C	C
400762	GGCCTGTCTCTAGAGGCTTT	G	indel	frameshift_variant&stop_lost&splice_region_variant	CDS	lipU	ML0314c	1008	998_*8delAAAGCCTCTAGAGACAGGC	Gln333fs	VNTR	9	1	0.992063			NotAvailable	0	0	0	0	0	0	0	0	0	0	0	0	0	0	0	0	0	0	0	0	0	0	0	0	0	0	0	0	0	0	0	0
401177	G	A	SNP	missense_variant	CDS	lipU	ML0314c	1008	602C>T	Ala201Val		1	1	0.992063			G	G	G	G	G	G	G	-	G	G	G	G	G	G	G	G	G	G	G	G	G	G	G	G	G	G	G	G	G	G	G	G	G
401572	C	T	SNP	synonymous_variant	CDS	lipU	ML0314c	1008	207G>A	Val69Val		2			1	0.992063	C	C	C	C	C	C	C	-	C	C	C	C	C	C	C	C	C	C	T	T	C	C	C	C	C	C	C	C	C	C	C	C	C
402177	G	A	SNP	intergenic_region	intergenic	lipU-ML0315c	ML0314c-ML0315c	1919	402177G>A			1			3	1.56331	G	G	G	G	G	G	-	G	G	G	G	G	G	G	G	G	G	G	G	G	G	G	G	G	G	G	G	G	G	G	G	G	G
402525	T	C	SNP	intergenic_region	intergenic	lipU-ML0315c	ML0314c-ML0315c	1919	402525T>C			1			3	1.56331	C	T	T	T	T	T	T	T	T	T	T	T	T	T	T	T	T	T	T	T	C	T	T	T	T	T	T	T	T	T	T	T	T
402795	G	A	SNP	intergenic_region	intergenic	lipU-ML0315c	ML0314c-ML0315c	1919	402795G>A			1			3	1.56331	G	G	G	G	G	G	G	-	G	G	G	G	G	G	G	G	G	G	G	G	G	G	G	G	G	G	G	G	G	G	G	G	G
403243	G	GCCTTGAGAAAT	indel	intergenic	intergenic	lipU-ML0315c	ML0314c-ML0315c	1919	#N/A	#N/A	3K1, Japan	3			2	1.04221	NotAvailable	0	0	0	0	0	0	0	0	0	0	0	0	0	0	0	0	0	0	0	0	0	0	0	0	0	0	0	0	0	0	0	0
403500	G	GT	indel	intergenic_region	intergenic	lipU-ML0315c	ML0314c-ML0315c	1919	intergenic_region	intergenic_region		1			2	1.04221	NotAvailable	0	0	0	0	0	0	0	0	0	0	0	0	0	0	0	1	0	0	0	0	0	0	0	0	0	0	0	0	0	0	0	0
404224	G	A	SNP	missense_variant	CDS	ML0315c	ML0315c	915	389C>T	Thr130Ile		1	1	1.0929			G	G	G	G	G	G	G	G	G	G	G	G	G	G	G	G	G	G	G	G	G	G	G	A	G	G	G	G	G	G	G	G	G
405173	G	A	SNP	missense_variant	CDS	ML0316	ML0316	603	467G>A	Gly156Asp		1	2	3.31675			G	G	G	G	G	G	G	G	G	G	G	G	G	G	G	G	G	G	G	G	G	G	G	G	G	G	G	G	G	G	G	G	G
405245	A	G	SNP	missense_variant	CDS	ML0316	ML0316	603	539A>G	Tyr180Cys		1	2	3.31675			A	A	A	A	A	A	A	A	A	A	A	A	A	A	A	A	A	A	A	A	A	A	A	A	A	A	A	A	A	A	A	A	A
407094	C	T	SNP	missense_variant	CDS	groEL2	ML0317	1626	1577C>T	Ala526Val		1	1	0.615006			C	C	C	C	C	C	C	C	C	C	C	C	C	C	C	C	C	C	C	C	C	C	C	C	C	C	C	C	C	C	C	C	C
408349	T	TG	indel	pseudogene	pseudogene	radA	ML0318c	1159	pseudogene	pseudogene	3I	25			1	0.862813	NotAvailable	0	0	0	0	0	0	0	0	0	0	0	0	0	0	0	0	0	0	0	0	0	0	0	0	0	0	0	0	0	0	0	0
408726	T	G	SNP	non_coding_exon_variant	pseudogene	radA	ML0318c	1159	620A>C			1			3	2.58844	T	T	T	T	T	T	T	T	T	T	T	T	T	T	T	T	T	T	T	T	G	T	T	T	T	T	T	T	T	T	T	T	T
408898	G	A	SNP	non_coding_exon_variant	pseudogene	radA	ML0318c	1159	448C>T			1			3	2.58844	G	G	G	G	G	G	G	G	G	G	G	G	G	G	G	G	G	G	G	G	G	G	G	G	G	G	G	G	G	G	G	G	G
409261	G	T	SNP	non_coding_exon_variant	pseudogene	radA	ML0318c	1159	85C>A			1			3	2.58844	-	G	G	G	G	G	-	G	G	G	G	G	G	G	G	G	G	G	G	G	G	G	G	G	G	G	G	G	G	G	G	G	G
410145	C	CG	indel	intergenic_region	intergenic	lpqE-ML0320	ML0319c-ML0320	360	intergenic_region	intergenic_region	homopolymer	1			1	2.77778	NotAvailable	0	0	0	0	0	0	0	0	0	0	0	0	0	0	0	0	0	0	0	0	0	0	1	0	0	0	0	0	0	0	0	0
410510	G	A	SNP	missense_variant	CDS	ML0320	ML0320	498	157G>A	Ala53Thr		1	1	2.00803			G	G	G	G	G	G	G	G	G	G	G	G	G	G	G	G	G	G	G	G	G	G	G	G	G	G	G	G	G	G	G	G	G
413127	C	T	SNP	synonymous_variant	CDS	cysS1	ML0323	1422	1005C>T	Gly335Gly		1			1	0.703235	C	C	C	C	C	C	C	C	C	C	C	C	C	C	C	C	C	C	C	C	C	C	C	C	C	C	C	C	C	C	C	C	C
413668	C	T	SNP	synonymous_variant	CDS	ML0324	ML0324	837	42C>T	Pro14Pro		1			2	2.38949	C	C	-	C	C	C	-	-	C	C	C	C	C	C	C	C	C	C	C	C	C	C	C	C	C	-	C	-	C	C	C	C	C
413902	G	A	SNP	synonymous_variant	CDS	ML0324	ML0324	837	276G>A	Leu92Leu	3L+4	61			2	2.38949	G	G	G	G	G	G	G	G	G	G	G	G	G	G	G	G	G	G	G	G	G	G	G	G	G	-	G	-	G	G	G	G	G
415248	C	A	SNP	intergenic_region	intergenic	ML0325-esxR	ML0325-ML0326c	1440	415248C>A			1			1	0.694444	C	C	C	C	C	C	-	-	C	C	C	C	C	C	A	C	C	C	C	C	C	C	C	C	C	-	C	C	C	C	C	C	C
416972	C	T	SNP	non_coding_exon_variant	pseudogene	esxS	ML0327c	287	181G>A			1			3	10.453	C	C	C	C	C	C	C	C	C	C	C	C	C	C	C	C	C	C	C	C	C	C	C	C	C	C	C	C	C	C	C	C	C
417000	T	G	SNP	non_coding_exon_variant	pseudogene	esxS	ML0327c	287	153A>C			2			3	10.453	C	T	T	T	T	T	T	T	T	T	T	G	G	T	T	T	T	T	T	T	T	T	T	T	T	T	T	T	T	T	T	T	T
417149	C	T	SNP	non_coding_exon_variant	pseudogene	esxS	ML0327c	287	4G>A			1			3	10.453	A	C	C	C	C	C	C	C	C	C	C	C	C	C	C	C	C	C	C	C	C	C	C	C	C	C	C	C	C	C	C	C	C
417697	T	G	SNP	non_coding_exon_variant	pseudogene	PPE	ML0328c	1177	722A>C			1			2	1.69924	T	T	T	T	T	T	-	T	T	T	T	T	T	T	T	T	T	T	T	T	T	T	T	T	T	T	T	T	T	T	T	T	T
417955	C	T	SNP	non_coding_exon_variant	pseudogene	PPE	ML0328c	1177	464G>A			1			2	1.69924	C	C	C	C	C	C	C	C	C	C	C	C	C	C	C	C	C	C	C	C	C	C	C	C	C	C	C	C	C	C	C	C	C
419857	G	A	SNP	intergenic_region	intergenic	PPE-ML0329c	ML0328c-ML0329c	2130	419857G>A			1			1	0.469484	G	G	G	G	G	G	G	G	G	G	G	G	G	G	G	G	G	G	G	G	G	G	G	G	G	G	G	-	G	G	G	G	G
421565	C	T	SNP	non_coding_exon_variant	pseudogene	arsB2	ML0331c	1206	746G>A		2E	13			1	0.829187	C	C	C	C	C	C	C	C	C	C	C	C	C	C	C	C	C	C	T	T	T	T	T	T	T	T	T	T	T	T	T	C	C
422850	G	A	SNP	non_coding_exon_variant	pseudogene	ML0332c	ML0332c	739	206C>T		3K1	4			2	2.70636	G	G	G	G	G	G	G	G	G	G	G	G	G	G	G	G	G	G	G	G	G	G	G	G	G	G	G	G	G	G	G	G	G
423024	G	C	SNP	non_coding_exon_variant	pseudogene	ML0332c	ML0332c	739	32C>G			1			2	2.70636	G	G	G	G	G	G	-	-	G	G	G	G	G	G	G	G	G	G	G	G	G	G	G	G	G	G	G	G	G	G	G	G	G
424382	A	G	SNP	non_coding_exon_variant	pseudogene	lppH	ML0334c	573	297T>C			1			4	6.9808	G	A	A	A	A	A	A	A	A	G	A	A	A	A	A	A	A	A	A	A	A	A	A	A	A	A	A	A	A	A	A	A	A
424386	C	T	SNP	non_coding_exon_variant	pseudogene	lppH	ML0334c	573	293G>A			1			4	6.9808	C	C	C	C	C	C	C	C	C	C	C	C	C	C	C	C	C	C	C	C	C	C	C	C	C	C	C	C	C	C	C	C	C
424415	T	G	SNP	non_coding_exon_variant	pseudogene	lppH	ML0334c	573	264A>C			1			4	6.9808	T	T	T	T	T	T	G	T	T	T	T	T	T	T	T	T	T	T	T	T	T	T	T	T	T	T	T	T	T	T	T	T	T
424489	C	A	SNP	non_coding_exon_variant	pseudogene	lppH	ML0334c	573	190G>T			1			4	6.9808	C	C	C	C	C	C	C	-	C	C	C	C	C	C	C	C	C	C	C	C	C	C	C	C	C	C	C	C	C	C	C	C	C
425077	C	A	SNP	missense_variant	CDS	ML0335c	ML0335c	861	651G>T	Leu217Phe		1	1	1.16144			C	C	-	C	C	C	C	-	C	C	C	C	C	C	A	C	C	C	C	C	C	C	C	C	C	C	C	C	C	C	C	C	C
427570	AT	A	indel	intergenic_region	intergenic	ML0337c-ML0338	ML0337c-ML0338	179	intergenic_region	intergenic_region	homopolymer	1			1	5.58659	NotAvailable	0	0	0	0	0	0	0	0	0	0	0	0	0	1	0	0	0	0	0	0	0	0	0	0	0	0	0	0	0	0	0	0
428724	C	T	SNP	intergenic_region	intergenic	ML0338-ML0339c	ML0338-ML0339c	211	428724C>T			1			1	4.73934	-	C	C	C	C	C	C	C	C	C	C	C	C	C	C	C	C	C	C	C	C	C	C	C	C	C	C	-	C	C	C	C	C
429770	T	G	SNP	non_coding_exon_variant	pseudogene	fadE34	ML0340	1843	118T>G			1			7	3.79816	-	T	T	T	T	T	T	T	T	T	T	T	T	T	T	T	T	T	T	T	T	T	T	T	T	T	T	T	T	T	T	T	T
429789	C	G	SNP	non_coding_exon_variant	pseudogene	fadE34	ML0340	1843	137C>G			1			7	3.79816	-	C	C	C	C	C	G	-	C	C	C	C	C	C	C	C	C	C	C	C	C	C	C	C	C	C	C	C	C	C	C	C	C
430057	C	T	SNP	non_coding_exon_variant	pseudogene	fadE34	ML0340	1843	405C>T			1			7	3.79816	-	C	C	C	C	C	C	C	C	C	C	C	C	C	C	C	C	C	C	C	C	C	C	C	C	C	C	C	C	C	C	C	C
430198	C	T	SNP	non_coding_exon_variant	pseudogene	fadE34	ML0340	1843	546C>T			1			7	3.79816	-	C	C	C	C	C	C	C	C	C	C	C	T	C	C	C	C	C	C	C	C	C	C	C	C	C	C	C	C	C	C	C	C
430329	G	A	SNP	non_coding_exon_variant	pseudogene	fadE34	ML0340	1843	677G>A			1			7	3.79816	T	G	G	G	G	G	G	G	G	G	G	G	G	G	G	G	G	G	G	G	G	G	G	G	G	G	G	G	G	G	G	G	G
430576	A	G	SNP	non_coding_exon_variant	pseudogene	fadE34	ML0340	1843	924A>G			6			7	3.79816	A	A	A	A	A	A	A	A	A	A	A	A	A	A	A	A	A	A	A	A	A	A	A	A	A	A	A	A	A	A	A	A	A
431225	C	T	SNP	non_coding_exon_variant	pseudogene	fadE34	ML0340	1843	1573C>T			14			7	3.79816	C	C	C	C	C	C	C	C	C	C	C	C	C	C	C	C	C	C	C	C	C	C	C	C	C	-	C	C	C	C	C	C	C
432335	T	G	SNP	non_coding_exon_variant	pseudogene	hmp	ML0342c	1001	989A>C			9			2	1.998	-	T	T	T	T	T	T	T	T	T	T	T	T	T	T	T	T	T	T	T	T	T	G	G	G	G	G	G	G	G	G	T	T
433003	G	A	SNP	non_coding_exon_variant	pseudogene	hmp	ML0342c	1001	321C>T			5			2	1.998	G	G	G	G	G	G	G	G	G	G	G	G	G	G	G	G	G	G	G	G	G	G	G	G	G	G	G	G	G	G	G	G	G
434161	G	C	SNP	non_coding_exon_variant	pseudogene	hsaA	ML0343	1169	602G>C			1			2	1.71086	G	G	G	G	G	G	G	-	G	G	G	G	G	G	G	G	G	G	G	G	G	G	G	G	G	G	C	G	G	G	G	G	G
434676	A	G	SNP	non_coding_exon_variant	pseudogene	hsaA	ML0343	1169	1117A>G			1			2	1.71086	A	A	A	A	A	A	A	A	A	A	A	A	A	A	A	A	G	A	A	A	A	A	A	A	A	A	A	-	A	A	A	A	A
434899	A	G	SNP	non_coding_exon_variant	pseudogene	bphD	ML0344	525	154A>G			1			2	3.80952	A	A	A	A	A	A	A	A	A	A	A	A	A	A	G	A	A	A	A	A	A	A	A	A	A	A	A	A	A	A	A	A	A
434910	C	T	SNP	non_coding_exon_variant	pseudogene	bphD	ML0344	525	165C>T			1			2	3.80952	C	C	C	C	C	C	C	C	C	C	C	C	C	C	C	C	C	C	C	C	C	T	C	C	C	C	C	C	C	C	C	C	C
436217	T	C	SNP	non_coding_exon_variant	pseudogene	ltp3	ML0345c	1140	525A>G		3K0	13			1	0.877193	C	T	T	T	T	T	T	T	T	T	T	-	T	T	T	T	T	T	T	T	T	T	T	T	T	T	T	T	T	T	T	T	T
439405	C	A	SNP	non_coding_exon_variant	pseudogene	ML0349c	ML0349c	312	300G>T			5			1	3.20513	C	C	C	C	C	C	C	C	C	C	C	C	C	C	C	C	C	C	C	C	C	C	C	C	C	C	C	C	C	C	C	C	C
440223	G	C	SNP	intergenic_region	intergenic	ML0349c-ML0350c	ML0349c-ML0350c	2710	440223G>C			2			3	1.10701	G	G	G	G	G	G	G	G	G	G	G	G	G	G	G	G	G	G	C	C	G	G	G	G	G	G	G	G	G	G	G	G	G
440586	G	A	SNP	intergenic_region	intergenic	ML0349c-ML0350c	ML0349c-ML0350c	2710	440586G>A			1			3	1.10701	G	G	G	G	G	G	G	G	G	G	G	G	G	G	G	G	G	G	G	G	G	G	G	G	G	-	G	G	G	G	G	G	G
440939	A	T	SNP	intergenic_region	intergenic	ML0349c-ML0350c	ML0349c-ML0350c	2710	440939A>T			1			3	1.10701	A	A	A	A	A	A	A	A	T	A	A	A	A	A	A	A	A	A	A	A	A	A	A	A	A	A	A	A	A	A	A	A	A
442983	C	T	SNP	non_coding_exon_variant	pseudogene	ML0350c	ML0350c	771	203G>A			1			1	1.29702	C	C	C	C	C	C	C	C	C	C	C	C	C	C	C	C	C	C	C	C	C	C	C	C	C	C	C	C	C	C	C	C	C
444912	C	A	SNP	non_coding_exon_variant	pseudogene	fadD19	ML0352	936	53C>A			1			5	5.34188	T	C	C	C	C	C	C	C	C	C	C	C	C	C	C	C	C	C	C	C	C	C	C	C	C	C	A	-	C	C	C	C	C
445012	CA	C	indel	pseudogene	pseudogene	fadD19	ML0352	936	pseudogene	pseudogene	Jap. 3K0, homopolymer	11			5	5.34188	NotAvailable	0	0	0	0	0	0	0	0	0	0	0	0	0	0	0	0	0	0	0	0	0	0	0	0	0	0	0	0	0	0	0	0
445555	CT	C	indel	pseudogene	pseudogene	fadD19	ML0352	936	pseudogene	pseudogene		5			5	5.34188	NotAvailable	0	0	0	0	0	0	0	0	0	0	0	0	0	0	0	0	0	0	0	0	0	0	0	0	0	0	0	0	0	0	0	0
445556	T	C	SNP	non_coding_exon_variant	pseudogene	fadD19	ML0352	936	697T>C			4			5	5.34188	-	T	T	T	T	T	T	T	T	T	T	T	T	T	T	T	T	T	T	T	T	T	T	T	T	T	T	T	T	T	T	T	T
445671	A	G	SNP	non_coding_exon_variant	pseudogene	fadD19	ML0352	936	812A>G			1			5	5.34188	-	A	A	A	A	A	A	A	A	A	A	A	A	A	A	A	A	A	A	A	A	A	A	A	A	A	A	A	A	A	A	A	A
447641	A	C	SNP	missense_variant	CDS	ilvX	ML0354	1548	228A>C	Leu76Phe		2	2	1.29199			A	A	-	A	A	A	A	-	A	A	A	A	A	A	A	A	A	A	A	A	A	A	A	A	A	-	A	-	A	A	A	C	C
448789	G	T	SNP	missense_variant	CDS	ilvX	ML0354	1548	1376G>T	Ser459Ile		1	2	1.29199			G	G	G	G	G	G	G	G	G	G	G	G	G	G	G	G	G	G	G	G	G	G	G	G	G	G	G	-	G	G	G	G	G
452406	G	A	SNP	non_coding_exon_variant	pseudogene	fadE26	ML0357c	1123	19C>T			1			1	0.890472	G	G	G	G	G	G	G	G	G	G	G	G	G	G	G	G	G	G	G	G	G	G	G	G	G	G	G	G	G	G	G	G	G
455009	A	C	SNP	non_coding_exon_variant	pseudogene	yrbE4B	ML0361	810	170A>C			1			1	1.23457	A	A	A	A	A	A	A	A	A	A	A	A	A	A	A	A	A	A	A	A	A	A	A	A	A	A	A	-	A	A	A	A	A
456738	C	T	SNP	intergenic_region	intergenic	esxT-rplM	ML0363-ML0364	251	456738C>T			1			1	3.98406	T	C	C	C	C	C	C	C	C	C	C	C	C	C	C	C	C	C	C	C	C	C	C	C	C	C	C	C	C	C	C	C	C
459733	G	A	SNP	non_coding_exon_variant	pseudogene	ML0368	ML0368	870	59G>A			1			3	3.44828	G	G	G	G	G	G	G	G	G	G	G	G	G	G	G	G	G	G	G	G	G	G	G	G	G	G	G	G	G	G	G	G	G
459887	C	T	SNP	non_coding_exon_variant	pseudogene	ML0368	ML0368	870	213C>T		3K1	4			3	3.44828	C	C	C	C	C	C	C	C	C	C	C	C	C	C	C	C	C	C	C	C	C	C	C	C	C	C	C	-	C	C	C	C	C
460220	T	C	SNP	non_coding_exon_variant	pseudogene	ML0368	ML0368	870	546T>C			1			3	3.44828	T	T	T	T	T	T	T	T	T	T	T	T	T	T	T	T	T	T	T	T	T	T	T	T	T	T	T	T	T	T	T	T	T
462253	T	G	SNP	missense_variant	CDS	ML0370c	ML0370c	870	562A>C	Asn188His		2	1	1.14943			T	T	T	T	T	T	T	-	T	T	T	T	T	T	T	T	T	T	T	T	T	T	T	T	T	T	T	T	T	T	T	G	G
464279	C	T	SNP	missense_variant	CDS	glmS	ML0371	1878	1301C>T	Ala434Val		2	1	0.532481			C	C	C	C	C	C	C	C	C	C	C	C	C	C	C	C	C	C	C	C	C	C	C	C	C	C	C	C	C	C	C	C	C
464985	G	T	SNP	non_coding_exon_variant	pseudogene	ML0372c	ML0372c	123	89C>A			11			2	16.2602	G	G	G	G	G	G	G	G	G	G	G	G	G	G	G	G	G	G	G	G	G	G	G	G	G	G	G	G	G	G	G	G	G
465016	C	T	SNP	non_coding_exon_variant	pseudogene	ML0372c	ML0372c	123	58G>A			1			2	16.2602	T	C	C	C	C	C	C	-	C	C	C	C	C	C	C	C	C	C	C	C	C	C	C	C	C	C	C	C	C	C	C	C	C
467512	C	T	SNP	non_coding_exon_variant	pseudogene	gadB	ML0374	1370	860C>T		4	61			1	0.729927	A	C	C	C	C	C	C	C	C	C	C	C	C	C	C	C	C	C	C	C	C	C	C	C	C	C	C	C	C	C	C	C	C
468693	G	A	SNP	missense_variant	CDS	alr	ML0375	1167	562G>A	Val188Ile		1	1	0.856898			G	G	G	G	G	G	G	G	G	G	G	G	G	G	G	G	G	G	G	G	G	G	G	G	G	G	G	G	G	G	G	G	G
469181	C	T	SNP	synonymous_variant	CDS	alr	ML0375	1167	1050C>T	Gly350Gly		1			1	0.856898	C	C	C	C	C	C	C	C	C	C	C	C	C	C	C	C	C	C	C	C	C	C	C	C	T	C	C	C	C	C	C	C	C
470445	T	C	SNP	missense_variant	CDS	ML0377	ML0377	486	164T>C	Val55Ala		1	1	2.05761			C	T	T	T	T	T	T	T	T	T	T	T	T	T	T	T	T	T	T	T	T	T	T	T	T	T	T	T	T	T	T	T	T
471695	G	C	SNP	missense_variant	CDS	ML0378	ML0378	1080	932G>C	Ser311Thr		1	1	0.925926			G	G	G	G	G	G	G	G	G	G	G	G	G	G	G	G	G	G	G	G	G	G	G	G	G	G	G	G	G	G	G	G	G
471801	C	T	SNP	synonymous_variant	CDS	ML0378	ML0378	1080	1038C>T	Ala346Ala		1			1	0.925926	C	C	C	C	C	C	C	C	C	C	C	C	C	C	C	C	C	C	C	C	C	C	C	C	C	C	C	C	C	C	C	C	C
474428	G	A	SNP	missense_variant	CDS	groEL1	ML0381	1614	871G>A	Ala291Thr		1	1	0.619579			G	G	G	G	G	G	G	G	G	G	G	G	G	G	G	G	G	G	G	G	G	G	G	G	G	G	G	G	G	G	G	G	G
474805	G	A	SNP	synonymous_variant	CDS	groEL1	ML0381	1614	1248G>A	Ala416Ala		1			1	0.619579	C	G	-	G	G	G	G	-	G	G	G	G	G	G	G	G	G	G	G	G	G	G	G	G	G	G	G	-	G	G	G	G	G
477016	G	A	SNP	missense_variant	CDS	ML0383	ML0383	846	577G>A	Gly193Arg		2	1	1.18203			G	G	-	G	G	G	G	G	G	G	G	A	A	G	G	G	G	G	G	G	G	G	G	G	G	-	G	G	G	G	G	G	G
478713	C	CG	indel	intergenic_region	intergenic	ML0385-ML0386c	ML0385-ML0386c	1394	intergenic_region	intergenic_region		1			1	0.71736	NotAvailable	0	0	0	0	0	0	0	0	0	0	0	0	0	0	0	0	0	0	0	0	0	0	0	0	0	0	0	0	0	0	0	0
480629	C	T	SNP	intergenic_region	intergenic	ML0386c-guaB2	ML0386c-ML0387	154	480629C>T			1			1	6.49351	C	C	C	C	C	C	C	C	T	C	C	C	C	C	C	C	C	C	C	C	C	C	C	C	C	C	C	C	C	C	C	C	C
481476	A	G	SNP	synonymous_variant	CDS	guaB2	ML0387	1590	816A>G	Leu272Leu	1A	144			1	0.628931	G	A	A	A	A	A	G	-	G	G	G	G	G	G	G	G	G	G	G	G	G	G	G	G	G	G	G	G	G	G	G	G	G
482616	C	T	SNP	missense_variant	CDS	guaB3	ML0388	1113	343C>T	Pro115Ser		1	1	0.898473			C	C	C	C	C	C	C	C	C	C	C	C	C	C	C	C	C	C	C	C	C	C	C	T	C	C	C	C	C	C	C	C	C
483281	A	G	SNP	synonymous_variant	CDS	guaB3	ML0388	1113	1008A>G	Pro336Pro		1			1	0.898473	A	A	A	A	A	A	A	-	A	A	A	A	A	A	A	A	A	A	A	A	A	A	A	A	A	A	A	A	A	A	A	A	A
485138	T	C	SNP	missense_variant	CDS	choD	ML0389	1710	1688T>C	Leu563Pro	1A	136	1	0.584795			C	T	T	T	T	T	-	C	C	C	C	C	C	C	C	C	C	C	C	C	C	C	C	C	C	-	C	C	C	C	C	C	C
489941	G	A	SNP	missense_variant	CDS	ML0394c	ML0394c	513	487C>T	Leu163Phe		3	2	3.89864			G	G	G	G	G	G	G	-	G	G	G	G	G	G	G	G	G	G	G	G	G	G	G	G	G	G	G	G	G	G	G	G	G
489944	G	A	SNP	missense_variant	CDS	ML0394c	ML0394c	513	484C>T	His162Tyr		1	2	3.89864			A	G	G	G	G	G	G	-	G	G	G	G	G	G	G	G	G	G	G	G	G	G	G	G	G	G	G	G	G	G	G	G	G
490699	C	A	SNP	intergenic_region	intergenic	ML0394c-guaA	ML0394c-ML0395	615	490699C>A			1			1	1.62602	C	C	C	C	C	C	C	C	C	C	C	C	C	A	C	C	C	C	C	C	C	C	C	C	C	C	C	C	C	C	C	C	C
491083	C	A	SNP	missense_variant	CDS	guaA	ML0395	1590	41C>A	Pro14His		1	1	0.628931			C	C	C	C	C	C	C	C	C	C	C	C	C	C	C	C	C	C	C	C	C	C	C	C	C	C	C	C	C	C	C	C	C
492614	C	A	SNP	synonymous_variant	CDS	guaA	ML0395	1590	1572C>A	Gly524Gly		7			1	0.628931	C	C	C	C	C	C	C	C	C	C	C	A	A	A	A	A	A	A	C	C	C	C	C	C	C	C	C	C	C	C	C	C	C
494266	G	A	SNP	synonymous_variant	CDS	ML0397c	ML0397c	1809	1482C>T	Ile494Ile		1			2	1.10558	G	G	G	G	G	G	G	G	G	G	G	G	G	G	G	G	G	G	G	G	G	G	G	G	G	G	G	G	G	G	G	G	G
494564	C	T	SNP	missense_variant	CDS	ML0397c	ML0397c	1809	1184G>A	Gly395Glu		1	2	1.10558			C	C	C	C	C	C	C	C	C	C	C	C	C	C	C	C	C	C	C	C	C	C	C	C	C	C	C	C	C	C	C	C	C
494674	T	G	SNP	missense_variant	CDS	ML0397c	ML0397c	1809	1074A>C	Glu358Asp	1A	148	2	1.10558			G	T	T	T	T	T	-	G	G	G	G	G	G	G	G	G	G	G	G	G	G	G	G	G	G	G	G	G	G	G	G	G	G
495595	G	A	SNP	synonymous_variant	CDS	ML0397c	ML0397c	1809	153C>T	Val51Val		1			2	1.10558	G	G	G	G	G	G	G	G	G	G	G	G	G	G	G	G	G	G	G	G	G	G	G	G	G	G	G	G	G	G	G	G	G
495765	C	G	SNP	intergenic_region	intergenic	ML0397c-ML0398c	ML0397c-ML0398c	312	495765C>G			1			1	3.20513	C	C	C	C	C	C	C	C	C	C	C	C	C	C	C	C	C	C	C	C	C	C	C	C	C	C	C	C	C	C	C	C	C
496266	C	T	SNP	missense_variant	CDS	ML0398c	ML0398c	1038	832G>A	Ala278Thr		1	2	1.92678			A	C	C	C	C	C	C	C	C	C	C	C	C	C	C	C	C	C	C	C	C	C	C	C	C	C	C	C	C	C	C	C	C
496429	G	A	SNP	synonymous_variant	CDS	ML0398c	ML0398c	1038	669C>T	Gly223Gly		1			1	0.963391	G	G	G	G	G	G	G	-	G	G	G	G	G	G	G	G	G	G	G	G	G	G	G	G	G	G	G	G	G	G	G	G	G
496587	C	T	SNP	missense_variant	CDS	ML0398c	ML0398c	1038	511G>A	Gly171Ser		2	2	1.92678			C	C	C	C	C	C	C	C	C	C	C	C	C	C	C	C	C	C	C	C	C	C	C	C	C	C	C	C	C	C	C	C	C
500961	G	A	SNP	non_coding_exon_variant	pseudogene	iunH	ML0403c	922	787C>T			1			1	1.0846	G	G	G	G	G	G	G	G	G	G	G	G	G	G	G	G	G	G	G	G	G	G	G	G	G	G	G	-	G	G	G	G	G
502629	G	A	SNP	intergenic_region	intergenic	cmaA1-espA	ML0404-ML0405	813	502629G>A			1			6	7.38007	G	G	G	G	G	G	G	-	G	G	G	G	G	G	G	G	G	G	A	G	G	G	G	G	G	G	G	G	G	G	G	G	G
502630	C	T	SNP	intergenic_region	intergenic	cmaA1-espA	ML0404-ML0405	813	502630C>T			3			6	7.38007	C	C	C	C	C	C	C	-	C	C	C	C	C	C	C	T	T	T	C	C	C	C	C	C	C	C	C	C	C	C	C	C	C
502632	G	A,T	SNP	intergenic_region;intergenic_region	intergenic	cmaA1-espA	ML0404-ML0405	813	502632G>A;502632G>T			2			6	7.38007	G	G	G	G	G	G	G	-	G	G	G	G	G	G	G	G	G	G	G	G	G	G	G	G	G	G	G	G	G	G	G	G	G
502707	G	A	SNP	intergenic_region	intergenic	cmaA1-espA	ML0404-ML0405	813	502707G>A			1			6	7.38007	-	G	G	G	G	G	G	-	G	G	G	G	G	G	G	G	G	G	G	G	G	G	G	G	G	G	G	G	G	G	G	G	G
502886	G	A	SNP	intergenic_region	intergenic	cmaA1-espA	ML0404-ML0405	813	502886G>A			1			6	7.38007	-	G	G	G	G	G	-	-	-	G	G	G	G	G	G	G	G	G	G	A	G	G	G	G	G	G	G	G	G	G	G	G	G
503050	A	AT	indel	intergenic_region	intergenic	cmaA1-espA	ML0404-ML0405	813	intergenic_region	intergenic_region		1			6	7.38007	NotAvailable	0	0	0	0	0	0	0	0	0	0	0	0	0	0	0	0	0	0	0	0	0	0	0	0	0	0	0	0	0	0	0	0
503410	G	A	SNP	missense_variant	CDS	espA	ML0405	1185	194G>A	Gly65Asp		8	2	1.68776			G	G	G	G	G	G	G	G	G	G	G	G	G	G	G	G	G	G	G	G	G	G	A	A	A	-	A	A	A	A	A	G	G
504115	C	T	SNP	missense_variant	CDS	espA	ML0405	1185	899C>T	Ala300Val		1	2	1.68776			C	C	C	C	C	C	C	C	C	C	C	C	C	C	C	C	C	C	C	C	C	C	C	C	C	-	C	C	C	C	C	C	C
504761	C	T	SNP	synonymous_variant	CDS	espC	ML0406	321	303C>T	Ile101Ile		1			1	3.11526	T	C	C	C	C	C	C	-	C	C	C	C	C	C	C	C	C	C	C	C	C	C	C	C	C	C	C	C	C	C	C	C	C
506336	G	A	SNP	non_coding_exon_variant	pseudogene	ML0408	ML0408	768	560G>A			1			1	1.30208	G	G	G	G	G	G	G	G	G	G	G	G	A	G	G	G	G	G	G	G	G	G	G	G	G	G	G	G	G	G	G	G	G
506775	C	T	SNP	intergenic_region	intergenic	ML0408-ML0409c	ML0408-ML0409c	316	506775C>T			2			1	3.16456	C	C	C	C	C	C	C	C	C	C	C	C	C	C	C	C	C	C	C	C	C	C	C	C	C	C	C	C	C	C	C	C	C
508369	G	A	SNP	missense_variant	CDS	PE3	ML0410	303	43G>A	Ala15Thr		2	3	9.90099			G	G	G	G	G	G	G	G	G	G	G	G	G	G	G	G	G	G	G	G	G	G	G	G	G	G	G	G	G	G	G	G	G
508459	G	A	SNP	missense_variant	CDS	PE3	ML0410	303	133G>A	Ala45Thr		1	3	9.90099			C	G	G	G	G	G	G	G	G	G	G	G	G	G	G	G	G	G	G	G	G	G	G	G	G	G	G	G	G	G	G	G	G
508481	T	C	SNP	missense_variant	CDS	PE3	ML0410	303	155T>C	Val52Ala	1A	148	3	9.90099			C	T	T	T	T	T	C	C	C	C	C	C	C	C	C	C	C	C	C	C	C	C	C	C	C	C	C	C	C	C	C	C	C
508698	C	T	SNP	intergenic_region	intergenic	PE3-ML0411	ML0410-ML0411	125	508698C>T			1			3	24	C	C	C	C	C	C	C	C	C	C	C	C	C	C	C	C	C	C	C	C	C	C	C	C	C	C	C	C	C	C	C	C	C
508714	G	T	SNP	intergenic_region	intergenic	PE3-ML0411	ML0410-ML0411	125	508714G>T			11			3	24	G	G	G	G	G	G	G	G	G	G	G	-	G	G	G	G	G	G	G	G	G	G	G	G	G	G	G	G	G	G	G	G	G
508715	A	G	SNP	intergenic_region	intergenic	PE3-ML0411	ML0410-ML0411	125	508715A>G			17			3	24	A	A	A	A	A	A	A	A	A	A	A	A	A	A	A	A	A	A	A	A	A	A	A	A	A	A	A	A	A	A	A	A	A
508755	A	G	SNP	start_lost	CDS	ML0411	ML0411	1227	1A>G	Met1?		1	28	22.8199			A	A	A	A	A	A	A	G	A	A	A	A	A	A	A	A	A	A	A	A	A	A	A	A	A	A	A	A	A	A	A	A	A
508887	G	C	SNP	missense_variant	CDS	ML0411	ML0411	1227	133G>C	Glu45Gln	homoplasy	3	28	22.8199			G	G	G	G	G	G	G	G	G	G	G	G	G	G	G	G	G	G	G	G	G	G	G	G	G	G	G	C	G	G	G	G	G
508890	G	A,C	SNP	missense_variant;missense_variant	CDS	ML0411	ML0411	1227	136G>A;136G>C	Val46Met;Val46Leu	homoplasy	7	28	22.8199			G	G	G	G	G	G	G	G	G	G	G	G	G	G	G	G	G	G	G	C	G	G	G	G	G	G	G	G	G	G	G	G	G
508897	A	C	SNP	missense_variant	CDS	ML0411	ML0411	1227	143A>C	Asp48Ala		1	28	22.8199			A	A	A	A	A	A	A	A	A	A	A	A	A	A	A	A	A	A	A	A	A	A	A	A	A	A	A	A	A	A	A	A	A
508986	G	A	SNP	missense_variant	CDS	ML0411	ML0411	1227	232G>A	Asp78Asn		58	28	22.8199			C	G	G	G	G	G	G	G	G	G	G	G	G	G	G	G	G	G	G	G	G	G	G	G	G	G	G	G	G	G	G	G	G
509007	G	A	SNP	missense_variant	CDS	ML0411	ML0411	1227	253G>A	Gly85Arg		1	28	22.8199			T	G	G	G	G	G	G	G	G	G	G	G	G	G	G	G	G	G	G	G	G	G	G	G	G	G	G	G	G	G	G	G	G
509008	G	A	SNP	missense_variant	CDS	ML0411	ML0411	1227	254G>A	Gly85Glu		1	28	22.8199			C	G	G	G	G	G	G	G	G	G	G	G	G	G	G	G	G	G	G	G	G	G	G	G	G	G	G	G	G	G	G	G	G
509023	T	C	SNP	missense_variant	CDS	ML0411	ML0411	1227	269T>C	Val90Ala		3	28	22.8199			A	T	T	T	T	T	T	T	T	T	T	T	T	T	T	T	T	T	T	T	T	T	T	T	T	T	T	T	T	T	T	T	T
509030	C	A,T	SNP	missense_variant;synonymous_variant	CDS	ML0411	ML0411	1227	276C>A;276C>T	His92Gln;His92His		11	28	22.8199	1	0.814996	G	C	C	C	C	C	C	C	C	C	C	C	C	C	C	C	C	C	C	C	C	C	C	C	C	C	C	C	C	C	C	C	C
509065	G	A	SNP	missense_variant	CDS	ML0411	ML0411	1227	311G>A	Gly104Asp	homoplasy	2	28	22.8199			C	G	G	G	G	G	G	G	G	G	G	G	A	G	G	G	G	G	G	G	G	G	G	G	G	G	G	G	G	G	G	G	G
509178	G	A	SNP	missense_variant	CDS	ML0411	ML0411	1227	424G>A	Asp142Asn	3K0	13	28	22.8199			G	G	G	G	G	G	G	G	G	G	G	G	G	G	G	G	G	G	G	G	G	G	G	G	G	G	G	G	G	G	G	G	G
509265	C	T	SNP	missense_variant	CDS	ML0411	ML0411	1227	511C>T	Pro171Ser		1	28	22.8199			C	C	C	C	C	C	C	C	C	C	C	C	C	C	C	C	C	C	C	C	C	C	C	C	C	C	C	C	C	C	C	C	C
509308	A	C	SNP	missense_variant	CDS	ML0411	ML0411	1227	554A>C	Asp185Ala		1	28	22.8199			G	A	A	A	A	A	-	A	A	A	A	A	A	A	A	A	A	A	A	A	A	A	A	A	A	A	A	A	A	A	A	A	A
509320	C	T	SNP	missense_variant	CDS	ML0411	ML0411	1227	566C>T	Ser189Leu		1	28	22.8199			C	C	C	C	C	C	-	C	C	C	C	C	C	C	C	C	C	C	C	C	C	C	C	C	C	C	C	C	C	C	C	C	C
509325	C	G	SNP	missense_variant	CDS	ML0411	ML0411	1227	571C>G	His191Asp		152	28	22.8199			G	C	G	G	G	G	-	G	G	G	G	G	G	G	G	G	G	G	G	G	G	G	G	G	G	G	G	G	G	G	G	G	G
509349	C	A,G	SNP	missense_variant;missense_variant	CDS	ML0411	ML0411	1227	595C>A;595C>G	Leu199Ile;Leu199Val		2	28	22.8199			-	C	C	C	C	C	C	C	C	C	C	C	C	C	C	C	C	C	C	C	A	C	C	C	C	C	C	C	C	C	C	C	C
509407	C	T	SNP	missense_variant	CDS	ML0411	ML0411	1227	653C>T	Ser218Leu		1	28	22.8199			-	C	C	C	C	C	C	C	C	C	C	C	C	C	C	C	C	C	C	C	C	C	C	C	C	C	C	C	C	C	C	C	C
509409	G	A,C	SNP	missense_variant;missense_variant	CDS	ML0411	ML0411	1227	655G>A;655G>C	Asp219Asn;Asp219His		2	28	22.8199			-	G	G	G	G	G	G	G	G	G	G	G	G	G	G	G	G	G	G	G	G	G	G	G	G	G	G	G	G	G	G	G	G
509424	T	C	SNP	missense_variant	CDS	ML0411	ML0411	1227	670T>C	Ser224Pro		1	28	22.8199			-	T	T	T	T	T	T	T	T	T	T	T	T	T	T	T	T	T	T	T	T	T	T	T	T	T	T	T	T	T	T	T	T
509425	C	T	SNP	missense_variant	CDS	ML0411	ML0411	1227	671C>T	Ser224Leu		12	28	22.8199			-	C	C	C	C	C	C	C	C	C	C	C	C	C	C	C	C	C	C	C	C	C	C	C	C	C	C	C	C	C	C	C	C
509560	T	TA	indel	frameshift_variant	CDS	ML0411	ML0411	1227	807dupA	Ser270fs		1	28	22.8199			NotAvailable	0	0	0	0	0	0	0	0	0	0	0	0	0	0	0	0	0	0	0	0	0	0	0	0	0	0	0	0	0	0	0	0
509564	G	T	SNP	synonymous_variant	CDS	ML0411	ML0411	1227	810G>T	Ser270Ser		1			1	0.814996	-	G	G	G	G	G	G	G	G	G	G	G	G	G	G	G	G	G	G	G	G	G	G	G	G	G	G	G	G	G	G	G	G
509578	G	A	SNP	missense_variant	CDS	ML0411	ML0411	1227	824G>A	Ser275Asn		1	28	22.8199			-	G	G	G	G	G	G	G	G	G	G	G	G	G	G	G	G	G	G	G	G	G	G	G	G	G	G	G	G	G	G	G	G
509587	C	T	SNP	missense_variant	CDS	ML0411	ML0411	1227	833C>T	Thr278Ile		1	28	22.8199			-	C	C	C	C	C	C	C	C	C	C	C	C	C	C	C	C	C	C	C	C	C	C	C	C	C	C	C	C	C	C	C	C
509640	T	C	SNP	missense_variant	CDS	ML0411	ML0411	1227	886T>C	Ser296Pro		1	28	22.8199			-	T	T	T	T	T	T	T	T	T	T	T	T	T	T	T	T	T	T	T	T	T	T	T	T	T	T	T	T	T	T	T	T
509647	T	C	SNP	missense_variant	CDS	ML0411	ML0411	1227	893T>C	Val298Ala	homoplasy	28	28	22.8199			-	T	T	T	T	T	T	T	C	T	C	T	T	T	T	T	T	T	T	T	T	T	T	T	T	T	T	T	T	T	T	T	T
509662	G	A	SNP	missense_variant	CDS	ML0411	ML0411	1227	908G>A	Gly303Asp		1	28	22.8199			-	G	G	G	G	G	G	G	G	G	G	G	G	G	G	G	G	G	G	G	G	G	G	G	G	G	G	G	G	G	G	G	G
509674	T	C	SNP	missense_variant	CDS	ML0411	ML0411	1227	920T>C	Val307Ala		1	28	22.8199			-	T	T	T	T	T	T	T	T	T	T	T	T	T	T	T	T	T	T	T	T	T	T	T	T	T	T	T	T	T	T	T	T
509851	G	T	SNP	missense_variant	CDS	ML0411	ML0411	1227	1097G>T	Gly366Val	3K0	11	28	22.8199			T	G	G	G	G	G	G	G	G	G	G	G	G	G	G	G	G	G	G	G	G	G	G	G	G	-	G	G	G	G	G	G	G
510492	C	T	SNP	non_coding_exon_variant	pseudogene	lpqD	ML0412c	613	490G>A			1			2	3.26264	T	C	C	T	C	C	C	C	C	C	C	C	C	C	C	C	C	C	C	C	C	C	C	C	C	C	C	C	C	C	C	C	C
510512	C	G	SNP	non_coding_exon_variant	pseudogene	lpqD	ML0412c	613	470G>C			1			2	3.26264	C	C	C	C	G	C	C	C	C	C	C	C	C	C	C	C	C	C	C	C	C	C	C	C	C	C	C	C	C	C	C	C	C
511079	A	C	SNP	intergenic_region	intergenic	lpqD-htdY	ML0412c-ML0413	148	511079A>C		4N	46			2	13.5135	A	A	A	A	A	A	A	A	A	A	A	A	A	A	A	A	A	A	A	A	A	A	A	A	A	A	A	A	A	A	A	A	A
511128	G	T	SNP	intergenic_region	intergenic	lpqD-htdY	ML0412c-ML0413	148	511128G>T			1			2	13.5135	G	G	G	G	G	G	G	G	G	G	G	G	G	G	G	G	G	G	T	G	G	G	G	G	G	G	G	G	G	G	G	G	G
512499	C	T	SNP	missense_variant	CDS	otsB2	ML0414c	1290	775G>A	Glu259Lys		1	2	1.55039			C	C	C	C	C	C	C	C	C	C	C	C	C	C	T	C	C	C	C	C	C	C	C	C	C	C	C	C	C	C	C	C	C
512603	G	A	SNP	missense_variant	CDS	otsB2	ML0414c	1290	671C>T	Ala224Val		1	2	1.55039			G	G	G	G	G	G	G	G	G	G	G	G	G	G	G	G	G	G	G	G	G	G	G	G	G	G	G	G	G	G	G	G	G
513760	C	T	SNP	non_coding_exon_variant	pseudogene	ML0415c	ML0415c	1120	859G>A			2			2	1.78571	-	C	C	C	C	C	C	C	C	C	C	C	C	C	C	C	C	C	C	C	C	C	C	C	C	C	C	C	C	C	C	C	C
514114	A	C	SNP	non_coding_exon_variant	pseudogene	ML0415c	ML0415c	1120	505T>G			1			2	1.78571	A	A	A	A	A	A	A	A	A	A	A	A	A	A	A	A	A	A	A	A	A	A	A	A	A	A	A	A	A	A	A	A	A
514192	AT	A	indel	pseudogene	pseudogene	ML0415c	ML0415c	1120	pseudogene	pseudogene	homopolymer	1			1	0.892857	NotAvailable	0	0	0	0	0	0	0	0	0	0	0	0	0	0	0	0	0	0	0	0	0	0	0	0	0	0	0	0	0	0	0	0
519400	G	A	SNP	non_coding_exon_variant	pseudogene	ML0420	ML0420	2405	126G>A			1			3	1.2474	G	G	G	G	G	G	G	G	G	G	G	G	G	G	A	G	G	G	G	G	G	G	G	G	G	G	G	G	G	G	G	G	G
519742	G	A	SNP	non_coding_exon_variant	pseudogene	ML0420	ML0420	2405	468G>A			1			3	1.2474	G	G	G	G	G	G	G	-	G	G	G	G	G	G	G	G	G	G	G	G	G	G	G	G	G	G	G	G	G	G	G	G	G
520613	C	A	SNP	non_coding_exon_variant	pseudogene	ML0420	ML0420	2405	1339C>A			2			3	1.2474	T	C	C	C	C	C	C	-	C	C	C	C	C	C	C	C	C	C	C	C	C	C	C	C	C	C	C	C	C	C	C	C	C
521826	G	A	SNP	non_coding_exon_variant	pseudogene	ML0421	ML0421	393	93G>A			1			2	5.08906	G	G	G	G	G	G	G	G	G	G	G	G	G	G	G	G	G	G	G	G	G	G	G	G	G	G	G	G	G	G	G	G	G
521924	G	C	SNP	non_coding_exon_variant	pseudogene	ML0421	ML0421	393	191G>C			1			2	5.08906	G	G	G	G	G	G	G	G	G	G	G	G	G	G	G	G	G	G	G	G	G	G	G	G	G	G	G	G	G	G	G	G	G
524788	C	T	SNP	intergenic_region	intergenic	lysU-lppS	MLP000011-ML0426	178	524788C>T			1			1	5.61798	C	C	C	C	C	C	C	C	C	C	C	C	C	C	C	C	C	C	C	C	C	C	C	C	C	-	C	C	C	C	C	C	C
527115	C	T	SNP	non_coding_exon_variant	pseudogene	ML0428	ML0428	1476	34C>T			1			4	2.71003	T	C	C	C	C	C	C	C	C	C	C	C	C	C	C	C	C	C	C	C	C	C	C	C	C	C	C	-	C	C	C	C	C
527530	G	A	SNP	non_coding_exon_variant	pseudogene	ML0428	ML0428	1476	449G>A			1			4	2.71003	G	G	G	G	G	G	G	G	G	G	G	G	G	G	G	G	G	G	G	G	G	G	G	G	G	G	G	G	G	G	G	G	G
527964	A	G	SNP	non_coding_exon_variant	pseudogene	ML0428	ML0428	1476	883A>G		4	60			4	2.71003	A	A	A	A	A	A	A	A	A	A	A	A	A	A	A	A	A	A	A	A	A	A	A	A	A	A	A	A	A	A	A	A	A
528451	C	T	SNP	non_coding_exon_variant	pseudogene	ML0428	ML0428	1476	1370C>T		3K1	4			4	2.71003	C	C	C	C	C	C	C	C	C	C	C	C	C	C	C	C	C	C	C	C	C	C	C	C	C	C	C	C	C	C	C	C	C
528937	G	A	SNP	missense_variant	CDS	ML0429c	ML0429c	807	491C>T	Ala164Val		1	1	1.23916			G	G	G	G	G	G	G	G	G	G	G	G	G	G	G	G	G	G	G	G	G	G	G	G	G	G	G	G	G	G	G	G	G
529627	C	T	SNP	synonymous_variant	CDS	ML0430	ML0430	1365	108C>T	Phe36Phe		1			1	0.732601	C	C	C	C	C	C	C	-	C	C	C	C	C	C	C	C	C	C	C	C	C	C	C	C	C	C	C	C	C	C	C	C	C
530196	G	T	SNP	missense_variant	CDS	ML0430	ML0430	1365	677G>T	Gly226Val		5	2	1.4652			G	G	G	G	G	G	G	G	G	G	G	G	G	G	G	G	G	G	G	G	G	G	G	G	G	G	G	G	G	G	G	G	G
530685	C	T	SNP	missense_variant	CDS	ML0430	ML0430	1365	1166C>T	Ala389Val		1	2	1.4652			C	C	C	C	C	C	C	C	C	C	C	C	C	C	C	C	C	C	C	C	C	C	C	C	C	C	C	C	C	C	C	C	C
531649	C	T	SNP	missense_variant	CDS	ML0431c	ML0431c	780	47G>A	Gly16Glu		11	1	1.28205			C	C	C	C	C	C	-	C	C	C	C	C	C	C	C	C	C	C	C	C	C	C	C	C	C	C	C	C	C	C	C	C	C
531961	G	A	SNP	non_coding_exon_variant	pseudogene	ML0432c	ML0432c	651	504C>T			1			1	1.5361	G	G	G	G	G	G	G	G	G	G	G	G	G	G	G	G	G	G	G	G	G	G	G	G	G	G	G	G	G	G	G	G	G
533403	A	G	SNP	non_coding_exon_variant	pseudogene	fadD35	ML0433	1299	790A>G			149			1	0.769823	-	A	G	G	G	G	G	G	G	G	G	G	G	G	G	G	G	G	G	G	G	G	G	G	G	G	G	G	G	G	G	G	G
534053	C	T	SNP	non_coding_exon_variant	pseudogene	scoA	ML0434	678	21C>T			1			2	2.94985	-	C	C	C	C	C	C	C	C	C	C	C	C	C	C	C	C	C	C	C	T	C	C	C	C	C	C	C	C	C	C	C	C
534530	C	T	SNP	non_coding_exon_variant	pseudogene	scoA	ML0434	678	498C>T			2			2	2.94985	-	C	C	C	C	C	C	C	C	C	C	C	C	C	C	C	C	C	C	C	C	C	C	C	C	C	C	-	C	C	C	C	C
534909	G	A	SNP	non_coding_exon_variant	pseudogene	scoB	ML0435	646	141G>A			1			2	3.09598	-	G	G	G	G	G	G	G	G	G	G	G	G	G	G	G	G	G	G	G	G	G	G	G	G	G	G	G	G	G	G	G	G
535146	C	T	SNP	non_coding_exon_variant	pseudogene	scoB	ML0435	646	378C>T			1			2	3.09598	-	C	C	C	C	C	T	C	C	C	C	C	C	C	C	C	C	C	C	C	C	C	C	C	C	C	C	C	C	C	C	C	C
535525	C	T	SNP	non_coding_exon_variant	pseudogene	accD1	ML0436	1587	112C>T		2H	15			3	1.89036	-	C	C	C	C	C	C	C	C	C	C	C	C	C	C	C	C	C	C	C	C	C	C	C	C	C	C	C	C	C	C	C	C
536290	G	A	SNP	non_coding_exon_variant	pseudogene	accD1	ML0436	1587	877G>A			1			3	1.89036	-	G	G	G	G	G	G	G	G	G	G	G	G	G	G	G	G	G	G	G	G	G	G	G	G	G	G	G	G	G	G	G	G
536741	G	T	SNP	non_coding_exon_variant	pseudogene	accD1	ML0436	1587	1328G>T			1			3	1.89036	-	G	G	G	G	G	G	G	G	G	G	G	G	G	G	G	G	G	G	G	G	G	G	G	G	G	G	G	G	G	G	G	G
537125	C	T	SNP	non_coding_exon_variant	pseudogene	accA1	ML0437	1536	117C>T			3			3	1.95312	-	C	C	C	C	C	C	C	C	C	C	C	C	C	C	C	C	C	C	C	C	C	C	C	C	C	C	C	C	C	C	C	C
537330	G	A	SNP	non_coding_exon_variant	pseudogene	accA1	ML0437	1536	322G>A		4	59			3	1.95312	-	G	G	G	G	G	G	G	G	G	G	G	G	G	G	G	G	G	G	G	G	G	G	G	G	G	G	-	G	G	G	G	G
537503	G	T	SNP	non_coding_exon_variant	pseudogene	accA1	ML0437	1536	495G>T		2F	5			3	1.95312	-	G	G	G	G	G	-	G	G	G	G	G	G	G	G	G	G	G	G	G	G	G	G	G	G	G	G	G	G	G	G	T	T
538710	G	C	SNP	non_coding_exon_variant	pseudogene	fadE19	ML0438	1118	113G>C			12			1	0.894454	-	G	G	G	G	G	G	G	G	G	G	G	G	G	G	G	G	G	G	G	G	G	G	G	G	G	G	G	G	G	G	G	G
546735	C	T	SNP	non_coding_exon_variant	pseudogene	echA14	ML0446c	445	398G>A			1			1	2.24719	C	C	C	C	C	C	C	C	C	C	C	C	C	C	C	C	C	C	C	C	C	C	C	C	C	C	C	C	C	C	C	C	C
548067	C	G	SNP	missense_variant	CDS	ML0448	ML0448	273	76C>G	Arg26Gly		1	1	3.663			C	C	C	C	C	C	C	C	C	C	C	G	C	C	C	C	C	C	C	C	C	C	C	C	C	C	C	C	C	C	C	C	C
548537	C	T	SNP	intergenic_region	intergenic	ML0448-tesB2	ML0448-ML0449c	1101	548537C>T			3			1	0.908265	T	C	C	C	C	C	C	C	C	C	C	C	C	C	C	T	T	T	C	C	C	C	C	C	C	C	C	C	C	C	C	C	C
549839	GGCAA	G	indel	pseudogene	pseudogene	tesB2	ML0449c	784	pseudogene	pseudogene		3			1	1.27551	NotAvailable	0	0	0	0	0	0	0	0	0	0	0	0	0	0	1	1	1	0	0	0	0	0	0	0	0	0	0	0	0	0	0	0
551994	G	T	SNP	synonymous_variant	CDS	ML0451c	ML0451c	1050	247C>A	Arg83Arg		1			1	0.952381	G	G	-	G	G	G	-	G	G	G	G	G	G	G	G	G	G	G	G	G	G	G	G	G	G	T	G	-	G	G	G	G	G
553273	C	A	SNP	missense_variant	CDS	ML0452c	ML0452c	1125	92G>T	Arg31Leu		1	1	0.888889			C	C	-	C	C	C	C	C	C	C	C	C	C	C	C	C	C	C	C	C	C	C	C	C	C	C	C	C	C	C	C	C	C
554447	C	G	SNP	synonymous_variant	CDS	pgsA	ML0454c	720	606G>C	Ser202Ser		1			1	1.38889	C	C	C	C	C	C	C	-	C	C	C	C	C	C	C	C	C	C	C	C	C	C	C	C	C	C	C	C	C	C	C	C	C
555162	C	T	SNP	missense_variant	CDS	ML0455c	ML0455c	621	508G>A	Gly170Ser		1	1	1.61031			C	C	C	C	C	C	-	-	C	C	C	C	C	C	C	C	C	C	C	C	C	C	C	C	C	C	C	C	C	C	C	C	C
556973	A	G	SNP	synonymous_variant	CDS	thrS	ML0456c	2109	798T>C	Asp266Asp		1			1	0.474158	A	A	A	A	A	A	A	A	A	A	A	A	A	A	A	A	A	A	A	A	A	A	A	A	A	A	A	A	A	A	A	A	A
558254	C	A	SNP	non_coding_exon_variant	pseudogene	ML0457c	ML0457c	406	60G>T			1			1	2.46305	C	C	C	C	C	C	C	C	C	C	C	C	C	C	C	C	C	C	C	C	C	C	C	C	C	C	C	C	C	C	C	C	C
562607	C	T	SNP	intergenic_region	intergenic	ML0464-ML0465	ML0464-ML0465	554	562607C>T			1			1	1.80505	C	C	C	C	C	C	C	C	C	C	C	C	C	C	C	C	C	C	C	C	C	C	C	C	C	C	C	C	C	C	C	C	C
563796	G	C	SNP	missense_variant	CDS	ML0466	ML0466	906	165G>C	Glu55Asp	3K0	13	1	1.10375			C	G	G	G	G	G	G	G	G	G	G	G	G	G	G	G	G	G	G	G	G	G	G	G	G	G	G	G	G	G	G	G	G
567804	G	A	SNP	intergenic_region	intergenic	ML0468c-fadD13	ML0468c-ML0469	1146	567804G>A			1			2	1.7452	G	G	G	G	G	G	G	G	G	G	G	G	G	G	G	G	G	G	G	G	G	G	G	G	G	-	G	G	G	G	G	G	G
567876	A	G	SNP	intergenic_region	intergenic	ML0468c-fadD13	ML0468c-ML0469	1146	567876A>G			2			2	1.7452	G	A	A	A	A	A	A	A	A	A	A	A	A	A	A	A	A	A	A	A	A	A	A	A	A	A	A	A	A	A	A	G	G
568144	C	T	SNP	non_coding_exon_variant	pseudogene	fadD13	ML0469	1453	159C>T			1			4	2.75292	C	C	C	C	C	C	C	C	C	C	C	C	C	C	C	C	C	C	C	C	C	C	C	C	C	C	C	C	C	C	C	C	C
568787	G	T	SNP	non_coding_exon_variant	pseudogene	fadD13	ML0469	1453	802G>T		2E	12			4	2.75292	G	G	G	G	G	G	G	G	G	G	G	G	G	G	G	G	G	G	T	T	T	T	T	T	T	-	T	T	T	T	T	G	G
568846	C	T	SNP	non_coding_exon_variant	pseudogene	fadD13	ML0469	1453	861C>T			1			4	2.75292	C	C	C	C	C	C	C	C	C	C	C	C	C	C	C	C	C	C	C	C	C	C	C	C	C	C	C	-	C	C	C	C	C
569287	A	G	SNP	non_coding_exon_variant	pseudogene	fadD13	ML0469	1453	1302A>G			12			4	2.75292	A	A	A	A	A	A	A	A	A	A	A	-	A	A	A	A	A	A	A	A	A	A	A	A	A	A	A	A	A	A	A	A	A
569838	C	T	SNP	intergenic_region	intergenic	fadD13-ML0470c	ML0469-ML0470c	2164	569838C>T			1			1	0.462107	C	C	C	C	C	C	C	C	C	C	C	C	C	C	C	C	C	C	C	C	C	C	C	C	C	-	C	C	C	C	C	C	C
571998	C	T	SNP	intergenic_region	intergenic	ML0470c-ML0471	ML0470c-ML0471	1385	571998C>T			2			3	2.16606	C	C	C	C	C	C	C	C	C	C	C	C	C	C	C	C	C	C	C	C	C	C	C	C	C	C	C	C	C	C	C	C	C
572105	C	T	SNP	intergenic_region	intergenic	ML0470c-ML0471	ML0470c-ML0471	1385	572105C>T			1			3	2.16606	C	C	C	C	C	C	C	C	-	C	C	C	C	C	C	C	C	C	C	C	C	C	C	C	C	C	C	C	C	C	C	C	C
572851	G	A	SNP	intergenic_region	intergenic	ML0470c-ML0471	ML0470c-ML0471	1385	572851G>A			1			3	2.16606	-	G	G	G	G	G	G	G	G	G	G	G	G	G	G	G	G	G	G	G	G	G	G	G	G	G	G	G	G	G	G	G	G
573412	G	A	SNP	non_coding_exon_variant	pseudogene	ML0471	ML0471	640	134G>A			1			1	1.5625	C	G	G	G	G	G	G	G	G	G	G	G	G	G	G	G	G	G	G	G	G	G	G	G	G	G	G	G	G	G	G	G	G
573967	G	A	SNP	intergenic_region	intergenic	ML0471-ML0472	ML0471-ML0472	113	573967G>A			1			1	8.84956	G	G	G	G	G	G	G	G	G	G	G	G	G	G	G	G	G	G	G	G	G	G	G	G	G	G	G	G	G	G	G	G	G
574185	C	T	SNP	stop_gained	CDS	ML0472	ML0472	243	154C>T	Gln52*		1	1	4.11523			C	C	C	C	C	T	C	C	C	C	C	C	C	C	C	C	C	C	C	C	C	C	C	C	C	C	C	C	C	C	C	C	C
574639	G	A	SNP	synonymous_variant	CDS	ML0473	ML0473	273	102G>A	Pro34Pro		13			1	3.663	G	G	G	G	G	G	G	G	G	G	G	G	G	G	G	G	G	G	G	G	G	G	G	G	G	G	G	G	G	G	G	G	G
575204	G	A	SNP	intergenic_region	intergenic	ML0473-snoP	ML0473-ML0474	658	575204G>A			1			5	7.59878	C	G	G	G	G	G	-	G	G	G	G	G	G	G	G	G	G	G	G	G	G	G	G	G	G	G	G	G	G	G	G	G	G
575205	A	G	SNP	intergenic_region	intergenic	ML0473-snoP	ML0473-ML0474	658	575205A>G			2			5	7.59878	G	A	A	A	A	A	-	A	A	A	A	A	A	A	A	A	A	A	A	A	A	A	A	A	A	A	A	A	A	A	A	A	A
575206	C	T	SNP	intergenic_region	intergenic	ML0473-snoP	ML0473-ML0474	658	575206C>T			1			5	7.59878	C	C	C	C	C	C	-	C	C	C	C	C	C	C	C	C	C	C	C	C	C	C	C	C	C	C	C	-	C	C	C	C	C
575207	T	C	SNP	intergenic_region	intergenic	ML0473-snoP	ML0473-ML0474	658	575207T>C			1			5	7.59878	C	T	T	T	T	T	-	T	T	T	T	T	T	T	T	T	T	T	T	T	T	T	T	T	T	T	T	T	T	T	T	T	T
575459	C	T	SNP	intergenic_region	intergenic	ML0473-snoP	ML0473-ML0474	658	575459C>T			1			5	7.59878	C	C	C	C	C	C	C	C	C	C	C	T	C	C	C	C	C	C	C	C	C	C	C	C	C	C	C	C	C	C	C	C	C
575544	G	A	SNP	missense_variant	CDS	snoP	ML0474	672	76G>A	Val26Met		1	1	1.4881			G	G	G	G	G	G	G	G	G	G	G	G	G	G	G	G	G	G	G	G	G	G	G	G	G	G	G	G	G	G	G	G	G
578668	G	A	SNP	non_coding_exon_variant	pseudogene	speE	ML0476c	1966	500C>T			1			1	0.508647	G	G	G	G	G	G	G	G	G	G	G	G	G	G	G	G	G	G	G	G	G	G	G	G	G	G	G	G	G	G	G	G	G
578803	C	CGTTGCA	indel	pseudogene	pseudogene	speE	ML0476c	1966	pseudogene	pseudogene	3I	25			1	0.508647	NotAvailable	0	0	0	0	0	0	0	0	0	0	0	0	0	0	0	0	0	0	0	0	0	0	0	0	0	0	0	0	0	0	0	0
579937	G	A	SNP	non_coding_exon_variant	pseudogene	ML0478c	ML0478c	393	143C>T			1			1	2.54453	G	G	G	G	G	G	G	G	G	G	G	G	G	G	G	G	G	G	G	G	G	G	G	G	G	G	G	G	G	G	G	G	G
580231	C	A	SNP	non_coding_exon_variant	pseudogene	ML0479c	ML0479c	189	95G>T			14			1	5.29101	C	C	C	C	C	C	C	C	C	C	C	C	C	C	C	C	C	C	C	C	C	C	C	C	C	-	C	-	C	C	C	C	C
580488	C	T	SNP	non_coding_exon_variant	pseudogene	ML0480c	ML0480c	598	563G>A			6			2	3.34448	C	C	C	C	C	C	C	C	C	C	C	C	C	C	C	C	C	C	C	C	C	C	C	C	C	C	C	C	C	C	C	C	C
580653	A	G	SNP	non_coding_exon_variant	pseudogene	ML0480c	ML0480c	598	398T>C			2			2	3.34448	A	A	A	A	A	A	A	A	A	A	A	A	A	A	A	A	A	A	A	A	A	A	A	A	A	A	A	A	A	A	A	A	A
581128	G	T	SNP	intergenic_region	intergenic	ML0480c-ruvC	ML0480c-ML0481	173	581128G>T			8			1	5.78035	C	G	G	G	G	G	G	G	G	G	G	G	G	G	G	G	G	G	G	G	G	G	G	G	G	G	G	G	G	G	G	G	G
584204	G	A	SNP	intergenic_region	intergenic	ruvB-fadD9	ML0483-ML0484c	936	584204G>A			1			1	1.06838	-	G	G	G	G	G	G	G	G	G	G	G	G	G	G	G	G	G	G	G	G	G	G	G	G	G	G	-	G	G	G	G	G
584468	G	A	SNP	synonymous_variant	CDS	fadD9	ML0484c	3567	3480C>T	Asn1160Asn		1			1	0.280348	T	G	G	G	G	G	G	G	G	G	G	G	G	G	G	G	G	G	G	G	G	G	G	G	G	G	G	G	G	G	G	G	G
584605	AAATCTCAAACCGTCGCAGCCAT	AGGTTGCGGTGCAGCTTC	indel	frameshift_variant	CDS	fadD9	ML0484c	3567	3321_3342delATGGCTGCGACGGTTTGAGATTinsGAAGCTGCACCGCAACC	Trp1108fs		1	6	1.68209			NotAvailable	0	0	0	0	0	0	0	0	0	0	0	0	0	0	0	0	0	0	0	0	0	0	0	0	0	0	0	0	0	0	0	0
584957	G	GAT	indel	frameshift_variant	CDS	fadD9	ML0484c	3567	2989_2990dupAT	Leu998fs		1	6	1.68209			NotAvailable	0	0	0	0	0	0	0	0	0	0	0	0	0	0	0	0	0	0	0	0	0	0	0	0	0	0	0	0	0	0	0	0
585031	C	T	SNP	missense_variant	CDS	fadD9	ML0484c	3567	2917G>A	Ala973Thr		1	13	3.64452			C	C	C	C	C	C	C	-	C	C	C	C	C	C	C	C	C	C	C	C	C	C	C	C	C	C	C	-	C	C	C	C	C
585169	A	C	SNP	missense_variant	CDS	fadD9	ML0484c	3567	2779T>G	Tyr927Asp		1	13	3.64452			A	A	A	A	A	A	A	A	A	A	A	A	A	A	A	A	A	A	A	A	A	A	A	A	A	A	A	-	A	A	A	A	A
585192	G	T	SNP	missense_variant	CDS	fadD9	ML0484c	3567	2756C>A	Ala919Glu		1	13	3.64452			G	G	G	G	G	G	G	G	G	G	G	G	G	G	G	G	G	G	G	G	G	G	G	G	G	G	G	-	G	G	G	G	G
585315	C	T	SNP	stop_gained	CDS	fadD9	ML0484c	3567	2633G>A	Trp878*		1	13	3.64452			C	C	C	C	C	C	C	C	C	C	C	C	C	C	C	C	C	C	C	C	C	C	C	C	C	C	C	C	C	C	C	C	C
585562	C	T	SNP	missense_variant	CDS	fadD9	ML0484c	3567	2386G>A	Gly796Ser		1	13	3.64452			C	C	C	C	C	C	C	C	C	C	C	C	C	C	C	C	C	C	C	C	C	C	C	C	C	C	C	C	C	C	C	C	C
586168	C	T	SNP	missense_variant	CDS	fadD9	ML0484c	3567	1780G>A	Ala594Thr		1	13	3.64452			C	C	C	C	C	C	C	C	C	T	C	C	C	C	C	C	C	C	C	C	C	C	C	C	C	C	C	C	C	C	C	C	C
586264	A	AG	indel	frameshift_variant	CDS	fadD9	ML0484c	3567	1683dupC	Tyr562fs		1	6	1.68209			NotAvailable	0	0	0	0	0	0	0	0	0	0	0	0	0	0	0	0	0	0	0	0	0	0	0	0	0	0	0	0	0	0	0	0
586552	C	T	SNP	missense_variant	CDS	fadD9	ML0484c	3567	1396G>A	Asp466Asn		1	13	3.64452			C	C	C	C	C	C	C	C	C	C	C	C	C	C	C	C	C	C	C	C	C	C	C	C	C	C	C	C	C	C	C	C	C
586761	A	G	SNP	missense_variant	CDS	fadD9	ML0484c	3567	1187T>C	Leu396Pro	homoplasy	2	13	3.64452			A	A	A	A	A	A	A	-	A	A	A	A	A	A	A	A	A	A	A	A	A	A	A	A	A	A	A	-	A	A	A	A	A
587008	G	A	SNP	missense_variant	CDS	fadD9	ML0484c	3567	940C>T	Arg314Cys		1	13	3.64452			G	G	G	G	G	G	G	-	G	G	G	G	G	G	G	G	G	G	G	G	G	G	G	G	G	G	G	G	G	G	G	G	G
587039	A	AT	indel	frameshift_variant	CDS	fadD9	ML0484c	3567	908_909insA	Asn304fs		1	6	1.68209			NotAvailable	0	0	0	0	0	0	0	0	0	0	0	1	0	0	0	0	0	0	0	0	0	0	0	0	0	0	0	0	0	0	0	0
587494	CACCAATCACGC	CAGACCAGTGCGG	indel	frameshift_variant	CDS	fadD9	ML0484c	3567	443_452delGCGTGATTGGinsCCGCACTGGTC	Gly148fs		2	6	1.68209			NotAvailable	0	0	0	0	0	0	0	0	0	0	0	0	0	0	0	0	0	0	0	0	0	0	0	0	0	0	0	0	0	0	0	0
587499	A	G	SNP	missense_variant	CDS	fadD9	ML0484c	3567	449T>C	Ile150Thr		2	13	3.64452			A	A	A	A	A	A	A	A	A	A	A	A	A	A	A	A	A	A	A	A	A	A	A	A	A	A	A	-	A	A	A	A	A
587502	A	G	SNP	missense_variant	CDS	fadD9	ML0484c	3567	446T>C	Val149Ala		2	13	3.64452			A	A	A	A	A	A	A	A	A	A	A	A	A	A	A	A	A	A	A	A	A	A	A	A	A	A	A	-	A	A	A	A	A
587505	C	G	SNP	missense_variant	CDS	fadD9	ML0484c	3567	443G>C	Gly148Ala		2	13	3.64452			C	C	C	C	C	C	C	C	C	C	C	C	C	C	C	C	C	C	C	C	C	C	C	C	C	C	C	-	C	C	C	C	C
587629	G	A	SNP	stop_gained	CDS	fadD9	ML0484c	3567	319C>T	Gln107*		1	13	3.64452			C	G	-	G	G	G	G	G	G	G	G	G	G	G	G	G	G	G	G	G	G	G	G	G	G	G	G	G	G	G	G	G	G
587730	CG	C	indel	frameshift_variant	CDS	fadD9	ML0484c	3567	217delC	Arg73fs		1	6	1.68209			NotAvailable	0	0	0	0	0	0	0	0	0	0	0	0	0	0	0	0	0	0	0	0	0	0	0	0	0	0	0	0	0	0	0	0
588160	G	T	SNP	synonymous_variant	CDS	gabT	ML0485c	1341	1224C>A	Ile408Ile		1			2	1.49142	T	G	G	G	G	G	G	G	G	G	G	G	G	T	G	G	G	G	G	G	G	G	G	G	G	G	G	G	G	G	G	G	G
588940	C	T	SNP	synonymous_variant	CDS	gabT	ML0485c	1341	444G>A	Ala148Ala		1			2	1.49142	C	C	C	C	C	C	C	-	C	C	C	C	C	C	C	C	C	C	C	C	C	C	C	C	C	C	C	C	C	C	C	C	C
591857	C	G	SNP	synonymous_variant	CDS	secF	ML0488	1416	24C>G	Gly8Gly	4	60			2	1.41243	C	C	C	C	C	C	-	C	C	C	C	C	C	C	C	C	C	C	C	C	C	C	C	C	C	C	C	C	C	C	C	C	C
593138	C	T	SNP	synonymous_variant	CDS	secF	ML0488	1416	1305C>T	Ala435Ala		2			2	1.41243	C	C	C	C	C	C	C	-	C	C	C	T	T	C	C	C	C	C	C	C	C	C	C	C	C	-	C	C	C	C	C	C	C
593238	G	A	SNP	missense_variant	CDS	secF	ML0488	1416	1405G>A	Gly469Ser		2	1	0.706215			G	G	G	G	G	G	-	G	G	G	G	G	G	G	G	G	G	G	G	G	G	G	G	G	G	G	G	G	G	G	G	A	A
594295	C	A	SNP	synonymous_variant	CDS	ML0489	ML0489	1668	1002C>A	Pro334Pro		1			1	0.59952	C	C	-	C	C	C	-	-	C	C	C	C	C	C	C	C	-	C	C	C	C	C	C	C	C	-	C	C	C	C	C	C	C
594977	G	C	SNP	intergenic_region	intergenic	ML0489-apt	ML0489-ML0490	23	594977G>C			1			1	43.4783	G	G	G	G	G	G	G	G	C	G	G	G	G	G	G	G	G	G	G	G	G	G	G	G	G	G	G	G	G	G	G	G	G
595025	C	T	SNP	non_coding_exon_variant	pseudogene	apt	ML0490	520	41C>T			1			1	1.92308	C	C	C	C	C	C	C	C	C	C	C	C	C	C	C	C	C	C	C	C	C	C	C	C	C	C	T	C	C	C	C	C	C
595687	G	A	SNP	synonymous_variant	CDS	relA	ML0491	2364	81G>A	Thr27Thr		1			2	0.846024	A	G	G	G	G	G	-	G	G	G	G	G	G	G	G	G	G	G	G	G	G	G	G	G	G	G	G	G	G	G	G	G	G
595774	C	T	SNP	synonymous_variant	CDS	relA	ML0491	2364	168C>T	Thr56Thr	4N	45			2	0.846024	C	C	C	C	C	C	-	C	C	C	C	C	C	C	C	C	C	C	C	C	C	C	C	C	C	C	C	C	C	C	C	C	C
601372	C	T	SNP	non_coding_exon_variant	pseudogene	PE_PGRS2	ML0495	446	221C>T			1			1	2.24215	T	C	C	C	C	C	C	C	C	C	C	C	C	C	C	C	C	C	C	C	C	C	C	C	C	C	C	C	C	C	C	C	C
601801	C	T	SNP	non_coding_exon_variant	pseudogene	ML0496	ML0496	576	52C>T			1			1	1.73611	C	C	C	C	C	C	C	C	C	C	C	C	C	C	T	C	C	C	C	C	C	C	C	C	C	C	C	C	C	C	C	C	C
602866	G	T	SNP	non_coding_exon_variant	pseudogene	ML0497c	ML0497c	1508	984C>A			1			2	1.32626	-	G	G	G	G	G	G	G	G	G	G	G	G	G	G	G	G	G	G	G	G	G	G	G	G	G	G	G	G	G	G	G	G
603222	G	A	SNP	non_coding_exon_variant	pseudogene	ML0497c	ML0497c	1508	628C>T			1			2	1.32626	G	G	G	G	G	G	G	G	G	G	G	G	G	G	G	G	G	G	G	G	G	G	G	G	G	G	G	G	G	G	G	G	G
603940	G	T	SNP	intergenic_region	intergenic	ML0497c-ML0498	ML0497c-ML0498	260	603940G>T			1			1	3.84615	G	G	G	G	G	G	G	G	G	G	G	G	G	G	G	G	G	G	G	G	G	G	G	G	G	G	G	G	G	G	G	G	G
604177	A	G	SNP	non_coding_exon_variant	pseudogene	ML0498	ML0498	316	68A>G			1			2	6.32911	A	A	A	A	A	A	A	A	A	A	A	A	A	A	A	A	A	A	A	A	A	A	A	A	A	A	A	A	A	A	A	A	A
604325	T	C	SNP	non_coding_exon_variant	pseudogene	ML0498	ML0498	316	216T>C		3I	25			2	6.32911	T	T	T	T	T	T	T	T	T	T	T	T	T	T	T	T	T	T	T	T	T	T	T	T	T	T	T	T	T	T	T	T	T
608365	G	A	SNP	synonymous_variant	CDS	aspS	ML0501	1770	1527G>A	Glu509Glu		1			1	0.564972	G	G	G	G	G	G	G	G	G	G	G	G	G	G	G	G	G	G	G	G	G	G	G	G	G	G	G	G	G	G	G	G	G
609293	G	A	SNP	intergenic_region	intergenic	ML0502-PPE	ML0502-ML0503	954	609293G>A			1			2	2.09644	G	G	G	G	G	G	G	G	G	G	G	G	G	G	G	G	G	G	G	G	G	G	G	G	G	G	G	G	G	G	G	G	G
609561	C	T	SNP	intergenic_region	intergenic	ML0502-PPE	ML0502-ML0503	954	609561C>T			1			2	2.09644	C	C	C	C	C	C	C	-	C	C	C	C	C	C	C	T	C	C	C	C	C	C	C	C	C	C	C	C	C	C	C	C	C
611792	C	T	SNP	non_coding_exon_variant	pseudogene	ML0504c	ML0504c	1304	599G>A			1			1	0.766871	-	C	C	C	C	C	C	C	C	C	C	C	C	C	C	C	C	C	C	C	C	C	C	C	C	C	C	C	C	C	C	C	C
612421	G	A	SNP	intergenic_region	intergenic	ML0504c-ML0505c	ML0504c-ML0505c	169	612421G>A			1			2	11.8343	-	G	G	G	G	G	G	G	G	G	G	G	G	G	G	G	G	G	G	G	G	G	G	G	G	G	G	G	G	G	G	G	G
612549	C	T	SNP	intergenic_region	intergenic	ML0504c-ML0505c	ML0504c-ML0505c	169	612549C>T			1			2	11.8343	-	C	C	C	C	C	C	C	C	C	C	C	C	C	C	C	C	C	C	C	C	C	C	C	C	C	C	C	C	C	C	C	C
614589	GGCGCTCATTCCTTAAGAA	G	indel	intergenic_region	intergenic	ML0505c-ML0506c	ML0505c-ML0506c	1177	intergenic_region	intergenic_region	3K0	13			1	0.849618	NotAvailable	0	0	0	0	0	0	0	0	0	0	0	0	0	0	0	0	0	0	0	0	0	0	0	0	0	0	0	0	0	0	0	0
615544	G	GT	indel	pseudogene	pseudogene	ML0507	ML0507	2324	pseudogene	pseudogene	homopolymer	1			3	1.29088	NotAvailable	0	0	0	0	0	0	0	0	0	0	0	0	0	0	0	0	0	0	0	0	0	0	0	0	0	0	0	0	0	0	0	0
615768	G	T	SNP	non_coding_exon_variant	pseudogene	ML0507	ML0507	2324	589G>T			1			3	1.29088	G	G	G	G	G	G	G	G	G	G	G	G	G	G	G	G	G	G	G	G	G	G	G	G	G	G	G	G	G	G	G	G	G
616172	G	C	SNP	non_coding_exon_variant	pseudogene	ML0507	ML0507	2324	993G>C			1			3	1.29088	G	G	G	G	G	G	G	G	C	G	G	G	G	G	G	G	G	G	G	G	G	G	G	G	G	G	G	G	G	G	G	G	G
619726	C	A	SNP	missense_variant	CDS	ML0510	ML0510	1422	61C>A	Arg21Ser		1	1	0.703235			C	C	C	C	C	C	C	C	C	C	C	C	C	C	C	C	C	C	C	C	C	C	C	C	C	C	C	C	C	C	C	C	C
622594	C	T	SNP	missense_variant	CDS	alaS	ML0512	2727	436C>T	Pro146Ser		8	4	1.46681			C	C	C	C	C	C	C	-	C	C	C	C	C	C	C	C	C	C	C	C	C	C	T	T	T	T	T	-	T	T	T	C	C
623365	C	T	SNP	synonymous_variant	CDS	alaS	ML0512	2727	1207C>T	Leu403Leu		12			3	1.10011	C	C	-	C	C	C	C	C	C	C	C	C	C	C	C	C	C	C	C	C	C	C	C	C	C	C	C	C	C	C	C	C	C
623641	G	A	SNP	missense_variant	CDS	alaS	ML0512	2727	1483G>A	Ala495Thr		1	4	1.46681			G	G	G	G	G	G	G	G	G	G	G	G	G	G	G	G	G	G	G	G	G	G	G	G	G	G	G	G	G	G	G	G	G
623642	C	A	SNP	missense_variant	CDS	alaS	ML0512	2727	1484C>A	Ala495Glu		1	4	1.46681			C	C	C	C	C	C	C	C	C	C	C	C	C	C	C	C	C	C	C	C	C	C	C	C	C	C	C	C	C	C	C	C	C
623741	C	G	SNP	missense_variant	CDS	alaS	ML0512	2727	1583C>G	Ala528Gly		1	4	1.46681			T	C	C	C	C	C	C	C	C	C	C	C	C	C	C	C	C	C	C	C	C	C	C	C	C	C	C	C	C	C	C	C	C
624129	C	T	SNP	synonymous_variant	CDS	alaS	ML0512	2727	1971C>T	Leu657Leu		1			3	1.10011	C	C	C	C	C	C	C	C	C	C	C	C	C	C	C	C	C	C	C	C	C	C	C	C	C	C	C	C	C	C	C	C	C
624645	G	A	SNP	synonymous_variant	CDS	alaS	ML0512	2727	2487G>A	Val829Val		1			3	1.10011	G	G	G	G	G	G	G	G	G	G	G	G	G	G	G	G	G	G	G	G	G	G	G	G	G	G	G	G	G	G	G	G	G
625399	C	T	SNP	missense_variant	CDS	ML0513	ML0513	555	514C>T	Pro172Ser		4	1	1.8018			C	C	C	C	C	C	-	C	C	C	C	C	C	C	C	C	C	C	C	C	C	C	C	C	C	C	C	C	C	C	C	C	C
626515	C	T	SNP	synonymous_variant	CDS	ML0514	ML0514	1266	1083C>T	Ala361Ala		1			1	0.789889	C	C	C	C	C	C	C	C	C	C	C	C	C	C	C	C	C	C	C	C	C	C	C	C	C	C	C	-	C	C	C	C	C
627833	C	T	SNP	synonymous_variant	CDS	aroF	ML0516	1224	93C>T	Thr31Thr		1			3	2.45098	C	C	C	C	C	C	C	C	C	C	C	C	C	C	C	C	C	C	C	C	C	C	C	C	C	C	C	C	C	C	C	C	C
628556	C	T	SNP	synonymous_variant	CDS	aroF	ML0516	1224	816C>T	Arg272Arg		1			3	2.45098	C	C	-	C	C	C	C	C	C	C	C	C	C	C	C	C	C	C	C	C	C	C	C	C	C	C	C	C	C	C	C	C	C
628667	G	T	SNP	synonymous_variant	CDS	aroF	ML0516	1224	927G>T	Arg309Arg		3			3	2.45098	G	G	-	G	G	G	-	G	G	G	G	G	G	G	G	T	T	T	G	G	G	G	G	G	G	G	G	G	G	G	G	G	G
629267	A	G	SNP	missense_variant	CDS	aroK	ML0517	600	296A>G	Tyr99Cys		2	1	1.66667			A	A	A	A	A	A	A	A	A	A	A	A	A	A	A	A	A	A	A	A	A	A	A	A	A	A	A	A	A	A	A	A	A
630056	C	A	SNP	synonymous_variant	CDS	aroB	ML0518	1086	489C>A	Leu163Leu		2			2	1.84162	C	C	C	C	C	C	C	C	C	C	C	C	C	C	C	C	C	C	C	C	C	C	C	C	C	C	C	C	C	C	C	C	C
630185	A	T	SNP	synonymous_variant	CDS	aroB	ML0518	1086	618A>T	Pro206Pro		1			2	1.84162	A	A	A	A	A	A	A	-	A	A	A	A	A	A	A	A	A	A	A	A	A	A	A	A	A	A	A	-	A	A	A	A	A
632146	C	T	SNP	missense_variant	CDS	pepQ	ML0521	1131	326C>T	Ala109Val		1	2	1.76835			C	C	-	C	C	C	C	C	C	C	C	C	C	C	C	C	C	C	C	C	C	C	C	C	C	-	C	C	C	C	C	C	C
632561	G	A	SNP	synonymous_variant	CDS	pepQ	ML0521	1131	741G>A	Leu247Leu		1			1	0.884173	G	G	G	G	G	G	G	G	G	G	G	G	G	G	G	G	G	G	G	G	G	G	G	G	G	G	G	G	G	G	G	G	G
632664	G	T	SNP	missense_variant	CDS	pepQ	ML0521	1131	844G>T	Val282Phe	2H	15	2	1.76835			G	G	-	G	G	G	G	G	G	G	G	G	G	G	G	G	G	G	G	G	G	G	G	G	G	G	G	G	G	G	G	G	G
634128	G	T	SNP	intergenic_region	intergenic	nusB-ML0524	ML0523-ML0524	537	634128G>T			1			2	3.72439	G	G	G	G	G	G	G	G	G	G	G	G	G	G	G	G	G	G	G	G	G	G	G	G	G	G	G	G	G	G	G	G	G
634261	G	A	SNP	intergenic_region	intergenic	nusB-ML0524	ML0523-ML0524	537	634261G>A			1			2	3.72439	G	G	G	G	G	G	G	-	G	G	G	G	G	G	G	G	G	G	G	G	G	G	G	G	G	G	G	-	G	G	G	G	G
637185	C	T	SNP	missense_variant	CDS	ML0524	ML0524	2853	2543C>T	Thr848Ile		12	1	0.350508			C	C	C	C	C	C	-	C	C	C	C	C	C	C	C	C	C	C	C	C	C	C	C	C	C	C	C	C	C	C	C	C	C
638512	C	T	SNP	non_coding_exon_variant	pseudogene	ML0526c	ML0526c	886	468G>A			1			1	1.12867	T	C	C	C	C	C	C	C	C	C	C	C	T	C	C	C	C	C	C	C	C	C	C	C	C	C	C	C	C	C	C	C	C
639419	G	A	SNP	intergenic_region	intergenic	ML0526c-ML0527c	ML0526c-ML0527c	698	639419G>A			1			2	2.86533	A	G	G	G	G	G	G	G	G	G	G	G	G	G	G	G	G	G	G	G	G	G	G	G	G	-	A	G	G	G	G	G	G
639580	A	G	SNP	intergenic_region	intergenic	ML0526c-ML0527c	ML0526c-ML0527c	698	639580A>G		1D	9			2	2.86533	A	A	A	A	A	A	A	-	A	G	G	G	G	G	G	G	G	G	A	A	A	A	A	A	A	A	A	A	A	A	A	A	A
639968	G	A	SNP	intergenic_region	intergenic	ML0527c-ML0528c	ML0527c-ML0528c	1877	639968G>A			1			4	2.13106	G	G	G	G	G	G	G	G	G	G	G	G	G	G	G	G	G	G	G	G	G	G	G	G	G	G	G	G	G	G	G	G	G
640021	A	AT	indel	intergenic_region	intergenic	ML0527c-ML0528c	ML0527c-ML0528c	1877	intergenic_region	intergenic_region		1			2	1.06553	NotAvailable	0	0	0	0	0	0	0	0	0	0	0	0	0	0	0	0	0	0	0	0	0	0	0	0	0	0	0	0	0	0	0	0
640591	G	A	SNP	intergenic_region	intergenic	ML0527c-ML0528c	ML0527c-ML0528c	1877	640591G>A			1			4	2.13106	G	G	G	G	G	G	G	G	G	G	G	G	G	G	G	G	G	G	G	G	G	G	G	G	G	G	G	G	G	G	G	G	G
640736	C	T	SNP	intergenic_region	intergenic	ML0527c-ML0528c	ML0527c-ML0528c	1877	640736C>T			1			4	2.13106	-	C	C	C	C	C	C	C	-	C	C	C	C	C	C	C	C	C	C	C	C	C	C	C	C	C	C	C	C	C	C	C	C
640744	T	TA	indel	intergenic_region	intergenic	ML0527c-ML0528c	ML0527c-ML0528c	1877	intergenic_region	intergenic_region		1			2	1.06553	NotAvailable	0	0	0	0	0	0	0	0	0	0	0	0	0	0	0	0	0	0	0	0	0	0	0	0	0	0	0	0	0	0	0	0
640766	T	C	SNP	intergenic_region	intergenic	ML0527c-ML0528c	ML0527c-ML0528c	1877	640766T>C			1			4	2.13106	T	T	T	T	T	T	T	T	-	T	T	T	T	T	T	T	T	T	T	T	T	T	T	T	T	T	T	T	T	T	T	T	T
642038	C	T	SNP	non_coding_exon_variant	pseudogene	ML0528c	ML0528c	986	758G>A			1			4	4.0568	C	C	C	C	C	C	-	-	C	C	C	C	C	C	C	C	C	C	C	C	C	C	C	C	C	-	C	C	C	C	C	C	C
642131	C	T	SNP	non_coding_exon_variant	pseudogene	ML0528c	ML0528c	986	665G>A		3L+4	60			4	4.0568	C	C	C	C	C	C	-	C	C	C	C	C	C	C	C	C	C	C	C	C	C	C	C	C	C	C	C	C	C	C	C	C	C
642509	A	C	SNP	non_coding_exon_variant	pseudogene	ML0528c	ML0528c	986	287T>G			5			4	4.0568	A	A	A	A	A	A	A	-	A	A	A	A	A	A	A	A	A	A	A	A	A	A	A	A	A	A	A	A	A	A	A	A	A
642614	C	T	SNP	non_coding_exon_variant	pseudogene	ML0528c	ML0528c	986	182G>A			1			4	4.0568	C	C	C	C	C	C	C	-	C	C	C	C	C	C	C	C	C	C	C	C	C	C	C	C	C	C	C	C	C	C	C	C	C
642801	CT	C	indel	intergenic_region	intergenic	ML0528c-ML0529c	ML0528c-ML0529c	129	intergenic_region	intergenic_region		1			1	7.75194	NotAvailable	0	0	0	0	0	0	0	0	0	0	0	0	0	0	0	0	0	1	0	0	0	0	0	0	0	0	0	0	0	0	0	0
645008	G	T	SNP	non_coding_exon_variant	pseudogene	ML0530c	ML0530c	1369	13C>A			1			1	0.73046	G	G	G	G	G	G	G	G	G	G	G	G	G	G	G	G	G	G	G	G	G	G	G	G	G	G	G	G	G	G	G	G	G
647055	G	C	SNP	synonymous_variant	CDS	pyrC	ML0533	1293	513G>C	Leu171Leu		1			1	0.773395	G	G	G	G	C	G	G	G	G	G	G	G	G	G	G	G	G	G	G	G	G	G	G	G	G	G	G	-	G	G	G	G	G
649747	C	A	SNP	missense_variant	CDS	carB	ML0536	3390	140C>A	Ala47Asp		1	1	0.294985			C	C	C	C	C	C	C	C	C	C	C	C	C	C	C	C	C	C	C	C	C	C	C	C	C	C	C	C	C	C	C	C	C
652259	C	T	SNP	synonymous_variant	CDS	carB	ML0536	3390	2652C>T	Ala884Ala		1			1	0.294985	C	C	C	C	C	C	C	C	C	C	C	C	C	C	C	C	C	C	C	C	C	C	C	C	C	C	C	C	C	C	C	C	C
655006	TCATGACGGTCACAGC	T	indel	disruptive_inframe_deletion	pseudogene	PPE	ML0539	1617	578_592delACGGTCACAGCCATG	Asp193_His197del		1	3	1.85529			NotAvailable	0	0	0	0	0	0	1	0	0	0	0	0	0	0	0	0	0	0	0	0	0	0	0	0	0	0	0	0	0	0	0	0
655022	C	T	SNP	missense_variant	pseudogene	PPE	ML0539	1617	589C>T	His197Tyr		2	3	1.85529			A	C	C	C	C	C	C	C	-	C	C	C	C	C	C	C	C	C	C	C	C	C	C	C	C	C	C	C	C	C	C	C	C
655527	C	T	SNP	missense_variant	pseudogene	PPE	ML0539	1617	1094C>T	Ser365Leu		1	3	1.85529			-	C	-	C	C	C	-	C	C	C	C	C	C	C	C	C	-	C	C	C	C	C	C	C	C	-	C	C	C	C	C	C	C
655726	G	A	SNP	synonymous_variant	pseudogene	PPE	ML0539	1617	1293G>A	Ala431Ala		1			1	0.618429	G	G	-	G	G	G	G	G	G	G	G	G	G	G	G	G	G	G	G	G	G	G	G	G	G	-	G	G	G	G	G	G	G
657736	G	C	SNP	synonymous_variant	CDS	gmk	ML0541	633	471G>C	Arg157Arg		142			1	1.57978	C	G	C	C	C	C	-	C	C	C	C	C	C	C	C	C	C	C	C	C	C	C	C	C	C	-	C	C	C	C	C	C	C
657961	C	T	SNP	intergenic_region	intergenic	gmk-rpoZ	ML0541-ML0542	81	657961C>T			1			1	12.3457	C	C	C	C	C	C	C	C	C	C	C	C	C	C	C	C	C	C	C	C	C	C	C	C	C	C	C	-	C	C	C	C	C
659431	G	C	SNP	missense_variant	CDS	dfp	ML0543	1260	1099G>C	Asp367His		1	1	0.793651			G	G	G	G	G	G	G	G	G	G	G	G	G	G	G	G	G	G	G	G	G	G	G	G	G	G	G	G	G	G	G	G	G
659627	A	C	SNP	intergenic_region	intergenic	dfp-metK	ML0543-ML0544	128	659627A>C			1			1	7.8125	A	A	A	A	A	A	A	A	A	A	A	A	A	A	A	A	A	A	A	A	A	A	A	A	A	A	A	A	A	A	A	A	A
660318	G	A	SNP	missense_variant	CDS	metK	ML0544	1212	598G>A	Val200Ile		1	1	0.825083			G	G	G	G	A	G	G	G	G	G	G	G	G	G	G	G	G	G	G	G	G	G	G	G	G	G	G	G	G	G	G	G	G
661157	G	A	SNP	intergenic_region	intergenic	metK-lipH	ML0544-ML0545c	662	661157G>A			1			2	3.02115	G	G	G	G	G	G	G	G	G	G	G	G	G	G	G	G	G	G	G	G	G	G	A	G	G	G	G	G	G	G	G	G	G
661160	C	T	SNP	intergenic_region	intergenic	metK-lipH	ML0544-ML0545c	662	661160C>T			1			2	3.02115	C	C	C	C	C	C	C	C	C	C	C	C	C	C	C	C	C	C	C	C	C	C	C	C	C	C	C	C	C	C	C	C	C
663280	G	A	SNP	non_coding_exon_variant	pseudogene	lipI	ML0546c	824	218C>T			1			1	1.21359	-	G	G	G	G	G	G	G	G	G	G	G	G	G	G	G	G	G	G	G	G	G	G	G	G	G	G	G	G	G	G	G	G
663507	G	T	SNP	non_coding_exon_variant	pseudogene	ML0547	ML0547	492	12G>T			1			2	4.06504	-	G	G	G	G	G	G	G	-	G	G	G	G	G	G	G	G	G	G	G	G	G	G	G	G	G	G	-	G	G	G	G	G
663802	C	T	SNP	non_coding_exon_variant	pseudogene	ML0547	ML0547	492	307C>T			1			2	4.06504	C	C	C	C	C	C	T	C	C	C	C	C	C	C	C	C	C	C	C	C	C	C	C	C	C	C	C	C	C	C	C	C	C
664102	G	A	SNP	intergenic_region	intergenic	ML0547-priA	ML0547-ML0548	272	664102G>A			1			1	3.67647	G	G	G	G	G	G	G	G	G	G	G	G	G	G	G	G	G	G	G	G	G	G	G	G	G	G	G	-	G	G	G	G	G
666794	C	T	SNP	non_coding_exon_variant	pseudogene	ML0549c	ML0549c	843	273G>A			1			1	1.18624	G	C	C	C	C	C	-	C	C	C	C	C	C	C	C	C	C	C	C	C	C	C	C	C	C	C	C	C	C	C	C	C	C
667327	C	T	SNP	intergenic_region	intergenic	ML0549c-ML0550	ML0549c-ML0550	264	667327C>T			1			1	3.78788	C	C	C	C	C	C	C	-	C	C	C	C	C	C	C	C	C	C	C	C	C	C	C	C	C	C	C	C	C	C	C	C	C
667800	ATATAATCTCAATATAAATCATGATAATGAGATGTAAT	A	indel	frameshift_variant&stop_lost&splice_region_variant	CDS	ML0550	ML0550	486	471_*21delTATAATCTCAATATAAATCATGATAATGAGATGTAAT	Asp157fs	1B/1D (almost)	8	1	2.05761			NotAvailable	0	0	0	0	0	0	1	?	0	0	1	1	1	1	1	1	1	0	0	0	0	0	0	0	0	0	0	0	0	0	0	0
668115	G	T	SNP	synonymous_variant	CDS	ML0551c	ML0551c	825	708C>A	Gly236Gly		2			1	1.21212	G	G	G	G	G	G	G	G	G	G	G	G	G	G	G	G	G	G	G	G	G	G	G	G	G	G	G	G	G	G	G	G	G
668892	CATATGATAA	C	indel	intergenic_region	intergenic	ML0551c-fmt	ML0551c-ML0552	180	intergenic_region	intergenic_region		1			1	5.55556	NotAvailable	0	0	0	0	0	0	0	0	0	0	0	0	0	0	0	0	0	0	0	0	0	0	0	0	0	0	0	0	0	0	0	0
669636	G	A	SNP	missense_variant	CDS	fmt	ML0552	957	634G>A	Ala212Thr		1	1	1.04493			G	G	G	G	G	G	G	G	A	G	G	G	G	G	G	G	G	G	G	G	G	G	G	G	G	G	G	G	G	G	G	G	G
670350	C	T	SNP	non_coding_exon_variant	pseudogene	fmu	ML0553	1335	323C>T			2			2	1.49813	C	C	C	C	C	C	C	C	C	C	C	C	C	C	C	C	C	C	C	C	C	C	C	C	C	C	C	C	C	C	C	C	C
670669	C	T	SNP	non_coding_exon_variant	pseudogene	fmu	ML0553	1335	642C>T			1			2	1.49813	C	C	C	C	C	C	-	C	C	C	C	C	C	C	C	C	C	C	C	C	C	C	C	C	C	C	C	-	C	C	C	C	C
675018	C	T	SNP	synonymous_variant	CDS	lprG	ML0557c	717	378G>A	Lys126Lys		1			1	1.3947	C	C	C	C	C	C	C	C	C	C	C	C	C	C	C	C	C	C	C	C	C	C	C	C	C	C	C	C	C	C	C	C	C
675497	C	T	SNP	intergenic_region	intergenic	lprG-ribC	ML0557c-ML0558	156	675497C>T			1			2	12.8205	C	C	C	C	C	C	C	-	C	C	C	C	C	C	C	C	C	C	C	C	C	C	C	C	C	C	C	C	C	C	C	C	C
675500	C	T	SNP	intergenic_region	intergenic	lprG-ribC	ML0557c-ML0558	156	675500C>T		3K1	4			2	12.8205	C	C	C	C	C	C	C	-	C	C	C	C	C	C	C	C	C	C	C	C	C	C	C	C	C	C	C	C	C	C	C	C	C
675535	C	CA	indel	upstream_gene_variant	CDS	ribC	ML0558	624	intergenic_region	intergenic_region	homopolymer	1	1	1.60256			NotAvailable	0	0	0	0	0	0	0	0	0	0	0	0	0	0	0	0	0	0	0	0	0	0	0	0	0	0	0	0	0	0	0	0
675659	C	T	SNP	synonymous_variant	CDS	ribC	ML0558	624	108C>T	Gly36Gly		1			1	1.60256	C	C	C	C	C	C	C	-	C	C	C	C	C	C	C	C	C	C	C	C	C	C	C	C	C	C	C	C	C	C	C	C	C
676219	C	G	SNP	intergenic_region	intergenic	ribC-ribA	ML0558-ML0559	126	676219C>G			1			1	7.93651	C	C	C	C	C	C	C	C	C	C	C	C	C	C	C	C	C	C	C	C	C	C	C	C	C	C	C	-	C	C	C	C	C
679833	G	A	SNP	missense_variant	CDS	uvrC	ML0562	1944	964G>A	Ala322Thr		1	2	1.02881			G	G	G	G	G	G	G	G	A	G	G	G	G	G	G	G	G	G	G	G	G	G	G	G	G	G	G	G	G	G	G	G	G
680743	G	A	SNP	missense_variant	CDS	uvrC	ML0562	1944	1874G>A	Gly625Asp		1	2	1.02881			G	G	G	G	G	G	G	G	G	G	G	G	G	G	G	G	G	G	G	G	G	G	G	G	G	G	G	-	G	G	G	G	G
683332	G	A	SNP	missense_variant	CDS	whiA	ML0565	978	554G>A	Arg185His		1	1	1.02249			G	G	-	G	G	G	G	G	G	G	G	G	G	G	G	G	G	G	G	G	G	G	G	G	G	G	G	G	G	G	G	G	G
685044	G	A	SNP	non_coding_exon_variant	pseudogene	ML0567	ML0567	1554	200G>A			1			2	1.287	G	G	G	G	G	G	G	G	G	G	G	G	G	G	G	G	G	G	G	G	G	G	G	G	G	G	G	G	G	G	G	G	G
686240	A	C	SNP	non_coding_exon_variant	pseudogene	ML0567	ML0567	1554	1396A>C		3K1	4			2	1.287	G	A	A	A	A	A	A	A	A	A	A	A	A	A	A	A	A	A	A	A	A	A	A	A	A	A	A	A	A	A	A	A	A
688924	G	A	SNP	intergenic_region	intergenic	ML0568-ML0569c	ML0568-ML0569c	6204	688924G>A			2			4	0.644745	G	G	G	G	G	G	G	G	G	G	G	G	G	G	G	G	G	G	G	G	G	G	G	G	G	G	G	G	G	G	G	G	G
690054	G	A	SNP	intergenic_region	intergenic	ML0568-ML0569c	ML0568-ML0569c	6204	690054G>A			1			4	0.644745	G	G	G	G	G	G	G	G	G	G	G	G	G	G	G	G	G	G	G	G	G	G	G	G	G	-	G	G	G	G	G	G	G
693001	C	G	SNP	intergenic_region	intergenic	ML0568-ML0569c	ML0568-ML0569c	6204	693001C>G			1			4	0.644745	G	C	C	C	C	G	C	C	C	C	C	C	C	C	C	C	C	C	C	C	C	C	C	C	C	C	C	C	C	C	C	C	C
693575	C	T	SNP	intergenic_region	intergenic	ML0568-ML0569c	ML0568-ML0569c	6204	693575C>T			1			4	0.644745	C	C	C	C	C	C	C	C	C	C	C	C	C	C	C	C	C	C	C	C	C	C	C	C	C	C	C	C	C	C	C	C	C
693988	C	T	SNP	missense_variant	CDS	ML0569c	ML0569c	816	439G>A	Ala147Thr		3	2	2.45098			C	C	C	C	C	C	C	C	C	C	C	C	C	C	C	C	C	C	C	C	C	C	C	C	C	C	C	-	T	T	T	C	C
694090	T	C	SNP	missense_variant	CDS	ML0569c	ML0569c	816	337A>G	Thr113Ala	1A	147	2	2.45098			C	T	T	T	T	T	C	-	C	C	C	C	C	C	C	C	C	C	C	C	C	C	C	C	C	C	C	-	C	C	C	C	C
699305	G	A	SNP	intergenic_region	intergenic	ML0575-ML0576	ML0575-ML0576	815	699305G>A			1			1	1.22699	G	G	G	G	G	G	G	G	G	G	A	G	G	G	G	G	G	G	G	G	G	G	G	G	G	G	G	G	G	G	G	G	G
700950	A	G	SNP	missense_variant	CDS	ppc	ML0578	2805	737A>G	Glu246Gly		1	1	0.356506			A	A	A	A	A	A	A	A	A	A	A	A	A	A	A	A	A	A	A	A	A	A	A	A	A	A	A	A	A	A	A	A	A
703258	G	A	SNP	missense_variant	CDS	devB	ML0579c	744	728C>T	Ala243Val		1	1	1.34409			G	G	G	G	G	G	G	G	G	G	G	G	G	G	G	G	G	G	G	G	G	G	G	G	G	-	G	G	G	G	G	G	G
703377	C	T	SNP	synonymous_variant	CDS	devB	ML0579c	744	609G>A	Gly203Gly		1			2	2.68817	A	C	C	C	C	C	C	C	C	C	C	C	C	C	C	C	C	C	C	C	C	C	C	C	C	C	C	C	C	C	C	C	C
703548	G	T	SNP	synonymous_variant	CDS	devB	ML0579c	744	438C>A	Gly146Gly		1			2	2.68817	G	G	G	G	G	G	G	G	G	G	G	G	G	G	G	G	G	G	G	G	G	G	G	G	G	G	G	G	G	G	G	G	G
704733	C	T	SNP	synonymous_variant	CDS	opcA	ML0580c	798	66G>A	Glu22Glu		1			1	1.25313	C	C	C	C	C	C	C	C	C	C	C	C	C	C	C	C	C	C	C	C	C	C	C	C	C	C	C	C	C	C	C	C	C
705633	G	GATC	indel	pseudogene	pseudogene	zwf2	ML0581c	1517	pseudogene	pseudogene		1			1	0.659196	NotAvailable	0	0	0	0	0	0	0	0	0	0	0	0	0	0	0	0	0	0	0	0	0	0	0	0	0	0	0	0	0	0	0	0
709938	C	G	SNP	missense_variant	CDS	ctaB	ML0584	966	35C>G	Ala12Gly		1	2	2.07039			C	C	C	C	C	C	C	C	C	C	C	C	C	C	C	C	C	C	C	C	C	C	C	C	C	C	C	-	C	C	C	C	C
709952	C	CGAGGAGTTAAGTA	indel	frameshift_variant&stop_gained	CDS	ctaB	ML0584	966	50_62dupGAGGAGTTAAGTA	Tyr21fs		1	2	2.07039			NotAvailable	0	0	0	0	0	0	0	0	0	0	0	0	0	0	0	0	0	0	0	0	0	0	0	0	0	0	0	0	0	0	0	0
710791	G	A	SNP	synonymous_variant	CDS	ctaB	ML0584	966	888G>A	Leu296Leu		1			1	1.0352	G	G	G	G	G	G	-	G	G	G	G	G	G	G	G	G	G	G	G	G	G	G	G	G	G	G	G	G	G	G	G	G	G
711197	T	C	SNP	non_coding_exon_variant	pseudogene	qor	ML0585c	907	614A>G		3K	17			1	1.10254	C	T	T	T	T	T	T	T	T	T	T	T	T	T	T	T	T	T	T	T	T	T	T	T	T	T	T	-	T	T	T	T	T
712125	C	T	SNP	non_coding_exon_variant	pseudogene	ML0586	ML0586	863	294C>T			1			3	3.47625	C	C	C	C	C	C	C	C	C	C	C	C	C	C	C	C	C	C	C	C	C	C	C	C	C	C	C	C	C	C	C	C	C
712382	C	T	SNP	non_coding_exon_variant	pseudogene	ML0586	ML0586	863	551C>T			3			3	3.47625	C	C	C	C	C	C	C	C	C	C	C	C	C	C	C	C	C	C	C	C	C	C	C	C	C	C	C	-	C	C	C	C	C
712659	C	T	SNP	non_coding_exon_variant	pseudogene	ML0586	ML0586	863	828C>T			1			3	3.47625	C	C	C	C	C	C	C	-	C	C	C	C	C	C	C	C	C	C	C	C	C	C	C	C	C	C	C	C	C	C	C	C	C
713792	G	T	SNP	intergenic_region	intergenic	ML0587c-ML0588	ML0587c-ML0588	254	713792G>T			1			1	3.93701	G	G	G	G	G	G	G	G	G	G	G	G	G	G	G	G	G	G	G	G	G	G	G	G	G	G	G	G	G	G	G	G	G
714396	C	T	SNP	synonymous_variant	CDS	ML0589c	ML0589c	798	636G>A	Ser212Ser	3K1	4			1	1.25313	C	C	C	C	C	C	C	C	C	C	C	C	C	C	C	C	C	C	C	C	C	C	C	C	C	C	C	C	C	C	C	C	C
718321	C	T	SNP	synonymous_variant	CDS	ML0592	ML0592	765	450C>T	Ile150Ile		9			1	1.30719	C	C	C	C	C	C	C	C	C	C	C	C	C	C	C	C	C	C	C	C	C	C	C	C	C	-	C	C	C	C	C	C	C
719063	C	T	SNP	missense_variant	CDS	ML0593	ML0593	2610	376C>T	Pro126Ser		1	1	0.383142			C	C	C	C	C	C	-	C	C	C	C	C	C	C	C	C	C	C	C	C	C	C	C	C	C	C	C	C	C	C	C	C	C
719785	C	T	SNP	synonymous_variant	CDS	ML0593	ML0593	2610	1098C>T	Phe366Phe		2			1	0.383142	C	C	C	C	C	C	C	C	C	C	C	C	C	C	C	C	C	C	C	C	C	C	C	T	T	C	C	C	C	C	C	C	C
721495	G	A	SNP	missense_variant	CDS	ML0594	ML0594	1179	202G>A	Val68Met		1	1	0.848176			G	G	G	G	G	G	G	G	G	G	G	G	G	G	G	G	G	G	G	G	G	G	G	G	G	G	G	G	G	G	G	G	G
723607	G	A	SNP	synonymous_variant	CDS	csd	ML0596	1257	354G>A	Thr118Thr		4			1	0.795545	C	G	G	G	G	G	G	G	G	G	G	G	G	G	G	G	G	G	G	G	G	G	G	G	G	G	G	G	G	G	G	G	G
726698	C	T	SNP	non_coding_exon_variant	pseudogene	fadE15	ML0599c	1570	312G>A			1			1	0.636943	-	C	C	C	C	C	C	C	-	C	C	C	C	C	C	C	C	C	C	C	T	C	C	C	C	C	C	-	C	C	C	C	C
727090	C	T	SNP	intergenic_region	intergenic	fadE15-ML0600c	ML0599c-ML0600c	4665	727090C>T			1			5	1.07181	-	C	C	C	C	C	C	C	C	C	C	T	C	C	C	C	C	C	C	C	C	C	C	C	C	C	C	C	C	C	C	C	C
729183	G	C	SNP	intergenic_region	intergenic	fadE15-ML0600c	ML0599c-ML0600c	4665	729183G>C			1			5	1.07181	-	G	G	G	G	G	G	G	G	G	G	G	G	G	G	G	G	G	G	G	G	G	G	G	G	G	G	G	G	G	G	G	G
729994	C	G	SNP	intergenic_region	intergenic	fadE15-ML0600c	ML0599c-ML0600c	4665	729994C>G		4N	44			5	1.07181	-	C	C	C	C	C	C	C	C	C	C	C	C	C	C	C	C	C	C	C	C	C	C	C	C	-	C	-	C	C	C	C	C
730349	G	C	SNP	intergenic_region	intergenic	fadE15-ML0600c	ML0599c-ML0600c	4665	730349G>C			9			5	1.07181	-	G	G	G	G	G	G	G	G	G	G	G	G	G	G	G	G	G	G	G	G	G	C	C	C	C	C	C	C	C	C	G	G
730687	C	A	SNP	intergenic_region	intergenic	fadE15-ML0600c	ML0599c-ML0600c	4665	730687C>A			1			5	1.07181	-	C	C	C	C	C	C	C	C	C	C	C	C	A	C	C	C	C	C	C	C	C	C	C	C	C	C	C	C	C	C	C	C
733164	G	A	SNP	non_coding_exon_variant	pseudogene	ML0601	ML0601	740	25G>A			1			2	2.7027	G	G	G	G	G	G	G	G	G	G	G	G	G	G	G	G	G	G	G	G	G	G	G	G	G	G	G	G	G	G	G	G	G
733811	C	A	SNP	non_coding_exon_variant	pseudogene	ML0601	ML0601	740	672C>A		4	60			2	2.7027	T	C	C	C	C	C	C	C	C	C	C	C	C	C	C	C	C	C	C	C	C	C	C	C	C	C	C	-	C	C	C	C	C
734092	G	T	SNP	non_coding_exon_variant	pseudogene	ML0602	ML0602	922	166G>T			1			2	2.1692	G	G	G	G	G	G	G	G	T	G	G	G	G	G	G	G	G	G	G	G	G	G	G	G	G	G	G	G	G	G	G	G	G
734748	G	A	SNP	non_coding_exon_variant	pseudogene	ML0602	ML0602	922	822G>A			1			2	2.1692	G	G	G	G	G	G	G	G	G	G	G	G	G	G	G	G	G	G	G	G	G	G	G	G	G	G	G	-	G	G	G	G	G
736572	C	T	SNP	synonymous_variant	CDS	ML0605	ML0605	1686	24C>T	Ser8Ser		1			1	0.59312	C	C	C	C	C	C	C	C	C	C	C	C	C	C	C	C	C	C	C	C	C	C	C	C	C	C	C	C	C	C	C	C	C
736585	A	ACTGGACC	indel	frameshift_variant	CDS	ML0605	ML0605	1686	38_44dupCTGGACC	Arg16fs		1	3	1.77936			NotAvailable	0	0	0	0	0	0	0	0	0	0	0	0	0	0	0	0	0	0	0	0	0	0	0	0	0	0	0	0	0	0	0	0
737050	C	CG	indel	frameshift_variant	CDS	ML0605	ML0605	1686	502_503insG	Pro168fs		1	3	1.77936			NotAvailable	0	0	0	0	0	0	0	0	0	0	0	0	0	0	0	0	0	0	0	0	0	0	0	0	0	0	0	0	0	0	0	0
738158	C	T	SNP	missense_variant	CDS	ML0605	ML0605	1686	1610C>T	Pro537Leu		1	3	1.77936			C	C	C	C	C	C	-	C	C	C	C	C	C	C	C	C	C	C	C	C	C	C	C	C	C	C	C	-	C	C	C	C	C
738327	C	CA	indel	frameshift_variant	CDS	ML0606	ML0606	978	96dupA	Leu33fs		1	3	3.06748			NotAvailable	0	0	0	0	0	0	0	0	0	0	0	0	0	0	0	0	0	0	0	0	0	0	0	0	0	0	0	0	0	0	0	0
738610	G	T	SNP	missense_variant	CDS	ML0606	ML0606	978	377G>T	Gly126Val		1	3	3.06748			-	G	G	G	G	G	G	G	G	G	G	G	G	G	G	G	G	G	G	G	G	G	G	G	G	G	G	G	G	G	G	G	G
739050	G	A	SNP	missense_variant	CDS	ML0606	ML0606	978	817G>A	Val273Met		1	3	3.06748			G	G	G	G	G	G	G	G	G	G	G	G	G	G	G	G	G	G	G	G	G	G	G	G	G	G	G	G	G	G	G	G	G
739688	G	A	SNP	missense_variant	CDS	ML0607	ML0607	840	478G>A	Val160Met		1	2	2.38095			G	G	G	G	G	G	G	G	G	G	G	G	G	G	G	G	G	G	G	G	G	G	G	G	G	G	G	G	G	G	G	G	G
739991	T	C	SNP	missense_variant	CDS	ML0607	ML0607	840	781T>C	Tyr261His		6	2	2.38095			T	T	T	T	T	T	T	T	T	T	T	T	T	T	T	T	T	T	T	T	T	T	T	T	T	T	T	T	T	T	T	T	T
740453	G	A	SNP	intergenic_region	intergenic	ML0607-ML0608c	ML0607-ML0608c	672	740453G>A			1			1	1.4881	-	G	G	G	G	G	G	G	G	G	G	G	G	G	G	G	G	G	G	G	G	G	G	G	G	G	G	G	G	G	G	G	G
745293	G	A	SNP	non_coding_exon_variant	pseudogene	ML0612c	ML0612c	1917	1362C>T			1			2	1.0433	G	G	G	G	G	G	G	G	G	G	G	G	G	G	G	G	G	G	G	G	G	G	G	G	G	G	G	G	G	G	G	G	G
745554	G	A	SNP	non_coding_exon_variant	pseudogene	ML0612c	ML0612c	1917	1101C>T			1			2	1.0433	G	G	G	G	G	G	G	G	G	G	G	G	G	G	G	G	G	G	G	G	G	G	G	G	G	G	G	G	G	G	G	G	G
747356	A	G	SNP	non_coding_exon_variant	pseudogene	ML0613c	ML0613c	900	419T>C			1			1	1.11111	A	A	A	A	A	A	A	A	A	A	A	A	A	A	A	A	A	A	A	A	A	A	A	A	A	A	A	A	A	A	A	A	A
750328	T	C	SNP	non_coding_exon_variant	pseudogene	cysW	ML0617	668	71T>C			1			2	2.99401	T	T	T	T	T	T	T	T	T	T	T	T	T	T	T	T	T	T	T	T	T	T	T	T	T	T	T	T	T	T	T	T	T
750910	G	A	SNP	non_coding_exon_variant	pseudogene	cysW	ML0617	668	653G>A			1			2	2.99401	-	G	G	G	G	G	G	G	G	G	G	G	G	G	G	G	G	G	G	G	G	G	G	G	G	G	G	G	G	G	G	G	G
751190	C	A	SNP	non_coding_exon_variant	pseudogene	cysA1	ML0618	442	144C>A			1			2	4.52489	-	C	C	C	C	C	C	C	C	C	C	A	C	C	C	C	C	C	C	C	C	C	C	C	C	C	C	C	C	C	C	C	C
751194	A	C	SNP	non_coding_exon_variant	pseudogene	cysA1	ML0618	442	148A>C			1			2	4.52489	-	A	A	A	A	A	A	A	A	A	A	C	A	A	A	A	A	A	A	A	A	A	A	A	A	A	A	A	A	A	A	A	A
751982	T	G	SNP	non_coding_exon_variant	pseudogene	ML0619c	ML0619c	516	447A>C		3K0	13			2	3.87597	A	T	T	T	T	T	T	T	T	T	T	T	T	T	T	T	T	T	T	T	T	T	T	T	T	T	T	T	T	T	T	T	T
752055	C	T	SNP	non_coding_exon_variant	pseudogene	ML0619c	ML0619c	516	374G>A			1			2	3.87597	C	C	C	C	C	C	C	C	C	C	C	C	C	C	C	C	C	C	C	C	C	C	C	C	C	C	C	C	C	C	T	C	C
753514	C	T	SNP	intergenic_region	intergenic	ML0619c-cfp2	ML0619c-ML0620	1103	753514C>T			1			1	0.906618	C	C	C	C	C	C	C	C	C	C	C	C	C	C	C	C	C	C	C	C	C	C	C	C	C	C	C	C	C	C	C	C	C
754821	C	T	SNP	intergenic_region	intergenic	ML0621c-ML0622c	ML0621c-ML0622c	191	754821C>T			1			1	5.2356	C	C	C	C	C	C	C	C	C	C	C	C	C	C	C	C	C	C	C	C	C	C	C	C	C	C	C	C	C	C	C	C	C
755861	C	G	SNP	non_coding_exon_variant	pseudogene	ML0623c	ML0623c	319	124G>C			1			1	3.1348	C	C	C	C	C	C	C	-	C	C	C	C	C	C	C	C	C	C	C	C	C	C	G	C	C	C	C	C	C	C	C	C	C
757001	G	A	SNP	missense_variant	CDS	hrcA	ML0624	1032	232G>A	Asp78Asn		1	1	0.968992			G	G	G	G	G	G	G	G	G	G	A	G	G	G	G	G	G	G	G	G	G	G	G	G	G	G	G	-	G	G	G	G	G
758963	G	A	SNP	missense_variant	CDS	dnaJ2	ML0625	1137	1091G>A	Gly364Asp		1	1	0.879507			G	G	G	G	G	G	G	G	G	A	G	G	G	G	G	G	G	G	G	G	G	G	G	G	G	G	G	G	G	G	G	G	G
759398	G	A	SNP	missense_variant	CDS	ML0626	ML0626	774	358G>A	Gly120Arg		1	1	1.29199			G	G	-	G	G	G	G	-	G	G	G	G	G	G	G	G	G	G	G	G	G	G	G	G	G	-	G	G	G	G	G	G	G
759487	C	T	SNP	synonymous_variant	CDS	ML0626	ML0626	774	447C>T	Val149Val		1			1	1.29199	C	C	-	C	C	C	C	-	C	C	C	C	C	C	C	C	C	C	C	C	C	C	C	C	C	-	C	C	C	C	C	C	C
760262	A	G	SNP	missense_variant	CDS	phoH1	ML0627	1050	149A>G	Asp50Gly		1	1	0.952381			A	A	A	A	A	A	A	A	A	A	A	A	A	A	A	A	A	A	A	A	A	A	A	A	A	A	A	A	A	A	A	A	A
762189	G	A	SNP	non_coding_exon_variant	pseudogene	ML0629	ML0629	1286	463G>A			1			1	0.777605	G	G	G	G	G	G	G	G	G	G	G	G	G	G	G	G	G	G	G	G	G	G	G	G	G	G	G	-	G	G	G	G	G
763402	C	G	SNP	intergenic_region	intergenic	ML0630-era	ML0630-ML0631	117	763402C>G			4			1	8.54701	C	C	C	C	C	C	C	-	C	C	C	C	C	C	C	C	C	C	C	C	C	C	C	C	C	C	C	C	C	C	C	C	C
763888	C	T	SNP	missense_variant	CDS	era	ML0631	909	413C>T	Ser138Phe		1	1	1.10011			C	C	C	C	C	C	C	C	C	C	C	C	C	C	C	C	C	C	C	C	C	C	C	C	C	C	C	C	C	C	C	C	C
765782	C	T	SNP	non_coding_exon_variant	pseudogene	amiA2	ML0632c	1380	31G>A			1			1	0.724638	C	C	C	C	C	C	C	C	C	C	C	C	C	C	C	C	C	C	C	C	C	C	C	C	C	C	C	C	C	C	C	C	C
768366	C	T	SNP	non_coding_exon_variant	pseudogene	ML0636c	ML0636c	479	108G>A			1			1	2.08768	C	C	C	C	C	C	C	C	C	C	C	C	C	C	C	C	C	C	C	C	C	C	C	C	C	C	C	C	C	C	C	C	C
770683	G	A	SNP	synonymous_variant	CDS	uvrD2	ML0637	2154	1566G>A	Val522Val		1			1	0.464253	G	G	G	G	G	G	G	G	G	G	G	G	G	G	G	G	G	G	G	G	G	G	G	G	G	G	G	G	G	G	G	G	G
772795	A	C	SNP	missense_variant	CDS	ML0640c	ML0640c	1422	695T>G	Met232Arg		1	2	1.40647			A	A	A	A	A	A	A	A	A	A	A	A	A	A	A	A	A	A	A	A	A	A	A	A	A	A	A	A	A	A	A	A	A
772832	G	T	SNP	missense_variant	CDS	ML0640c	ML0640c	1422	658C>A	Gln220Lys		1	2	1.40647			G	G	G	G	G	G	G	G	G	G	G	G	G	G	T	G	G	G	G	G	G	G	G	G	G	G	G	G	G	G	G	G	G
774289	C	T	SNP	non_coding_exon_variant	pseudogene	ML0641c	ML0641c	837	155G>A			1			1	1.19474	C	C	-	C	C	T	C	C	C	C	C	C	C	C	C	C	C	C	C	C	C	C	C	C	C	-	C	C	C	C	C	C	C
774704	G	A	SNP	synonymous_variant	CDS	ML0642c	ML0642c	1440	1242C>T	Gly414Gly		7			1	0.694444	A	G	G	G	G	G	G	G	G	G	G	G	G	G	G	G	G	G	G	G	G	G	G	G	G	G	G	-	G	G	G	G	G
778390	G	A	SNP	synonymous_variant	CDS	ML0644	ML0644	2952	1215G>A	Lys405Lys		1			2	0.677507	G	G	G	G	G	G	G	G	G	G	G	G	G	G	G	G	G	G	G	G	G	G	G	G	G	G	G	-	G	G	G	G	G
779155	A	C	SNP	synonymous_variant	CDS	ML0644	ML0644	2952	1980A>C	Leu660Leu	2H	14			2	0.677507	A	A	A	A	A	A	A	A	A	A	A	A	A	A	A	A	A	A	A	A	A	A	A	A	A	A	A	A	A	A	A	A	A
779168	G	A	SNP	missense_variant	CDS	ML0644	ML0644	2952	1993G>A	Glu665Lys		1	4	1.35501			G	G	G	G	G	G	G	G	G	G	G	G	G	G	G	G	G	G	G	G	G	G	G	G	G	G	G	G	G	G	G	G	G
779532	C	T	SNP	missense_variant	CDS	ML0644	ML0644	2952	2357C>T	Thr786Met		9	4	1.35501			C	C	C	C	C	C	C	C	C	C	C	C	C	C	C	C	C	C	C	C	C	C	T	T	T	T	T	T	T	T	T	C	C
779886	A	G	SNP	missense_variant	CDS	ML0644	ML0644	2952	2711A>G	Glu904Gly		1	4	1.35501			A	A	-	A	A	A	A	-	A	A	A	A	A	A	A	A	A	A	A	A	A	G	A	A	A	-	A	A	A	A	A	A	A
779904	C	T	SNP	missense_variant	CDS	ML0644	ML0644	2952	2729C>T	Pro910Leu		1	4	1.35501			C	C	-	C	C	C	C	-	C	C	C	C	C	C	C	C	C	C	C	C	C	C	C	C	C	-	C	C	C	C	C	C	C
780178	C	G	SNP	intergenic_region	intergenic	ML0644-metU	ML0644-MLP000013	156	780178C>G			2			2	12.8205	C	C	C	C	C	C	C	C	C	C	C	C	C	C	C	C	C	C	C	C	C	C	C	C	C	C	C	C	C	C	C	C	C
780223	A	G	SNP	intergenic_region	intergenic	ML0644-metU	ML0644-MLP000013	156	780223A>G			2			2	12.8205	A	A	A	A	A	A	A	A	A	A	A	A	A	A	A	A	A	A	A	A	A	A	A	A	A	A	A	A	A	G	G	A	A
783166	C	CATAAATATGCTTAATACTAACACT	indel	intergenic_region	intergenic	ML0645-hpx	ML0645-ML0646	657	intergenic_region	intergenic_region		0			1	1.52207	NotAvailable	0	0	0	0	0	0	0	0	0	0	0	0	0	0	0	0	0	0	0	0	0	0	0	0	0	0	0	0	0	0	0	0
784260	C	A	SNP	non_coding_exon_variant	pseudogene	aofH	ML0647c	1272	914G>T			1			2	1.57233	-	C	C	C	C	C	C	C	A	C	C	C	C	C	C	C	C	C	C	C	C	C	C	C	C	C	C	C	C	C	C	C	C
784611	C	T	SNP	non_coding_exon_variant	pseudogene	aofH	ML0647c	1272	563G>A			6			2	1.57233	-	C	C	C	C	C	C	C	C	C	C	C	C	C	C	C	C	C	C	C	C	C	C	C	C	C	C	C	C	C	C	C	C
786800	T	A	SNP	non_coding_exon_variant	pseudogene	ML0648c	ML0648c	1068	366A>T			1			2	1.87266	-	T	T	T	T	T	T	T	T	T	T	T	T	T	T	T	T	T	T	T	T	T	T	T	T	-	A	-	T	T	T	T	T
787075	C	T	SNP	non_coding_exon_variant	pseudogene	ML0648c	ML0648c	1068	91G>A			1			2	1.87266	-	C	C	C	C	C	C	C	C	C	C	C	C	C	C	C	C	C	C	C	C	C	C	C	C	C	C	C	C	C	C	C	C
787589	C	T	SNP	non_coding_exon_variant	pseudogene	ML0649c	ML0649c	1135	708G>A			1			1	0.881057	-	C	C	C	C	C	C	C	C	C	C	C	C	C	C	C	C	C	C	C	C	C	C	C	C	C	T	C	C	C	C	C	C
787922	C	CA	indel	pseudogene	pseudogene	ML0649c	ML0649c	1135	pseudogene	pseudogene		1			1	0.881057	NotAvailable	0	0	0	0	0	0	0	1	0	0	0	0	0	0	0	0	0	0	0	0	0	0	0	0	0	0	0	0	0	0	0	0
790216	G	A	SNP	non_coding_exon_variant	pseudogene	ML0652	ML0652	929	109G>A			1			3	3.22928	-	G	G	G	G	G	G	G	G	G	G	G	G	G	G	G	G	G	G	G	G	G	G	G	G	G	G	G	G	G	G	G	G
790331	C	T	SNP	non_coding_exon_variant	pseudogene	ML0652	ML0652	929	224C>T			1			3	3.22928	-	C	C	C	C	C	C	C	C	C	C	C	C	C	C	C	C	C	C	C	C	C	C	C	C	C	C	C	C	C	C	C	C
790446	G	A	SNP	non_coding_exon_variant	pseudogene	ML0652	ML0652	929	339G>A			1			3	3.22928	-	G	G	G	G	G	G	G	G	G	G	G	G	G	G	G	G	G	G	G	G	G	G	G	G	G	G	G	G	G	G	G	G
791257	G	A	SNP	non_coding_exon_variant	pseudogene	ML0653	ML0653	481	210G>A			1			1	2.079	-	G	G	G	G	G	G	G	G	G	G	G	G	G	G	G	G	G	G	G	G	G	G	G	G	G	G	G	G	G	G	G	G
791881	C	G	SNP	non_coding_exon_variant	pseudogene	moxR3	ML0654	736	225C>G			1			1	1.3587	-	C	C	C	C	C	C	C	C	C	C	C	C	C	C	C	C	C	C	C	C	C	C	C	C	C	C	C	C	C	C	C	C
794050	G	A	SNP	intergenic_region	intergenic	ML0656c-nuoN	ML0656c-ML0657c	227	794050G>A			1			2	8.81057	-	G	G	G	G	G	G	G	G	G	G	G	G	G	G	G	G	G	G	G	G	G	G	G	G	G	G	G	G	G	G	G	G
794051	C	A	SNP	intergenic_region	intergenic	ML0656c-nuoN	ML0656c-ML0657c	227	794051C>A			1			2	8.81057	-	C	C	C	C	C	C	C	C	C	C	C	C	C	C	C	C	C	C	C	C	C	C	C	C	C	C	C	C	C	C	C	C
795733	GT	G	indel	frameshift_variant	CDS	ML0659c	ML0659c	327	130delA	Thr44fs	homopolymer	2	1	3.0581			NotAvailable	0	0	0	0	0	1	0	0	0	0	0	0	0	0	0	0	0	0	0	0	0	0	0	0	0	0	0	0	0	0	0	0
795766	C	G	SNP	missense_variant	CDS	ML0659c	ML0659c	327	98G>C	Gly33Ala		1	1	3.0581			C	C	C	C	C	C	G	C	C	C	C	C	C	C	C	C	C	C	C	C	C	C	C	C	C	C	C	C	C	C	C	C	C
796113	A	C	SNP	synonymous_variant	CDS	fadE23	ML0660c	1203	1137T>G	Thr379Thr		1			1	0.831255	G	A	A	A	A	A	A	A	A	A	A	A	A	A	A	A	A	A	A	A	A	A	A	A	A	A	A	-	A	A	A	A	A
797974	C	T	SNP	missense_variant	CDS	fadE24	ML0661c	1398	716G>A	Arg239Gln		1	3	2.14592			C	C	C	C	C	C	C	C	C	C	C	C	C	C	C	C	C	C	C	C	C	C	C	C	C	C	C	C	C	C	C	C	C
797977	G	T	SNP	missense_variant	CDS	fadE24	ML0661c	1398	713C>A	Thr238Asn		1	3	2.14592			G	G	G	G	G	G	T	G	G	G	G	G	G	G	G	G	G	G	G	G	G	G	G	G	G	G	G	G	G	G	G	G	G
798233	T	C	SNP	missense_variant	CDS	fadE24	ML0661c	1398	457A>G	Thr153Ala		1	3	2.14592			T	T	T	T	T	T	T	T	T	T	T	T	T	T	T	T	T	T	T	T	T	T	T	T	T	T	T	T	T	T	T	T	T
798237	G	A	SNP	synonymous_variant	CDS	fadE24	ML0661c	1398	453C>T	Ile151Ile		1			1	0.715308	G	G	G	G	G	G	G	G	G	G	G	G	G	G	G	G	G	G	G	G	G	G	G	G	G	G	G	G	G	G	G	G	G
800082	C	T	SNP	intergenic_region	intergenic	ML0663-ML0664	ML0663-ML0664	140	800082C>T			1			1	7.14286	C	C	C	C	C	C	C	-	C	C	C	C	C	C	C	C	C	C	C	C	C	C	C	C	C	C	C	C	C	C	C	C	C
807196	C	T	SNP	missense_variant	CDS	ftsX	ML0670	894	587C>T	Ala196Val		1	2	2.23714			C	C	C	C	C	C	-	C	C	C	C	C	C	C	C	C	C	C	C	C	C	C	C	C	C	C	C	C	C	C	C	C	C
807258	C	G	SNP	missense_variant	CDS	ftsX	ML0670	894	649C>G	Gln217Glu		2	2	2.23714			C	C	C	C	C	C	C	C	C	C	C	C	C	C	C	C	C	C	G	G	C	C	C	C	C	C	C	C	C	C	C	C	C
807613	C	T	SNP	synonymous_variant	CDS	smpB	ML0671	483	108C>T	Gly36Gly	3L+4	62			1	2.07039	C	C	C	C	C	C	C	C	C	C	C	C	C	C	C	C	C	C	C	C	C	C	C	C	C	C	C	-	C	C	C	C	C
807884	G	A	SNP	missense_variant	CDS	smpB	ML0671	483	379G>A	Ala127Thr		1	1	2.07039			G	G	G	G	G	G	G	G	G	G	G	G	G	G	G	G	G	G	G	G	A	G	G	G	G	G	G	G	G	G	G	G	G
809015	T	C	SNP	intergenic_region	intergenic	ML0672-ML0673c	ML0672-ML0673c	1094	809015T>C			1			2	1.82815	T	T	T	T	T	T	C	T	T	T	T	T	T	T	T	T	T	T	T	T	T	T	T	T	T	T	T	-	T	T	T	T	T
809458	G	A	SNP	intergenic_region	intergenic	ML0672-ML0673c	ML0672-ML0673c	1094	809458G>A			1			2	1.82815	G	G	G	G	G	G	G	G	G	G	G	G	G	G	G	G	G	G	G	G	G	G	G	G	G	G	G	G	G	G	G	G	G
810101	C	T	SNP	non_coding_exon_variant	pseudogene	ML0673c	ML0673c	548	383G>A			1			1	1.82482	C	C	C	C	C	C	C	C	C	C	C	C	C	C	C	C	C	C	C	C	C	C	C	C	C	C	C	-	C	C	C	C	C
810966	C	T	SNP	missense_variant	CDS	folD	ML0674	849	275C>T	Thr92Ile		1	2	2.35571			C	C	C	C	C	C	-	-	C	C	C	C	C	C	C	C	C	C	C	C	C	C	T	C	C	C	C	C	C	C	C	C	C
811418	G	A	SNP	missense_variant	CDS	folD	ML0674	849	727G>A	Asp243Asn		5	2	2.35571			G	G	G	G	G	G	G	-	G	G	G	G	G	G	G	G	G	G	G	G	G	G	G	G	G	G	G	G	G	G	G	G	G
812000	C	G	SNP	missense_variant	CDS	ML0676c	ML0676c	477	292G>C	Ala98Pro		3	1	2.09644			C	C	C	C	C	C	C	C	C	C	C	C	C	C	C	C	C	C	C	C	C	C	C	C	C	C	C	C	C	C	C	C	C
812629	C	T	SNP	non_coding_exon_variant	pseudogene	ML0677	ML0677	855	103C>T			1			1	1.16959	C	C	C	C	C	C	C	C	C	C	C	C	C	C	C	C	C	C	C	C	C	C	C	C	C	C	C	C	C	C	C	C	C
813567	CATGCGGACG	C	indel	disruptive_inframe_deletion	CDS	ML0678c	ML0678c	528	384_392delCGTCCGCAT	Ile128_Arg130del		1	1	1.89394			NotAvailable	0	0	0	0	0	0	0	0	0	0	0	0	0	0	0	0	0	0	0	0	0	0	0	0	0	0	0	0	0	0	0	0
815477	G	A	SNP	non_coding_exon_variant	pseudogene	ML0680	ML0680	1284	486G>A			1			2	1.55763	G	G	G	G	G	G	G	G	G	G	G	G	G	G	G	G	G	G	G	G	G	G	G	G	G	G	G	G	G	G	G	G	G
815702	G	A	SNP	non_coding_exon_variant	pseudogene	ML0680	ML0680	1284	711G>A			5			2	1.55763	G	G	G	G	G	G	G	G	G	G	G	G	G	G	G	G	G	G	G	G	G	G	G	G	G	G	G	G	G	G	G	G	G
817228	C	T	SNP	missense_variant	CDS	metA	ML0682c	1149	1030G>A	Val344Ile		1	1	0.870322			C	C	C	C	C	C	C	C	C	C	C	C	C	C	C	C	C	C	C	C	C	C	C	C	C	C	C	C	C	C	C	C	C
818377	C	T	SNP	non_coding_exon_variant	pseudogene	metC	ML0683c	1241	1136G>A			2			2	1.6116	C	C	C	C	C	C	C	C	C	C	C	C	C	C	C	C	C	C	C	C	C	C	C	C	C	C	C	C	C	C	C	C	C
819272	A	G	SNP	non_coding_exon_variant	pseudogene	metC	ML0683c	1241	241T>C			1			2	1.6116	A	A	A	A	A	A	A	A	A	A	A	A	A	A	A	A	A	A	A	A	A	A	A	A	A	A	A	A	G	A	A	A	A
821967	G	A	SNP	synonymous_variant	CDS	ML0685c	ML0685c	912	124C>T	Leu42Leu		1			1	1.09649	G	G	G	G	G	G	G	G	G	G	G	G	G	G	G	G	G	G	G	G	G	G	G	G	G	G	G	G	G	G	G	G	G
822703	C	T	SNP	missense_variant	CDS	trpS	ML0686	1032	578C>T	Ala193Val		3	1	0.968992			C	C	C	C	C	C	C	C	C	C	C	C	C	C	C	T	T	T	C	C	C	C	C	C	C	C	C	C	C	C	C	C	C
824274	C	G	SNP	non_coding_exon_variant	pseudogene	nagA	ML0688c	1136	1103G>C			1			1	0.880282	C	C	C	C	C	C	G	C	C	C	C	C	C	C	C	C	C	C	C	C	C	C	C	C	C	C	C	C	C	C	C	C	C
827799	G	A	SNP	intergenic_region	intergenic	sugI-dacB1	ML0690c-ML0691c	113	827799G>A			1			1	8.84956	G	G	G	G	G	G	G	G	G	G	G	G	G	G	G	G	G	G	G	G	G	G	G	G	G	G	G	G	G	G	G	G	G
829183	G	A	SNP	intergenic_region	intergenic	dacB1-ML0692c	ML0691c-ML0692c	929	829183G>A			1			2	2.15285	G	G	G	G	G	G	G	G	G	G	G	G	G	G	G	A	G	G	G	G	G	G	G	G	G	G	G	G	G	G	G	G	G
829444	G	A	SNP	intergenic_region	intergenic	dacB1-ML0692c	ML0691c-ML0692c	929	829444G>A			1			2	2.15285	G	G	G	G	G	G	G	G	G	G	G	G	G	G	G	G	G	G	G	G	G	G	G	G	G	G	G	G	G	G	G	G	G
831215	G	T	SNP	non_coding_exon_variant	pseudogene	sigJ	ML0693	796	33G>T		3K1	4			1	1.25628	G	G	G	G	G	G	G	G	G	G	G	G	G	G	G	G	G	G	G	G	G	G	G	G	G	G	G	G	G	G	G	G	G
832152	T	C	SNP	non_coding_exon_variant	pseudogene	ML0694c	ML0694c	511	385A>G			123			2	3.91389	C	T	T	T	T	T	T	T	T	T	T	T	T	T	T	T	T	T	T	T	T	T	T	T	T	-	T	T	T	T	T	C	C
832480	C	T	SNP	non_coding_exon_variant	pseudogene	ML0694c	ML0694c	511	57G>A			1			2	3.91389	C	C	C	C	C	C	-	C	C	C	C	C	C	C	C	C	C	C	C	C	C	C	C	C	C	C	C	C	C	C	C	C	C
832562	G	T	SNP	intergenic_region	intergenic	ML0694c-ML0695	ML0694c-ML0695	628	832562G>T			1			1	1.59236	G	G	G	G	G	G	G	G	G	G	G	G	G	G	G	G	G	G	G	G	G	G	G	G	G	G	G	-	G	G	G	G	G
836074	C	T	SNP	missense_variant	CDS	sdhA	ML0697c	1755	347G>A	Arg116His		1	2	1.1396			C	C	C	C	C	C	C	C	C	C	C	C	C	C	C	C	C	C	C	C	C	C	C	C	C	-	C	-	C	C	C	C	C
836098	G	A	SNP	missense_variant	CDS	sdhA	ML0697c	1755	323C>T	Pro108Leu		1	2	1.1396			G	G	G	G	G	G	G	G	G	G	G	G	G	G	G	G	G	G	G	G	G	G	G	G	G	G	G	G	G	G	G	G	G
836100	G	A	SNP	synonymous_variant	CDS	sdhA	ML0697c	1755	321C>T	Thr107Thr		1			1	0.569801	G	G	G	G	G	G	G	G	G	G	G	G	G	G	G	G	G	G	G	A	G	G	G	G	G	G	G	G	G	G	G	G	G
836567	G	A	SNP	synonymous_variant	CDS	sdhD	ML0698c	492	366C>T	Ile122Ile		1			2	4.06504	G	G	G	G	G	G	G	G	G	G	G	G	G	G	G	G	G	G	G	G	G	G	G	G	G	G	G	-	G	G	G	G	G
836798	G	A	SNP	synonymous_variant	CDS	sdhD	ML0698c	492	135C>T	Ala45Ala		1			2	4.06504	G	G	G	G	G	G	G	G	G	G	G	G	G	G	G	G	G	G	G	G	G	G	G	G	G	G	G	G	G	G	G	G	G
839901	G	A	SNP	non_coding_exon_variant	pseudogene	ML0702c	ML0702c	958	913C>T			1			2	2.08768	G	G	G	G	G	G	G	G	G	G	G	G	G	G	G	G	G	G	G	G	G	G	G	G	G	G	G	G	G	G	G	G	G
840584	A	G	SNP	non_coding_exon_variant	pseudogene	ML0702c	ML0702c	958	230T>C			143			2	2.08768	A	A	A	A	A	A	A	A	G	G	G	G	G	G	G	G	G	G	G	G	G	G	G	G	G	G	G	G	G	G	G	G	G
840961	G	A	SNP	missense_variant	CDS	ML0703c	ML0703c	1272	1193C>T	Pro398Leu		1	1	0.786164			G	G	G	G	G	G	G	G	G	G	G	G	G	G	G	G	G	G	G	G	G	G	G	G	G	G	G	G	G	G	G	G	G
845064	C	T	SNP	missense_variant	CDS	pmmB	ML0706c	1617	400G>A	Ala134Thr		1	1	0.618429			C	C	C	C	C	C	C	C	C	C	C	C	C	C	C	C	C	C	C	C	C	C	C	C	C	C	C	C	C	C	C	C	C
847092	TGTAATCCCGCGGACACGCGGC	T	indel	pseudogene	pseudogene	amiB1	ML0708	1211	pseudogene	pseudogene		2			1	0.825764	NotAvailable	0	0	0	0	0	0	0	0	0	0	0	0	0	0	0	0	0	0	0	0	0	1	0	0	0	1	0	0	0	0	0	0
848261	G	A	SNP	non_coding_exon_variant	pseudogene	amiA1	ML0709	1103	617G>A		2E	13			2	1.81324	G	G	G	G	G	G	G	G	G	G	G	G	G	G	G	G	G	G	A	A	A	A	A	A	A	A	A	A	A	A	A	G	G
848291	A	G	SNP	non_coding_exon_variant	pseudogene	amiA1	ML0709	1103	647A>G			1			2	1.81324	A	A	A	A	G	A	A	A	A	A	A	A	A	A	A	A	A	A	A	A	A	A	A	A	A	A	A	A	A	A	A	A	A
848849	C	T	SNP	intergenic_region	intergenic	amiA1-ML0710	ML0709-ML0710	195	848849C>T			6			1	5.12821	C	C	C	C	C	C	C	C	C	C	C	C	C	C	C	C	C	C	C	C	C	C	C	C	C	C	C	C	C	C	C	C	C
849154	G	GC	indel	pseudogene	pseudogene	ML0710	ML0710	600	pseudogene	pseudogene		1			1	1.66667	NotAvailable	0	0	0	0	0	0	0	0	0	0	0	0	0	0	0	0	0	0	0	0	0	0	0	0	0	0	0	0	0	0	0	0
849679	GT	G	indel	intergenic_region	intergenic	ML0710-ML0711c	ML0710-ML0711c	285	intergenic_region	intergenic_region		3			1	3.50877	NotAvailable	0	0	0	0	0	0	0	0	0	0	0	0	0	0	0	0	0	0	0	0	0	0	0	0	0	0	0	0	0	0	0	0
850550	G	A	SNP	non_coding_exon_variant	pseudogene	lpdA	ML0712	1419	115G>A			1			1	0.704722	G	G	G	G	G	G	G	G	G	G	G	G	G	G	G	G	G	G	G	G	G	G	G	G	G	-	G	-	G	G	G	G	G
853213	C	T	SNP	synonymous_variant	CDS	glpD	ML0713	1758	1266C>T	Gly422Gly		1			1	0.568828	C	C	C	C	C	C	C	C	C	C	C	C	C	C	C	C	C	C	C	C	C	C	C	C	C	C	C	C	C	C	C	C	C
853292	C	T	SNP	missense_variant	CDS	glpD	ML0713	1758	1345C>T	His449Tyr		1	1	0.568828			C	C	C	C	C	C	C	C	C	C	C	C	C	C	C	C	C	C	C	C	C	C	C	C	C	C	C	C	C	C	C	C	C
854432	C	G	SNP	non_coding_exon_variant	pseudogene	ML0714	ML0714	821	740C>G			1			1	1.21803	C	C	C	C	C	C	C	C	C	C	C	C	C	C	C	C	C	C	C	C	C	C	C	C	C	C	C	C	C	C	C	C	C
855081	G	A	SNP	synonymous_variant	CDS	lpqC	ML0715	915	306G>A	Gly102Gly	3K1	4			2	2.18579	G	G	G	G	G	G	G	G	G	G	G	G	G	G	G	G	G	G	G	G	G	G	G	G	G	G	G	G	G	G	G	G	G
855414	C	T	SNP	synonymous_variant	CDS	lpqC	ML0715	915	639C>T	Thr213Thr		1			2	2.18579	C	C	C	C	C	C	C	C	C	C	C	C	C	C	C	C	C	C	C	C	C	C	C	C	C	C	C	-	C	C	C	C	C
859130	T	C	SNP	non_coding_exon_variant	pseudogene	lhr	ML0716c	3690	684A>G			4			1	0.271003	-	T	T	T	T	T	T	T	T	T	T	T	T	T	T	T	T	T	T	T	T	T	T	T	T	T	T	C	C	C	C	T	T
863052	G	A	SNP	non_coding_exon_variant	pseudogene	ML0719c	ML0719c	1171	248C>T			1			1	0.853971	G	G	G	G	G	G	G	G	G	G	G	G	G	G	G	G	G	G	G	G	G	G	G	G	G	G	G	G	G	G	G	G	G
863532	G	T	SNP	non_coding_exon_variant	pseudogene	lrpA	ML0720	401	155G>T			1			1	2.49377	-	G	G	G	G	G	G	G	G	G	G	G	G	T	G	G	G	G	G	G	G	G	G	G	G	G	G	-	G	G	G	G	G
865539	GTC	G	indel	pseudogene	pseudogene	ML0722	ML0722	330	pseudogene	pseudogene		1			2	6.06061	NotAvailable	0	0	0	0	0	0	0	0	0	0	0	0	0	0	0	0	0	0	0	0	0	0	0	0	0	0	0	0	0	0	0	0
865541	C	G	SNP	non_coding_exon_variant	pseudogene	ML0722	ML0722	330	171C>G			1			2	6.06061	C	C	C	C	C	C	C	C	C	C	C	C	C	C	C	C	C	C	C	C	C	C	C	C	C	-	C	C	C	C	C	C	C
865864	T	A	SNP	non_coding_exon_variant	pseudogene	usfY	ML0723	372	140T>A			1			1	2.68817	T	T	T	T	A	T	T	T	T	T	T	T	T	T	T	T	T	T	T	T	T	T	T	T	T	T	T	T	T	T	T	T	T
866543	C	T	SNP	non_coding_exon_variant	pseudogene	rsbW	ML0724	786	508C>T			1			1	1.27226	G	C	C	C	C	C	C	C	C	C	C	C	C	C	C	C	C	C	C	C	C	C	C	C	C	C	C	-	C	C	C	C	C
866879	C	CA	indel	intergenic_region	intergenic	rsbW-sigF	ML0724-ML0725	95	intergenic_region	intergenic_region		1			1	10.5263	NotAvailable	0	0	0	0	0	0	0	0	0	0	0	0	0	0	0	0	0	0	0	0	0	0	0	0	0	0	0	0	0	0	0	0
869066	C	T	SNP	missense_variant	CDS	accA3	ML0726c	1797	427G>A	Asp143Asn		1	1	0.556483			C	C	C	C	C	C	C	C	C	C	C	C	C	C	C	C	C	C	C	C	C	C	C	C	C	-	C	C	C	C	C	C	C
871694	C	G	SNP	missense_variant	CDS	ML0729c	ML0729c	642	67G>C	Asp23His		4	1	1.55763			C	C	C	C	C	C	C	C	C	C	C	C	C	C	C	C	C	C	C	C	C	C	C	C	C	C	C	C	C	C	C	C	C
873316	G	A	SNP	synonymous_variant	CDS	accD5	ML0731c	1650	342C>T	Ser114Ser		1			1	0.606061	G	G	G	G	G	G	G	G	G	G	G	G	G	G	G	G	G	G	G	G	G	G	G	G	G	G	G	G	G	G	G	G	G
874923	C	T	SNP	missense_variant	CDS	ML0733	ML0733	519	247C>T	Leu83Phe		2	1	1.92678			C	C	C	C	C	C	C	C	C	C	C	C	C	C	C	C	C	C	C	C	C	C	C	C	C	C	C	C	C	C	C	C	C
875024	A	G	SNP	synonymous_variant	CDS	ML0733	ML0733	519	348A>G	Val116Val	2H	15			1	1.92678	A	A	A	A	A	A	A	A	A	A	A	A	A	A	A	A	A	A	A	A	A	A	A	A	A	A	A	-	A	A	A	A	A
877843	G	A	SNP	upstream_gene_variant	RBS	fadE25	ML0737	94	intergenic_region			1			2	21.2766	G	G	G	G	G	G	G	G	G	G	G	G	G	G	G	G	G	G	G	G	G	G	G	G	G	G	G	G	G	G	G	G	G
877852	G	C	SNP	intergenic_region	intergenic	purE-fadE25	ML0736-ML0737	94	877852G>C			1			2	21.2766	G	G	G	G	G	G	G	G	G	G	G	G	G	G	G	G	G	G	G	G	G	G	G	G	G	G	G	G	G	G	G	G	G
878028	G	A	SNP	missense_variant	CDS	fadE25	ML0737	1170	176G>A	Gly59Asp		1	4	3.4188			G	G	G	G	G	G	G	G	G	G	G	G	G	G	G	G	G	G	G	G	G	G	G	G	G	G	G	-	G	G	G	G	G
878501	C	T	SNP	missense_variant	CDS	fadE25	ML0737	1170	649C>T	Pro217Ser		1	4	3.4188			C	C	C	C	C	C	C	C	C	C	C	C	C	C	C	C	C	C	C	C	C	C	C	C	C	-	C	-	C	C	C	C	C
878615	A	G	SNP	missense_variant	CDS	fadE25	ML0737	1170	763A>G	Ile255Val		1	4	3.4188			A	A	A	A	A	A	A	A	A	A	A	A	A	A	A	A	A	A	A	A	A	A	A	A	A	A	A	A	A	A	A	A	A
878760	C	T	SNP	missense_variant	CDS	fadE25	ML0737	1170	908C>T	Ala303Val		1	4	3.4188			C	C	C	C	C	C	C	C	C	C	C	C	T	C	C	C	C	C	C	C	C	C	C	C	C	C	C	C	C	C	C	C	C
879854	G	A	SNP	non_coding_exon_variant	pseudogene	pstC1	ML0739c	985	665C>T			1			1	1.01523	G	G	G	G	G	G	G	G	G	G	G	G	G	G	G	G	G	G	G	G	G	G	G	G	G	-	G	G	G	G	G	G	G
881107	A	G	SNP	non_coding_exon_variant	pseudogene	pstS1	ML0740c	584	548T>C			1			2	3.42466	A	A	A	A	A	A	A	A	A	A	A	A	A	A	A	A	A	A	A	A	A	A	A	A	A	A	A	-	A	A	A	A	A
881596	G	A	SNP	non_coding_exon_variant	pseudogene	pstS1	ML0740c	584	59C>T			3			2	3.42466	G	G	G	G	G	G	G	G	G	G	G	G	G	G	G	G	G	G	G	G	G	G	G	G	G	G	G	G	G	G	G	G	G
881941	C	T	SNP	non_coding_exon_variant	pseudogene	pstB	ML0741c	806	648G>A			1			3	3.72208	C	C	C	C	C	C	C	C	C	C	C	C	C	C	C	C	C	C	C	C	C	C	C	C	C	C	C	C	C	C	C	C	C
882481	C	T	SNP	non_coding_exon_variant	pseudogene	pstB	ML0741c	806	108G>A			1			3	3.72208	-	C	C	C	C	C	T	C	C	C	C	C	C	C	C	C	C	C	C	C	C	C	C	C	C	C	C	C	C	C	C	C	C
882517	C	T	SNP	non_coding_exon_variant	pseudogene	pstB	ML0741c	806	72G>A			1			3	3.72208	-	C	C	C	C	C	C	C	C	C	C	C	C	C	C	C	C	C	C	C	C	C	C	C	C	C	C	C	C	C	C	C	C
886998	T	G	SNP	intergenic_region	intergenic	ML0744c-ML0745c	ML0744c-ML0745c	131	886998T>G			6			1	7.63359	A	T	T	T	T	T	T	-	T	T	T	T	T	T	T	T	T	T	T	T	T	T	T	T	T	T	T	T	T	T	T	T	T
887627	T	C	SNP	non_coding_exon_variant	pseudogene	ML0745c	ML0745c	854	340A>G			5			1	1.17096	T	T	T	T	T	T	T	T	T	T	T	T	T	T	T	T	T	T	T	T	T	T	T	T	T	T	T	T	T	T	T	T	T
888934	C	A	SNP	missense_variant	CDS	ctpC	ML0747c	2178	2037G>T	Met679Ile		1	4	1.83655			C	C	C	C	C	C	C	-	C	A	C	C	C	C	C	C	C	C	C	C	C	C	C	C	C	C	C	C	C	C	C	C	C
888972	C	T	SNP	missense_variant	CDS	ctpC	ML0747c	2178	1999G>A	Gly667Arg		2	4	1.83655			C	C	C	C	C	C	C	-	C	C	C	T	T	C	C	C	C	C	C	C	C	C	C	C	C	C	C	C	C	C	C	C	C
889482	G	A	SNP	synonymous_variant	CDS	ctpC	ML0747c	2178	1489C>T	Leu497Leu	2E	12			2	0.918274	G	G	G	G	G	G	G	-	G	G	G	G	G	G	G	G	G	G	A	A	A	A	A	A	A	-	A	A	A	A	A	G	G
890227	G	A	SNP	synonymous_variant	CDS	ctpC	ML0747c	2178	744C>T	Asp248Asp		1			2	0.918274	G	G	G	G	G	G	G	G	G	G	G	G	G	G	G	G	G	G	G	G	G	G	G	G	G	G	G	G	G	G	G	G	G
890453	A	G	SNP	missense_variant	CDS	ctpC	ML0747c	2178	518T>C	Val173Ala	1A	146	4	1.83655			G	A	A	A	A	A	G	G	G	G	G	G	G	G	G	G	G	G	G	G	G	G	G	G	G	G	G	-	G	G	G	G	G
890726	G	A	SNP	missense_variant	CDS	ctpC	ML0747c	2178	245C>T	Ala82Val		1	4	1.83655			G	G	G	G	G	G	G	G	G	G	G	G	G	G	G	G	G	G	G	G	G	G	G	G	G	G	G	G	G	G	G	G	G
891080	G	T	SNP	synonymous_variant	CDS	ML0748c	ML0748c	279	180C>A	Ala60Ala		1			1	3.58423	G	G	G	G	G	G	G	G	G	G	G	G	G	G	G	G	G	G	G	G	G	G	G	G	G	G	G	G	G	G	G	G	G
891321	G	T	SNP	intergenic_region	intergenic	ML0748c-ML0749c	ML0748c-ML0749c	148	891321G>T			1			1	6.75676	G	G	G	G	G	G	G	G	G	G	G	G	G	G	G	G	G	G	G	G	G	G	G	G	G	G	G	G	G	G	G	G	G
891446	G	A	SNP	non_coding_exon_variant	pseudogene	ML0749c	ML0749c	617	579C>T			1			2	3.24149	G	G	G	G	G	G	G	G	G	G	G	G	G	G	G	G	G	G	G	G	G	G	G	G	G	G	G	G	G	G	G	G	G
891999	G	A	SNP	non_coding_exon_variant	pseudogene	ML0749c	ML0749c	617	26C>T			1			2	3.24149	-	G	G	G	G	G	G	G	G	G	G	G	G	G	G	G	A	G	G	G	G	G	G	G	G	G	G	G	G	G	G	G	G
892339	G	A	SNP	synonymous_variant	CDS	ML0750c	ML0750c	1470	1194C>T	Ser398Ser		1			1	0.680272	-	G	G	G	G	G	G	G	G	G	G	G	G	G	G	G	G	G	G	G	G	G	G	G	G	G	G	G	G	G	G	G	G
893652	C	T	SNP	missense_variant	CDS	rmlD	ML0751	936	32C>T	Thr11Ile		1	1	1.06838			-	C	C	C	C	C	C	C	C	C	C	C	C	C	C	C	C	C	C	T	C	C	C	C	C	C	C	-	C	C	C	C	C
896448	A	G	SNP	synonymous_variant	CDS	manB	ML0753	1077	972A>G	Gly324Gly		1			1	0.928505	-	A	A	A	A	A	A	A	A	A	A	A	A	A	A	A	A	A	A	A	A	A	A	A	A	A	A	A	A	A	A	A	A
902543	C	T	SNP	synonymous_variant	CDS	fbiA	ML0759c	1140	360G>A	Gly120Gly		1			1	0.877193	-	C	C	C	C	C	C	C	C	C	C	C	C	C	C	C	C	C	C	C	C	C	C	C	C	C	C	C	C	C	C	C	C
904824	G	C	SNP	synonymous_variant	CDS	pmmA	ML0763	1407	150G>C	Val50Val	1A	147			1	0.710732	-	G	G	G	G	G	C	C	C	C	C	C	C	C	C	C	C	C	C	C	C	C	C	C	C	C	C	-	C	C	C	C	C
906453	G	A	SNP	missense_variant	CDS	ML0764	ML0764	1098	376G>A	Ala126Thr		1	1	0.910747			-	G	-	G	G	G	-	-	G	G	G	G	G	G	G	G	-	G	G	G	G	G	G	G	G	-	G	G	G	G	G	G	G
909038	G	C	SNP	non_coding_exon_variant	pseudogene	ML0766c	ML0766c	1358	716C>G			3			2	1.47275	-	G	G	G	G	G	-	G	G	G	G	G	G	G	G	G	G	G	G	G	G	G	G	G	G	G	G	G	G	G	G	G	G
909176	C	T	SNP	non_coding_exon_variant	pseudogene	ML0766c	ML0766c	1358	578G>A			1			2	1.47275	C	C	C	C	C	C	C	C	C	C	C	C	C	C	T	C	C	C	C	C	C	C	C	C	C	C	C	C	C	C	C	C	C
910013	G	A	SNP	non_coding_exon_variant	pseudogene	ML0767	ML0767	1477	168G>A			1			4	2.70819	G	G	G	G	G	G	G	G	G	G	G	G	G	G	G	G	G	G	G	G	G	G	G	G	G	G	G	G	G	G	G	G	G
910699	G	A	SNP	non_coding_exon_variant	pseudogene	ML0767	ML0767	1477	854G>A			1			4	2.70819	-	G	G	G	G	G	G	A	G	G	G	G	G	G	G	G	G	G	G	G	G	G	G	G	G	G	G	G	G	G	G	G	G
910896	C	T	SNP	non_coding_exon_variant	pseudogene	ML0767	ML0767	1477	1051C>T			1			4	2.70819	-	C	C	C	C	C	C	C	C	C	C	C	C	C	C	C	C	C	C	C	C	C	C	C	C	C	C	C	C	C	C	C	C
911276	A	G	SNP	non_coding_exon_variant	pseudogene	ML0767	ML0767	1477	1431A>G			1			4	2.70819	-	A	A	A	A	A	A	A	A	G	A	A	A	A	A	A	A	A	A	A	A	A	A	A	A	A	A	A	A	A	A	A	A
913053	C	T	SNP	non_coding_exon_variant	pseudogene	ML0770	ML0770	511	56C>T			2			2	3.91389	C	C	C	C	C	C	C	C	C	C	C	C	C	C	C	C	C	C	T	T	C	C	C	C	C	C	C	-	C	C	C	C	C
913205	C	T	SNP	non_coding_exon_variant	pseudogene	ML0770	ML0770	511	208C>T			1			2	3.91389	C	C	C	C	C	C	T	C	C	C	C	C	C	C	C	C	C	C	C	C	C	C	C	C	C	C	C	C	C	C	C	C	C
913565	G	C	SNP	intergenic_region	intergenic	ML0770-sahH	ML0770-ML0771	114	913565G>C			1			1	8.77193	G	G	G	G	G	G	G	G	G	G	G	G	G	G	G	C	G	G	G	G	G	G	G	G	G	G	G	G	G	G	G	G	G
919058	G	A	SNP	missense_variant	CDS	lpqB	ML0775	1770	691G>A	Gly231Ser		1	1	0.564972			G	G	G	G	G	G	G	G	G	G	G	G	G	G	G	G	G	G	G	G	G	G	G	G	G	G	G	G	G	G	G	G	G
921523	C	T	SNP	missense_variant	CDS	ML0778	ML0778	690	571C>T	Leu191Phe		2	1	1.44928			C	C	C	C	C	C	C	C	C	C	C	C	C	C	C	C	C	C	C	C	C	C	C	C	C	C	C	C	C	C	C	C	C
923839	G	A	SNP	synonymous_variant	CDS	secA1	ML0779	2823	2118G>A	Gly706Gly		1			1	0.354233	G	G	G	G	G	G	G	G	G	G	G	G	G	G	A	G	G	G	G	G	G	G	G	G	G	G	G	G	G	G	G	G	G
924598	A	G	SNP	intergenic_region	intergenic	secA1-ML0780	ML0779-ML0780	269	924598A>G			2			1	3.71747	A	A	A	A	A	A	A	A	A	-	A	G	G	A	A	A	A	A	A	A	A	A	A	A	A	A	A	A	A	A	A	A	A
924951	GGTTGGCGCT	G	indel	pseudogene	pseudogene	ML0780	ML0780	516	pseudogene	pseudogene		1			2	3.87597	NotAvailable	0	0	0	0	0	0	0	0	0	0	0	0	0	0	0	0	0	0	0	0	0	0	0	0	0	0	0	0	0	0	0	0
925058	C	T	SNP	non_coding_exon_variant	pseudogene	ML0780	ML0780	516	245C>T			1			2	3.87597	C	C	C	C	C	C	C	C	C	C	C	C	C	C	C	C	C	C	C	C	C	C	C	C	C	C	C	C	C	C	C	C	C
925577	A	G	SNP	intergenic_region	intergenic	ML0780-ML0781	ML0780-ML0781	351	925577A>G			1			1	2.849	-	A	A	A	A	A	A	A	A	A	A	A	A	A	A	A	A	A	A	A	A	A	A	A	A	A	A	A	A	A	A	A	A
926751	C	T	SNP	missense_variant	CDS	ML0782	ML0782	1158	584C>T	Ala195Val		1	1	0.863558			C	C	C	C	C	C	C	C	C	C	C	C	C	C	C	C	C	C	C	C	C	C	C	C	C	C	C	C	C	C	C	C	C
927841	G	A	SNP	non_coding_exon_variant	pseudogene	ML0783c	ML0783c	582	142C>T			1			1	1.71821	G	G	G	G	G	G	G	G	G	G	G	G	G	G	G	G	G	G	G	G	G	G	G	G	G	G	G	G	G	G	G	G	G
928633	C	G	SNP	non_coding_exon_variant	pseudogene	ML0784	ML0784	694	453C>G			1			1	1.44092	C	C	C	C	C	C	C	C	C	C	C	C	C	C	C	C	C	C	C	C	C	C	C	C	C	C	C	C	C	C	G	C	C
929055	C	T	SNP	non_coding_exon_variant	pseudogene	ML0785	ML0785	530	89C>T			1			1	1.88679	-	C	C	C	C	C	C	C	C	C	C	C	C	C	C	C	C	C	C	C	C	C	C	C	C	C	C	C	C	C	C	C	C
930890	C	T	SNP	intergenic_region	intergenic	ML0787-ML0788	ML0787-ML0788	263	930890C>T			1			1	3.80228	-	C	C	C	C	C	C	C	C	C	C	C	C	C	C	C	C	C	C	C	C	C	C	C	C	C	C	C	C	C	C	C	C
931378	C	T	SNP	non_coding_exon_variant	pseudogene	ML0788	ML0788	1049	485C>T			1			1	0.953289	-	C	C	C	C	C	C	C	C	C	C	C	C	C	C	C	C	C	C	C	C	C	C	C	C	C	C	C	C	C	C	C	C
934281	G	C	SNP	non_coding_exon_variant	pseudogene	ML0790c	ML0790c	817	46C>G			1			1	1.22399	G	G	G	G	G	G	G	G	G	G	G	G	G	G	G	G	G	G	G	G	G	G	G	G	G	G	G	G	G	C	G	G	G
938372	C	T	SNP	non_coding_exon_variant	pseudogene	ML0794c	ML0794c	1278	542G>A		3K1	4			2	1.56495	T	C	C	C	C	C	C	C	C	C	C	C	C	C	C	C	C	C	C	C	C	C	C	C	C	C	C	C	C	C	C	C	C
938787	T	G	SNP	non_coding_exon_variant	pseudogene	ML0794c	ML0794c	1278	127A>C			1			2	1.56495	T	T	T	T	T	T	T	T	T	T	T	T	T	T	T	T	T	T	T	T	T	T	T	T	T	T	T	T	T	T	T	T	T
939377	C	T	SNP	non_coding_exon_variant	pseudogene	atsD	ML0795c	2139	1984G>A			1			2	0.935016	C	C	C	C	C	C	C	C	C	C	C	C	C	C	C	C	C	C	C	C	C	C	C	C	C	C	C	C	C	C	C	C	C
939783	G	A	SNP	non_coding_exon_variant	pseudogene	atsD	ML0795c	2139	1578C>T			1			2	0.935016	G	G	G	G	G	G	G	G	G	G	G	G	G	G	G	G	G	G	G	G	G	G	G	G	G	G	G	G	G	G	G	G	G
942640	C	T	SNP	intergenic_region	intergenic	ML0796-PPE	ML0796-ML0797c	1086	942640C>T			1			2	1.84162	-	C	C	C	C	C	C	C	C	C	C	C	C	C	C	C	C	C	C	C	C	C	C	C	C	C	C	C	C	C	C	C	C
942756	G	A	SNP	intergenic_region	intergenic	ML0796-PPE	ML0796-ML0797c	1086	942756G>A			1			2	1.84162	-	G	G	G	G	G	G	G	G	G	G	G	G	G	G	G	G	G	G	G	G	G	G	G	G	G	G	G	G	G	G	G	G
947813	G	A	SNP	stop_gained	CDS	ML0798c	ML0798c	1779	490C>T	Gln164*		1	1	0.562114			G	G	G	G	G	G	G	G	G	G	G	G	G	G	G	G	G	G	G	G	G	G	G	G	G	G	G	G	G	G	G	G	G
949139	C	T	SNP	missense_variant	CDS	ML0799c	ML0799c	408	310G>A	Ala104Thr		2	1	2.45098			C	C	C	C	C	C	C	C	C	C	C	C	C	C	C	C	C	C	C	C	C	C	C	C	C	C	C	-	C	C	C	C	C
950200	G	A	SNP	non_coding_exon_variant	pseudogene	ML0800c	ML0800c	803	129C>T			1			1	1.24533	G	G	G	G	G	G	G	G	G	G	G	G	G	G	G	G	G	G	G	G	G	G	G	G	G	G	G	G	G	G	G	G	G
950361	C	T	SNP	intergenic_region	intergenic	ML0800c-sigH	ML0800c-ML0801	519	950361C>T			1			1	1.92678	C	C	C	C	C	C	T	C	C	C	C	C	C	C	C	C	C	C	C	C	C	C	C	C	C	C	C	C	C	C	C	C	C
951578	G	A	SNP	intergenic_region	intergenic	ML0801A-ML0802	ML0801A-ML0802	375	951578G>A			2			1	2.66667	G	G	G	G	G	G	G	G	G	G	G	G	G	G	G	G	G	G	G	G	G	G	G	G	G	G	G	G	G	G	G	G	G
953582	C	G,T	SNP	missense_variant;missense_variant	CDS	ML0803	ML0803	1503	1480C>G;1480C>T	Arg494Gly;Arg494Trp		18	1	0.665336			C	C	C	C	C	C	C	C	C	C	C	G	G	G	G	G	G	G	C	C	C	C	C	C	C	C	C	C	C	C	C	C	C
953590	C	T	SNP	synonymous_variant	CDS	ML0803	ML0803	1503	1488C>T	Ala496Ala		1			1	0.665336	C	C	C	C	C	C	C	C	C	C	C	C	C	T	C	C	C	C	C	C	C	C	C	C	C	C	C	C	C	C	C	C	C
954037	C	G	SNP	intergenic_region	intergenic	whiB1-ML0805c	ML0804c-ML0805c	328	954037C>G			1			1	3.04878	T	C	C	C	C	C	C	C	C	C	C	C	C	C	C	C	C	C	C	C	C	C	C	C	C	C	C	C	C	C	C	C	C
954663	T	C	SNP	non_coding_exon_variant	pseudogene	ML0805c	ML0805c	937	522A>G			16			1	1.06724	T	T	T	T	T	T	T	T	T	T	T	T	T	T	T	T	T	T	T	T	T	T	T	T	T	-	T	T	T	T	T	T	T
955616	G	A	SNP	synonymous_variant	CDS	ML0806	ML0806	522	411G>A	Val137Val		1			1	1.91571	G	G	G	G	G	G	G	G	G	G	G	G	G	G	G	G	G	G	G	G	G	G	G	G	G	G	G	G	G	G	G	G	G
956123	G	A	SNP	intergenic_region	intergenic	ML0807c-entC	ML0807c-ML0808c	157	956123G>A			1			2	12.7389	A	G	G	G	G	G	G	G	G	G	G	G	G	G	G	G	G	G	G	G	G	G	G	G	G	G	G	G	G	G	G	G	G
956143	G	A	SNP	intergenic_region	intergenic	ML0807c-entC	ML0807c-ML0808c	157	956143G>A			1			2	12.7389	G	G	G	G	G	G	G	G	G	G	G	G	G	G	G	G	G	G	G	G	G	G	G	G	G	G	G	G	G	G	G	G	G
957142	A	G	SNP	synonymous_variant	CDS	entC	ML0808c	1734	747T>C	Ser249Ser		1			1	0.576701	G	A	A	A	A	A	A	-	A	A	A	A	A	A	A	A	A	A	A	A	A	A	A	A	A	A	A	-	A	A	A	A	A
958023	C	T	SNP	intergenic_region	intergenic	entC-ML0809	ML0808c-ML0809	321	958023C>T			1			2	6.23053	G	C	C	C	C	C	C	C	C	C	C	C	C	C	C	C	C	C	C	C	C	C	C	C	C	C	C	C	C	C	C	C	C
958115	G	A	SNP	intergenic_region	intergenic	entC-ML0809	ML0808c-ML0809	321	958115G>A			1			2	6.23053	G	G	G	G	G	G	G	G	G	G	G	G	G	G	G	G	G	G	G	G	G	G	G	G	G	G	G	G	G	G	G	G	G
962717	C	T	SNP	missense_variant	CDS	ML0813c	ML0813c	588	578G>A	Cys193Tyr		1	3	5.10204			C	C	C	C	C	C	C	C	C	C	C	C	C	C	C	C	C	C	C	C	C	C	C	C	C	C	C	C	C	C	C	C	C
963155	A	G	SNP	missense_variant	CDS	ML0813c	ML0813c	588	140T>C	Ile47Thr		1	3	5.10204			A	A	-	A	A	A	A	A	A	A	A	A	A	A	A	A	A	A	A	A	G	A	A	A	A	A	A	A	A	A	A	A	A
963156	T	A	SNP	missense_variant	CDS	ML0813c	ML0813c	588	139A>T	Ile47Phe		1	3	5.10204			T	T	T	T	T	T	T	T	T	T	T	T	T	T	T	T	T	T	T	T	A	T	T	T	T	T	T	T	T	T	T	T	T
963339	C	T	SNP	intergenic_region	intergenic	ML0813c-ML0814	ML0813c-ML0814	298	963339C>T			12			1	3.3557	C	C	C	C	C	C	C	-	C	C	C	C	C	C	C	C	C	C	C	C	C	C	C	C	C	C	C	C	C	C	C	C	C
964628	C	T	SNP	intergenic_region	intergenic	ML0815c-ML0816	ML0815c-ML0816	186	964628C>T			1			1	5.37634	C	C	C	C	C	C	C	C	C	C	C	C	C	C	C	C	C	C	C	C	C	C	C	C	C	T	C	C	C	C	C	C	C
966690	G	C	SNP	missense_variant	CDS	moeB1	ML0817	1188	761G>C	Arg254Thr	3K0	13	1	0.841751			C	G	G	G	G	G	G	G	G	G	G	G	G	G	G	G	G	G	G	G	G	G	G	G	G	G	G	G	G	G	G	G	G
968005	G	A	SNP	synonymous_variant	CDS	ML0818	ML0818	894	834G>A	Ser278Ser		2			1	1.11857	G	G	G	G	G	G	-	G	G	A	A	G	G	G	G	G	G	G	G	G	G	G	G	G	G	G	G	G	G	G	G	G	G
968881	G	A	SNP	non_coding_exon_variant	pseudogene	lipV	ML0820c	654	251C>T			1			1	1.52905	G	G	G	G	G	G	G	G	G	G	G	G	G	G	G	G	G	G	G	G	G	G	G	G	G	G	G	G	G	G	G	G	G
970688	C	G	SNP	non_coding_exon_variant	pseudogene	ML0821	ML0821	3107	896C>G			1			2	0.643708	C	C	C	C	C	C	C	C	C	C	C	C	C	C	C	C	C	C	C	C	G	C	C	C	C	C	C	C	C	C	C	C	C
972005	T	G	SNP	non_coding_exon_variant	pseudogene	ML0821	ML0821	3107	2213T>G			123			2	0.643708	G	T	T	T	T	T	T	T	T	T	T	T	T	T	T	T	T	T	T	T	T	T	T	T	T	T	T	T	T	T	T	G	G
973057	C	T	SNP	non_coding_exon_variant	pseudogene	ML0822	ML0822	2961	120C>T			4			2	0.675447	T	C	C	C	C	C	C	C	C	C	C	C	C	C	C	C	C	C	C	C	C	C	C	C	C	C	C	C	C	C	C	C	C
975832	T	TACGGTCACCCCCGATTAGTTG	indel	pseudogene	pseudogene	ML0822	ML0822	2961	pseudogene	pseudogene	4O+4P	10			2	0.675447	NotAvailable	0	0	0	0	0	0	0	0	0	0	0	0	0	0	0	0	0	0	0	0	0	0	0	0	0	0	0	0	0	0	0	0
977985	C	T	SNP	missense_variant	CDS	zur	ML0824c	396	194G>A	Arg65His		1	4	10.101			C	C	C	C	C	C	C	C	C	C	C	C	C	C	C	C	C	C	C	T	C	C	C	C	C	C	C	-	C	C	C	C	C
978001	T	C	SNP	missense_variant	CDS	zur	ML0824c	396	178A>G	Met60Val		1	4	10.101			T	T	T	T	T	T	T	T	T	T	T	T	T	T	T	T	T	T	T	T	T	T	T	T	T	T	T	T	T	T	T	T	T
978006	G	A	SNP	missense_variant	CDS	zur	ML0824c	396	173C>T	Ala58Val		8	4	10.101			G	G	G	G	G	G	G	G	G	G	G	G	G	G	G	G	G	G	G	G	G	G	A	A	A	-	A	A	A	A	A	G	G
978085	G	A	SNP	missense_variant	CDS	zur	ML0824c	396	94C>T	Leu32Phe		3	4	10.101			G	G	G	G	G	G	G	G	G	G	G	G	G	G	G	A	A	A	G	G	G	G	G	G	G	G	G	G	G	G	G	G	G
978294	G	GAT	indel	frameshift_variant	CDS	ML0825c	ML0825c	423	379_380dupAT	Val128fs		2	3	7.0922			NotAvailable	0	0	0	0	0	0	0	0	0	0	0	0	0	0	0	0	0	0	0	0	0	0	0	0	0	0	0	0	0	0	0	0
978343	G	A	SNP	missense_variant	CDS	ML0825c	ML0825c	423	332C>T	Ser111Phe		2	1	2.36407			G	G	G	G	G	G	G	G	G	G	G	G	G	G	G	G	G	G	G	G	G	G	G	G	G	G	G	G	G	G	G	G	G
978585	G	GT	indel	frameshift_variant	CDS	ML0825c	ML0825c	423	89dupA	His30fs	4O+4P	12	3	7.0922			NotAvailable	0	0	0	0	0	0	0	0	0	0	0	0	0	0	0	0	0	0	0	0	0	0	0	0	0	0	0	0	0	0	0	0
978674	T	TATTTAGGTCATCACCTTCGAGGAG	indel	upstream_gene_variant	CDS	ML0825c	ML0825c	423	intergenic_region	intergenic_region	4N (1x new duplication)	42	3	7.0922			NotAvailable	0	0	0	0	0	0	0	0	0	0	0	0	0	0	0	0	0	0	0	0	0	0	0	0	0	0	0	0	0	0	0	0
978737	C	T	SNP	intergenic_region	intergenic	ML0825c-glyS	ML0825c-ML0826	166	978737C>T			1			1	6.0241	C	C	C	C	C	C	C	C	C	C	C	C	C	C	C	C	C	C	C	C	C	C	C	C	C	C	C	-	C	C	C	C	C
978857	C	T	SNP	missense_variant	CDS	glyS	ML0826	1392	17C>T	Ala6Val		1	1	0.718391			C	C	C	C	C	C	C	C	C	C	C	C	C	C	C	C	C	C	C	C	C	C	C	T	C	C	C	C	C	C	C	C	C
982088	AT	A	indel	intergenic_region	intergenic	ML0827c-PPE	ML0827c-ML0828	1071	intergenic_region	intergenic_region		1			1	0.933707	NotAvailable	0	0	0	0	0	0	0	0	0	0	0	0	0	0	0	0	0	0	0	0	0	0	0	0	0	0	0	0	0	0	0	0
983924	C	CT	indel	pseudogene	pseudogene	plcA	ML0829	522	pseudogene	pseudogene		1			1	1.91571	NotAvailable	0	0	0	0	0	0	0	0	0	0	0	0	0	0	0	0	0	0	0	0	0	0	0	0	0	0	0	0	0	0	0	0
984686	C	G	SNP	non_coding_exon_variant	pseudogene	ML0830c	ML0830c	2003	1613G>C			1			2	0.998502	C	C	C	C	C	C	C	-	C	C	C	C	C	C	C	C	C	C	C	C	C	C	C	C	C	C	C	C	C	C	C	C	C
985599	C	T	SNP	non_coding_exon_variant	pseudogene	ML0830c	ML0830c	2003	700G>A			1			2	0.998502	C	C	C	C	C	C	C	C	C	C	C	C	C	C	C	C	C	C	C	C	C	C	C	C	C	C	C	C	C	C	C	C	C
986851	G	T	SNP	synonymous_variant	CDS	dgt	ML0831	1290	378G>T	Val126Val		1			1	0.775194	G	G	G	G	G	G	G	G	G	G	G	G	G	G	G	G	G	G	G	G	G	G	G	G	G	G	G	-	G	G	G	G	G
992147	G	GT	indel	pseudogene	pseudogene	mez	ML0835c	1764	pseudogene	pseudogene	Brownsea	6			1	0.566893	NotAvailable	0	0	0	0	0	0	0	0	0	0	0	0	0	0	0	0	0	0	0	0	0	0	0	0	0	0	0	0	0	0	0	0
992960	G	A	SNP	intergenic_region	intergenic	mez-ML0836	ML0835c-ML0836	733	992960G>A			1			2	2.72851	G	G	G	G	G	G	G	G	G	G	G	G	G	G	G	G	G	G	G	G	G	G	G	G	G	G	G	G	G	G	G	G	G
993377	G	A	SNP	intergenic_region	intergenic	mez-ML0836	ML0835c-ML0836	733	993377G>A			1			2	2.72851	G	G	-	G	G	G	-	G	G	G	G	G	G	G	G	G	G	G	G	G	G	G	G	G	G	G	G	G	G	G	G	G	G
994899	T	G	SNP	intergenic_region	intergenic	ML0837-cysE	ML0837-ML0838c	1404	994899T>G			1			1	0.712251	T	T	T	T	T	T	T	T	T	T	T	T	T	T	T	T	T	T	T	T	T	T	T	T	T	T	T	-	T	T	T	T	T
996119	A	C	SNP	missense_variant	CDS	cysE	ML0838c	684	235T>G	Phe79Val		1	1	1.46199			A	A	A	A	A	A	A	A	A	A	A	A	A	A	A	A	A	A	A	A	A	A	A	A	A	A	A	A	A	A	A	A	A
996757	C	T	SNP	missense_variant	CDS	cysK	ML0839c	933	532G>A	Gly178Arg		2	2	2.14362			C	C	C	C	C	C	C	C	C	C	C	C	C	C	C	C	C	C	C	C	C	C	C	C	C	C	C	-	C	C	C	C	C
997182	G	A	SNP	missense_variant	CDS	cysK	ML0839c	933	107C>T	Ser36Phe		1	2	2.14362			G	G	G	G	G	G	G	G	G	G	G	G	G	G	G	G	G	G	G	G	G	G	G	G	G	G	G	G	G	G	G	G	G
997702	C	T	SNP	synonymous_variant	CDS	ML0840c	ML0840c	1305	888G>A	Glu296Glu		1			1	0.766284	C	C	C	C	C	C	C	C	C	C	C	C	C	C	C	C	C	C	C	C	C	C	C	C	C	C	C	C	C	C	C	C	C
997947	C	T	SNP	missense_variant	CDS	ML0840c	ML0840c	1305	643G>A	Val215Ile		2	1	0.766284			C	C	C	C	C	C	C	C	C	C	C	C	C	C	C	C	C	C	C	C	C	C	C	C	C	C	C	C	C	C	C	C	C
1003995	G	T	SNP	synonymous_variant	CDS	narK	ML0844	1554	1437G>T	Ala479Ala		14			1	0.643501	T	G	G	G	G	G	G	G	G	G	G	G	G	G	G	G	G	G	G	G	G	G	G	G	G	G	G	G	G	G	G	G	G
1004152	G	T	SNP	missense_variant	CDS	ML0845c	ML0845c	582	530C>A	Thr177Lys		1	2	3.43643			A	G	G	G	G	G	G	G	G	G	G	G	G	G	G	G	G	G	G	G	G	G	G	G	G	G	G	-	G	G	G	G	G
1004509	G	T	SNP	missense_variant	CDS	ML0845c	ML0845c	582	173C>A	Ser58Tyr	2H	15	2	3.43643			G	G	G	G	G	G	G	G	G	G	G	G	G	G	G	G	G	G	G	G	G	G	G	G	G	G	G	G	G	G	G	G	G
1006694	C	T	SNP	synonymous_variant	CDS	ML0848	ML0848	2175	789C>T	Asp263Asp		1			1	0.45977	T	C	C	C	C	C	C	C	C	C	C	C	C	C	C	C	C	C	C	C	C	C	C	C	C	C	C	C	C	C	C	C	C
1007919	G	A	SNP	missense_variant	CDS	ML0848	ML0848	2175	2014G>A	Gly672Ser		2	1	0.45977			G	G	G	G	G	G	G	G	G	G	G	G	G	G	G	G	G	G	G	G	G	G	G	G	G	-	G	G	G	G	G	G	G
1008104	C	T	SNP	missense_variant	CDS	ML0849	ML0849	852	28C>T	His10Tyr		1	2	2.34742			C	C	C	C	C	C	C	C	C	C	C	C	C	C	C	C	C	C	C	C	C	C	C	C	C	C	C	C	C	C	C	C	C
1008155	G	C	SNP	missense_variant	CDS	ML0849	ML0849	852	79G>C	Gly27Arg		1	2	2.34742			G	G	G	G	G	G	G	G	G	G	G	G	G	G	G	G	G	G	G	G	G	C	G	G	G	G	G	G	G	G	G	G	G
1008847	G	C	SNP	synonymous_variant	CDS	ML0849	ML0849	852	771G>C	Ala257Ala		1			1	1.17371	G	G	G	G	G	G	G	G	G	G	G	G	G	G	G	G	G	G	C	G	G	G	G	G	G	G	G	G	G	G	G	G	G
1008959	G	A	SNP	intergenic_region	intergenic	ML0849-ltp1	ML0849-ML0850	1081	1008959G>A			1			1	0.925069	G	G	G	G	G	G	G	G	G	G	G	G	G	G	G	G	G	G	G	G	G	G	G	G	G	G	G	G	G	G	G	G	G
1010172	G	T	SNP	non_coding_exon_variant	pseudogene	ltp1	ML0850	1165	163G>T			1			1	0.858369	G	G	G	G	G	G	G	G	G	G	G	G	G	G	G	G	G	G	T	G	G	G	G	G	G	G	G	G	G	G	G	G	G
1011769	C	T	SNP	non_coding_exon_variant	pseudogene	sirR	ML0851c	611	195G>A			1			1	1.63666	C	C	C	C	C	C	C	C	C	C	C	C	C	C	C	C	C	C	C	C	C	C	C	C	C	C	C	C	C	C	C	C	C
1014905	G	A	SNP	missense_variant	CDS	gpsI	ML0854	2322	1067G>A	Gly356Asp		1	1	0.430663			G	G	G	G	G	G	G	-	G	G	G	G	G	G	G	G	G	G	G	G	G	G	G	G	G	G	G	-	G	G	G	G	G
1015758	G	A	SNP	synonymous_variant	CDS	gpsI	ML0854	2322	1920G>A	Val640Val		1			1	0.430663	G	G	G	G	G	G	G	G	G	G	G	G	G	G	G	G	G	G	G	G	G	G	G	G	G	G	G	G	G	G	G	G	G
1017407	G	A	SNP	missense_variant	CDS	pepR	ML0855	1275	1159G>A	Glu387Lys	3I	25	1	0.784314			G	G	G	G	G	G	G	G	G	G	G	G	G	G	G	G	G	G	G	G	G	G	G	G	G	G	G	-	G	G	G	G	G
1020171	A	G	SNP	missense_variant	CDS	ML0857c	ML0857c	753	272T>C	Ile91Thr		1	2	2.65604			A	A	A	A	A	G	A	A	A	A	A	A	A	A	A	A	A	A	A	A	A	A	A	A	A	A	A	A	A	A	A	A	A
1020193	C	T	SNP	missense_variant	CDS	ML0857c	ML0857c	753	250G>A	Gly84Ser		1	2	2.65604			C	C	C	C	C	C	C	C	C	C	C	C	C	C	C	C	C	C	T	C	C	C	C	C	C	C	C	C	C	C	C	C	C
1024451	G	A	SNP	missense_variant	CDS	sucB	ML0861c	1593	263C>T	Ala88Val		1	1	0.627746			G	G	-	G	G	G	G	G	G	G	G	G	G	G	G	G	G	G	G	G	G	G	G	G	G	-	G	G	G	G	G	G	G
1025142	C	T	SNP	missense_variant	CDS	ephD	ML0862	1791	190C>T	Arg64Cys		6	1	0.558347			C	C	C	C	C	C	C	C	C	C	C	C	C	C	C	C	C	C	C	C	C	C	C	C	C	C	C	C	C	C	C	C	C
1027044	C	T	SNP	synonymous_variant	CDS	ML0863	ML0863	315	144C>T	Gly48Gly		1			1	3.1746	C	C	C	C	C	C	C	C	C	C	C	C	C	C	C	C	C	C	C	C	C	C	C	C	C	C	C	C	C	C	C	C	C
1027337	C	T	SNP	synonymous_variant	CDS	pepB	ML0864c	1575	1524G>A	Val508Val		1			1	0.634921	C	C	C	C	C	C	C	C	C	C	C	C	C	C	C	C	C	C	C	C	C	C	C	C	C	C	C	C	C	C	C	C	C
1030811	G	A	SNP	missense_variant	CDS	ilvE	ML0866	1107	631G>A	Ala211Thr		1	1	0.903342			G	G	G	G	G	G	G	G	G	G	G	G	G	G	G	G	G	G	G	G	G	G	G	G	G	G	G	G	G	G	G	G	G
1032522	A	G	SNP	missense_variant	CDS	cobT	ML0868c	1056	590T>C	Phe197Ser		1	1	0.94697			A	A	G	A	A	A	A	-	A	A	A	A	A	A	A	A	A	A	A	A	A	A	A	A	A	A	A	A	A	A	A	A	A
1033386	A	C	SNP	missense_variant	CDS	ML0869c	ML0869c	375	190T>G	Leu64Val		1	1	2.66667			T	A	A	A	A	A	A	A	A	A	A	A	A	A	A	A	A	A	A	A	A	A	A	A	A	A	A	A	A	A	A	A	A
1037678	C	T	SNP	synonymous_variant	CDS	asnB	ML0874c	2034	1962G>A	Leu654Leu	4N	46			2	0.983284	C	C	C	C	C	C	C	-	C	C	C	C	C	C	C	C	C	C	C	C	C	C	C	C	C	C	C	C	C	C	C	C	C
1038669	C	T	SNP	missense_variant	CDS	asnB	ML0874c	2034	971G>A	Arg324Gln		5	1	0.491642			C	C	C	C	C	C	C	C	C	C	C	C	C	C	C	C	C	C	C	C	C	C	C	C	C	C	C	C	C	C	C	C	C
1039576	G	A	SNP	synonymous_variant	CDS	asnB	ML0874c	2034	64C>T	Leu22Leu		1			2	0.983284	G	G	G	G	G	G	G	G	A	G	G	G	G	G	G	G	G	G	G	G	G	G	G	G	G	G	G	G	G	G	G	G	G
1040884	T	G	SNP	intergenic_region	intergenic	ctaC-ML0876	ML0875-ML0876	52	1040884T>G			1			1	19.2308	T	T	T	T	T	T	T	T	T	T	T	T	T	T	T	T	T	T	T	T	T	T	T	T	T	T	T	T	T	T	T	T	T
1040904	C	T	SNP	synonymous_variant	CDS	ML0876	ML0876	420	9C>T	Ile3Ile		1			1	2.38095	C	C	C	C	C	C	C	C	C	C	T	C	C	C	C	C	C	C	C	C	C	C	C	C	C	C	C	C	C	C	C	C	C
1047102	G	A	SNP	synonymous_variant	CDS	ctaE	ML0882c	609	426C>T	Ala142Ala		1			1	1.64204	G	G	G	G	G	G	G	G	G	G	G	G	G	G	G	G	G	G	G	G	G	G	G	G	G	G	G	G	G	G	G	G	G
1049362	C	T	SNP	non_coding_exon_variant	pseudogene	ML0884c	ML0884c	1747	1027G>A			2			1	0.57241	T	C	C	C	C	C	-	C	C	C	C	C	C	C	C	C	C	C	C	C	C	C	C	C	C	C	C	C	C	C	C	T	T
1054139	C	G	SNP	missense_variant	CDS	fadD15	ML0887c	1803	947G>C	Arg316Pro		9	1	0.554631			C	C	C	C	C	C	-	C	C	C	C	C	C	C	C	C	C	C	C	C	C	C	G	G	G	G	G	G	G	G	G	C	C
1057086	C	T	SNP	synonymous_variant	CDS	ML0890	ML0890	1248	846C>T	Ala282Ala		1			1	0.801282	C	C	C	C	C	C	C	C	C	C	C	C	C	C	C	C	C	C	C	C	C	C	C	C	C	C	C	C	C	C	C	C	C
1057103	A	G	SNP	missense_variant	CDS	ML0890	ML0890	1248	863A>G	Asp288Gly		1	1	0.801282			A	A	A	A	A	A	A	A	A	A	A	A	A	A	A	A	A	A	A	A	A	A	A	A	A	A	A	A	A	A	A	G	A
1058290	C	A	SNP	missense_variant	CDS	ML0892	ML0892	735	328C>A	His110Asn		1	1	1.36054			C	C	C	C	C	C	C	-	C	C	C	C	C	C	C	C	C	C	C	C	C	C	A	C	C	C	C	C	C	C	C	C	C
1059469	G	A	SNP	synonymous_variant	CDS	ML0893c	ML0893c	1287	523C>T	Leu175Leu		1			1	0.777001	G	G	G	G	G	G	-	G	G	G	G	G	G	G	G	G	G	G	G	G	G	G	G	G	G	G	G	G	G	G	G	G	G
1061926	G	A	SNP	missense_variant	CDS	aroG	ML0896	1389	340G>A	Ala114Thr		1	1	0.719942			G	G	G	G	G	G	G	-	G	G	G	G	G	G	G	G	G	G	G	G	G	G	G	G	G	G	G	G	G	G	G	G	G
1063852	C	T	SNP	synonymous_variant	CDS	pknL	ML0897c	1203	339G>A	Val113Val		1			1	0.831255	C	C	-	C	C	C	-	C	C	C	C	C	C	C	C	C	C	C	C	C	T	C	C	C	C	-	C	C	C	C	C	C	C
1064570	G	A	SNP	synonymous_variant	CDS	ML0898	ML0898	405	228G>A	Leu76Leu		1			1	2.46914	G	G	G	G	G	G	G	G	G	G	G	G	G	G	G	G	G	G	G	G	G	G	G	G	G	G	G	-	G	G	G	G	G
1067080	A	G	SNP	non_coding_exon_variant	pseudogene	idsA2	ML0900c	1047	245T>C			1			1	0.95511	A	A	A	A	A	A	A	A	A	A	A	A	A	A	G	A	A	A	A	A	A	A	A	A	A	A	A	-	A	A	A	A	A
1069087	A	G	SNP	synonymous_variant	CDS	lppM	ML0902c	720	144T>C	Pro48Pro		1			1	1.38889	A	A	A	A	A	A	A	-	A	A	A	A	A	A	A	A	A	A	A	A	A	A	A	A	A	A	A	A	A	A	A	A	A
1069840	C	T	SNP	missense_variant	CDS	ML0903c	ML0903c	633	95G>A	Arg32Gln		1	1	1.57978			C	C	C	C	C	C	C	C	C	C	C	C	T	C	C	C	C	C	C	C	C	C	C	C	C	C	C	C	C	C	C	C	C
1069954	T	C	SNP	intergenic_region	intergenic	ML0903c-ML0904	ML0903c-ML0904	316	1069954T>C			12			2	6.32911	T	T	T	T	T	T	T	T	T	T	T	T	T	T	T	T	T	T	T	T	T	T	T	T	T	T	T	T	T	T	T	T	T
1070051	C	T	SNP	intergenic_region	intergenic	ML0903c-ML0904	ML0903c-ML0904	316	1070051C>T			1			2	6.32911	C	C	C	C	C	C	C	C	C	C	C	C	C	C	C	C	C	C	C	C	C	C	C	C	C	C	C	C	C	C	C	C	C
1070762	GA	G	indel	intergenic_region	intergenic	ML0904-ML0905	ML0904-ML0905	372	intergenic_region	intergenic_region		5			1	2.68817	NotAvailable	0	0	0	0	0	0	0	0	0	0	0	0	0	0	0	0	0	0	0	0	0	0	0	0	0	0	0	0	0	0	0	0
1073596	G	A	SNP	missense_variant	CDS	ML0907	ML0907	1134	895G>A	Ala299Thr		1	1	0.881834			G	G	-	G	G	G	G	A	G	G	G	G	G	G	G	G	G	G	G	G	G	G	G	G	G	-	G	-	G	G	G	G	G
1073641	C	T	SNP	synonymous_variant	CDS	ML0907	ML0907	1134	940C>T	Leu314Leu		9			1	0.881834	T	C	-	C	C	C	C	C	C	C	C	C	C	C	C	C	C	C	C	C	C	C	C	C	C	-	C	-	C	C	C	C	C
1076949	G	C	SNP	missense_variant	CDS	murE	ML0909	1593	949G>C	Val317Leu	3K1	4	2	1.25549			G	G	G	G	G	G	G	-	G	G	G	G	G	G	G	G	G	G	G	G	G	G	G	G	G	G	G	G	G	G	G	G	G
1077190	A	G	SNP	missense_variant	CDS	murE	ML0909	1593	1190A>G	Asp397Gly		3	2	1.25549			A	A	A	A	A	A	A	A	A	A	A	A	A	A	A	A	A	A	A	A	A	A	A	A	A	A	A	A	A	A	A	A	A
1079551	C	T	SNP	missense_variant	CDS	murX	ML0911	1080	412C>T	Arg138Cys		1	2	1.85185			C	C	C	C	C	C	C	C	C	C	C	C	C	C	C	C	C	C	C	C	C	C	C	C	C	C	C	C	C	C	C	C	C
1079902	A	G	SNP	missense_variant	CDS	murX	ML0911	1080	763A>G	Ile255Val	4	61	2	1.85185			A	A	A	A	A	A	A	A	A	A	A	A	A	A	A	A	A	A	A	A	A	A	A	A	A	A	A	A	A	A	A	A	A
1081267	A	G	SNP	synonymous_variant	CDS	murD	ML0912	1473	1047A>G	Val349Val		1			2	1.35777	G	A	A	A	A	A	A	A	A	A	A	A	A	A	A	A	A	A	A	A	A	A	A	A	A	-	A	A	A	A	A	A	A
1081456	G	A	SNP	synonymous_variant	CDS	murD	ML0912	1473	1236G>A	Glu412Glu		2			2	1.35777	G	G	G	G	G	G	G	G	G	G	G	G	G	G	G	G	G	G	G	G	G	G	G	G	G	G	G	G	G	G	G	G	G
1086140	G	T	SNP	missense_variant	CDS	ftsQ	ML0916	1026	136G>T	Ala46Ser		1	1	0.974659			G	G	-	G	G	G	-	-	G	G	G	G	G	G	G	G	G	G	G	G	G	G	G	G	G	G	G	G	G	G	G	G	G
1086337	C	T	SNP	synonymous_variant	CDS	ftsQ	ML0916	1026	333C>T	Ala111Ala		1			1	0.974659	C	C	C	C	C	C	C	-	C	C	C	C	C	C	C	C	C	C	C	C	C	C	C	C	C	C	C	C	C	C	C	C	C
1087165	G	A	SNP	intergenic_region	intergenic	ftsQ-ftsZ	ML0916-ML0917	265	1087165G>A			1			1	3.77358	G	G	G	G	G	G	G	G	G	G	G	G	G	G	G	G	G	G	G	G	G	G	G	G	G	G	G	G	G	G	G	G	G
1087397	T	C	SNP	synonymous_variant	CDS	ftsZ	ML0917	1140	102T>C	Gly34Gly	1A	149			1	0.877193	C	T	T	T	T	T	C	C	C	C	C	C	C	C	C	C	C	C	C	C	C	C	C	C	C	C	C	C	C	C	C	C	C
1089199	A	G	SNP	missense_variant	CDS	yfiH	ML0918	750	742A>G	Met248Val		1	1	1.33333			A	A	A	A	A	A	A	A	A	A	A	A	A	A	A	A	A	A	A	A	A	A	A	A	A	A	A	A	A	A	A	A	A
1089560	T	C	SNP	synonymous_variant	CDS	ML0919	ML0919	783	357T>C	Thr119Thr	3K0	12			1	1.27714	C	T	T	T	T	T	T	T	T	T	T	-	T	T	T	T	T	T	T	T	T	T	T	T	T	-	T	T	T	T	T	T	T
1090700	C	T	SNP	intergenic_region	intergenic	ML0920-ML0921	ML0920-ML0921	124	1090700C>T			1			1	8.06452	T	C	C	C	C	C	C	C	C	C	C	C	C	C	C	C	C	C	C	C	C	C	C	C	C	C	C	C	C	C	C	C	C
1091716	C	T	SNP	synonymous_variant	CDS	wag31	ML0922	801	369C>T	Leu123Leu		1			1	1.24844	C	C	C	C	C	C	C	C	C	C	C	C	C	C	C	C	C	C	C	C	C	C	C	C	C	C	C	C	C	C	C	C	C
1096632	C	T	SNP	synonymous_variant	CDS	ML0927c	ML0927c	309	201G>A	Pro67Pro		1			1	3.23625	C	C	C	C	C	C	C	C	C	C	C	C	C	C	C	C	C	C	C	C	T	C	C	C	C	C	C	C	C	C	C	C	C
1099959	T	C	SNP	non_coding_exon_variant	pseudogene	ML0930c	ML0930c	845	103A>G		2H	15			1	1.18343	T	T	T	T	T	T	T	T	T	T	T	T	T	T	T	T	T	T	T	T	T	T	T	T	T	T	T	T	T	T	T	T	T
1102899	G	T	SNP	non_coding_exon_variant	pseudogene	ML0933	ML0933	699	332G>T			8			2	2.86123	G	G	G	G	G	G	G	G	G	G	G	G	G	G	G	G	G	G	G	G	G	G	T	T	T	-	T	T	T	T	T	G	G
1103021	G	A	SNP	non_coding_exon_variant	pseudogene	ML0933	ML0933	699	454G>A			1			2	2.86123	G	G	G	G	G	G	G	G	G	G	G	G	G	G	G	G	G	G	G	G	G	G	G	G	G	G	G	G	G	G	G	G	G
1104232	C	G	SNP	non_coding_exon_variant	pseudogene	ML0934	ML0934	1286	239C>G			118			1	0.777605	G	C	C	C	C	C	C	C	C	C	C	C	C	C	C	C	C	C	C	C	C	C	C	C	C	-	C	C	C	C	C	C	C
1105763	G	T	SNP	intergenic_region	intergenic	ML0934-ML0935c	ML0934-ML0935c	1032	1105763G>T			1			1	0.968992	-	G	G	G	G	G	G	G	T	G	G	G	G	G	G	G	G	G	G	G	G	G	G	G	G	G	G	G	G	G	G	G	G
1111331	A	C	SNP	non_coding_exon_variant	pseudogene	ML0941	ML0941	289	110A>C			1			1	3.46021	G	A	A	A	A	A	A	C	A	A	A	A	A	A	A	A	A	A	A	A	A	A	A	A	A	A	A	A	A	A	A	A	A
1112362	A	G	SNP	non_coding_exon_variant	pseudogene	ML0942c	ML0942c	793	19T>C			1			1	1.26103	A	A	A	A	A	A	A	A	A	A	A	A	A	A	A	A	A	A	A	A	A	A	A	A	A	A	A	A	A	A	A	A	A
1112481	G	A	SNP	intergenic_region	intergenic	ML0942c-zwf1	ML0942c-ML0943	364	1112481G>A			2			2	5.49451	G	G	G	G	G	G	G	G	G	G	G	G	G	G	G	G	G	G	G	G	G	G	G	G	G	G	G	G	G	G	G	G	G
1112670	C	A	SNP	intergenic_region	intergenic	ML0942c-zwf1	ML0942c-ML0943	364	1112670C>A			1			2	5.49451	C	C	C	C	C	C	C	C	C	C	C	C	C	C	C	C	C	C	C	C	C	C	C	C	C	C	C	C	A	C	C	C	C
1113923	A	G	SNP	non_coding_exon_variant	pseudogene	zwf1	ML0943	1381	1179A>G			17			1	0.724113	A	A	A	A	A	A	A	A	A	A	A	A	A	A	A	A	A	A	A	A	A	A	A	A	A	A	A	-	A	A	A	A	A
1115046	A	G	SNP	non_coding_exon_variant	pseudogene	gnd2	ML0944	1010	887A>G			1			1	0.990099	A	A	A	A	A	A	A	A	A	A	A	A	A	A	A	A	A	A	A	A	A	A	A	A	A	A	A	A	A	A	A	A	A
1115654	T	TA	indel	pseudogene	pseudogene	bpoB	ML0945c	811	pseudogene	pseudogene		1			1	1.23305	NotAvailable	0	0	0	0	0	0	1	0	0	0	0	0	0	0	0	0	0	0	0	0	0	0	0	0	0	0	0	0	0	0	0	0
1116205	G	A	SNP	intergenic_region	intergenic	bpoB-ML0946	ML0945c-ML0946	222	1116205G>A			1			1	4.5045	G	G	G	G	G	G	G	G	G	G	G	G	G	G	G	G	G	G	G	G	G	G	G	G	G	G	G	G	G	G	G	G	G
1118502	A	G	SNP	non_coding_exon_variant	pseudogene	ML0948	ML0948	449	414A>G			1			1	2.22717	A	A	A	A	A	A	A	A	A	A	A	A	A	A	A	A	A	A	A	A	A	A	A	A	A	A	A	A	A	A	A	A	A
1120609	C	T	SNP	non_coding_exon_variant	pseudogene	ML0952	ML0952	1205	321C>T			3			1	0.829876	C	C	C	C	C	C	C	C	C	C	C	T	T	T	C	C	C	C	C	C	C	C	C	C	C	C	C	C	C	C	C	C	C
1121776	G	A	SNP	intergenic_region	intergenic	ML0952-ML0953	ML0952-ML0953	399	1121776G>A			1			1	2.50627	G	G	G	G	G	G	G	G	G	G	G	G	G	G	G	G	G	G	G	G	G	G	G	G	G	G	G	G	G	G	G	G	G
1123066	A	G	SNP	missense_variant	CDS	ppdK	ML0955c	1806	1757T>C	Met586Thr		1	2	1.10742			A	A	A	A	A	A	A	A	A	A	A	A	A	A	A	A	A	A	A	A	A	A	A	A	A	A	A	A	A	A	A	A	A
1123570	G	A	SNP	missense_variant	CDS	ppdK	ML0955c	1806	1253C>T	Thr418Met		1	2	1.10742			A	G	G	G	G	G	G	G	G	G	G	G	G	G	G	G	G	G	G	G	G	G	G	G	G	G	G	G	G	G	G	G	G
1127700	C	T	SNP	non_coding_exon_variant	pseudogene	ML0960	ML0960	460	424C>T			1			1	2.17391	C	C	C	C	C	C	C	C	C	C	C	C	C	C	C	C	C	C	C	C	C	C	C	C	C	C	C	C	C	C	C	C	C
1127748	T	A	SNP	intergenic_region	intergenic	ML0960-metE	ML0960-ML0961c	40	1127748T>A			1			1	25	T	T	T	T	T	T	T	T	T	T	T	T	T	T	T	T	T	T	T	T	T	T	T	T	T	T	T	T	T	T	T	T	T
1130267	G	A	SNP	intergenic_region	intergenic	metE-ML0962c	ML0961c-ML0962c	722	1130267G>A			1			2	2.77008	G	G	G	G	G	G	G	G	G	G	G	G	G	G	G	G	G	G	G	G	G	G	G	G	G	G	G	G	G	G	G	G	G
1130274	G	A	SNP	intergenic_region	intergenic	metE-ML0962c	ML0961c-ML0962c	722	1130274G>A			1			2	2.77008	G	G	G	G	G	G	G	G	G	G	G	G	G	G	G	G	G	G	G	G	G	G	G	G	G	G	G	G	G	G	G	G	G
1131554	G	T	SNP	missense_variant	CDS	ML0963	ML0963	465	257G>T	Arg86Leu		1	1	2.15054			-	G	G	G	G	G	G	G	G	G	G	G	G	G	G	G	G	G	G	G	G	G	G	G	G	G	G	G	G	G	G	G	G
1132070	G	T	SNP	intergenic_region	intergenic	ML0964-ML0965c	ML0964-ML0965c	1735	1132070G>T			4			3	1.72911	-	G	G	G	G	G	G	G	G	G	G	G	G	G	T	T	T	T	G	G	G	G	G	G	G	G	G	G	G	G	G	G	G
1132949	C	T	SNP	intergenic_region	intergenic	ML0964-ML0965c	ML0964-ML0965c	1735	1132949C>T			1			3	1.72911	-	C	C	C	C	C	C	C	C	C	C	C	C	C	C	C	C	C	C	C	C	C	C	C	C	C	C	C	C	C	C	C	C
1133492	T	G	SNP	intergenic_region	intergenic	ML0964-ML0965c	ML0964-ML0965c	1735	1133492T>G			76			3	1.72911	-	T	T	T	T	T	T	T	T	T	T	T	T	T	T	T	T	T	T	T	T	T	T	T	T	T	T	T	T	T	T	T	T
1135030	A	G	SNP	non_coding_exon_variant	pseudogene	ML0966c	ML0966c	494	260T>C			6			1	2.02429	-	A	A	A	A	A	A	A	A	A	A	A	A	A	A	A	A	A	A	A	A	A	A	A	A	A	A	A	A	A	A	A	A
1136146	C	T	SNP	non_coding_exon_variant	pseudogene	ML0967c	ML0967c	1022	186G>A			1			2	1.95695	-	C	C	C	C	C	C	C	C	C	C	C	C	C	C	C	C	C	C	C	C	C	C	C	C	C	C	C	C	C	C	C	C
1136166	C	T	SNP	non_coding_exon_variant	pseudogene	ML0967c	ML0967c	1022	166G>A			5			2	1.95695	-	C	C	C	C	C	C	C	C	C	C	C	C	C	C	C	C	C	C	C	C	C	C	C	C	C	C	C	C	C	C	C	C
1136635	C	T	SNP	intergenic_region	intergenic	ML0967c-ML0968	ML0967c-ML0968	505	1136635C>T			1			1	1.9802	-	C	C	C	C	C	C	C	C	C	C	C	C	C	C	C	C	C	C	C	C	C	C	C	C	C	C	C	C	C	C	C	C
1137803	G	A	SNP	non_coding_exon_variant	pseudogene	mcr	ML0969	1094	299G>A			9			1	0.914077	-	G	G	G	G	G	G	G	G	G	G	G	G	G	G	G	G	G	G	G	G	G	A	A	A	A	A	A	A	A	A	G	G
1139017	T	G	SNP	non_coding_exon_variant	pseudogene	ML0970	ML0970	795	394T>G			2			1	1.25786	-	T	T	T	T	T	-	-	T	T	T	T	T	T	T	T	T	T	T	T	T	T	T	T	T	T	T	T	T	T	T	G	G
1139781	G	A	SNP	intergenic_region	intergenic	ML0970-mmpL13a	ML0970-ML0971	634	1139781G>A			1			1	1.57729	-	G	G	G	G	G	G	G	G	G	G	G	G	G	A	G	G	G	G	G	G	G	G	G	G	G	G	G	G	G	G	G	G
1143274	G	T	SNP	non_coding_exon_variant	pseudogene	ML0974c	ML0974c	828	13C>A			1			1	1.20773	G	G	G	G	G	G	G	G	G	G	G	G	G	G	G	G	G	G	G	G	G	G	G	G	G	G	G	G	G	G	G	G	G
1143336	A	G	SNP	non_coding_exon_variant	pseudogene	ML0975c	ML0975c	853	824T>C			1			3	3.517	A	A	A	A	A	G	A	A	A	A	A	A	A	A	A	A	A	A	A	A	A	A	A	A	A	A	A	A	A	A	A	A	A
1143423	T	C	SNP	non_coding_exon_variant	pseudogene	ML0975c	ML0975c	853	737A>G			147			3	3.517	C	T	T	T	T	T	T	T	C	C	C	C	C	C	C	C	C	C	C	C	C	C	C	C	C	C	C	C	C	C	C	C	C
1143812	G	A	SNP	non_coding_exon_variant	pseudogene	ML0975c	ML0975c	853	348C>T			1			3	3.517	G	G	G	G	G	G	G	G	G	G	G	G	G	G	G	G	G	G	G	G	G	G	G	G	G	G	G	-	G	G	G	G	G
1146873	G	C	SNP	missense_variant	CDS	ftsK	ML0977	2661	2378G>C	Arg793Pro		9	1	0.375799			G	G	G	G	G	G	G	G	G	G	G	G	G	G	G	G	G	G	G	G	G	G	C	C	C	C	C	C	C	C	C	G	G
1147262	C	T	SNP	missense_variant	CDS	ML0978c	ML0978c	543	447G>A	Met149Ile		1	1	1.84162			C	C	C	C	C	C	C	C	C	C	C	C	C	C	C	C	C	C	C	C	C	C	C	C	C	C	C	-	C	C	C	C	C
1149142	C	A	SNP	non_coding_exon_variant	pseudogene	35kd_ag	ML0981	829	252C>A			1			1	1.20627	C	C	C	C	C	C	C	C	C	C	C	C	C	C	C	C	C	C	C	C	C	C	C	C	C	C	C	C	C	C	C	C	C
1149816	C	T	SNP	non_coding_exon_variant	pseudogene	ML0982	ML0982	849	63C>T			1			1	1.17786	C	C	C	C	C	C	C	C	C	C	C	C	C	C	C	C	C	C	C	C	C	C	C	C	C	C	C	C	C	C	C	C	C
1151605	G	A	SNP	synonymous_variant	CDS	ML0985	ML0985	1179	96G>A	Gly32Gly		1			1	0.848176	G	G	G	G	G	G	G	G	G	G	G	G	G	G	G	G	G	G	G	G	G	G	G	G	G	G	G	G	G	G	G	G	G
1154522	G	A	SNP	synonymous_variant	CDS	recA	ML0987	2136	1467G>A	Ala489Ala		1			1	0.468165	G	G	G	G	G	G	G	G	G	G	G	G	G	G	G	G	G	G	G	G	G	G	G	G	G	G	G	G	G	G	G	G	G
1155582	T	G	SNP	synonymous_variant	CDS	recX	ML0988	516	426T>G	Ala142Ala		144			1	1.93798	G	T	T	T	T	T	T	T	G	G	G	G	G	G	G	G	G	G	G	G	G	G	G	G	G	-	G	G	G	G	G	G	G
1156432	C	T	SNP	synonymous_variant	CDS	ML0989	ML0989	1554	702C>T	Arg234Arg		1			1	0.643501	C	C	C	C	C	C	C	C	C	C	C	C	C	C	C	C	C	C	C	C	C	C	C	C	C	C	C	C	C	C	C	C	C
1157484	C	T	SNP	synonymous_variant	CDS	ML0990	ML0990	630	204C>T	Asp68Asp		1			2	3.1746	T	C	C	C	C	C	C	C	C	C	C	C	C	C	C	C	C	C	C	C	C	C	C	C	C	C	C	C	C	C	C	C	C
1157523	G	A	SNP	synonymous_variant	CDS	ML0990	ML0990	630	243G>A	Leu81Leu		1			2	3.1746	G	G	G	G	G	G	G	G	G	G	G	G	G	G	G	G	G	G	G	G	G	G	G	G	G	G	G	G	G	G	G	G	G
1158191	T	TTGA	indel	pseudogene	pseudogene	ML0991c	ML0991c	1375	pseudogene	pseudogene		1			1	0.727273	NotAvailable	0	0	0	0	0	0	0	0	0	0	0	0	0	0	0	0	0	0	0	0	0	0	0	0	0	0	0	0	0	0	0	0
1160271	A	G	SNP	intergenic_region	intergenic	ML0992c-ML0993	ML0992c-ML0993	686	1160271A>G			2			4	5.8309	A	A	A	A	A	A	A	A	A	A	A	A	A	A	A	A	A	A	A	A	A	A	A	A	A	A	A	A	A	A	A	A	A
1160426	C	G	SNP	intergenic_region	intergenic	ML0992c-ML0993	ML0992c-ML0993	686	1160426C>G			24			4	5.8309	C	C	C	C	C	C	C	C	C	C	C	C	C	C	C	C	C	C	C	C	C	C	C	C	C	C	C	C	C	C	C	C	C
1160549	C	T	SNP	intergenic_region	intergenic	ML0992c-ML0993	ML0992c-ML0993	686	1160549C>T			1			4	5.8309	T	C	C	C	C	C	C	C	C	C	C	C	C	C	C	C	C	C	C	C	C	T	C	C	C	C	C	C	C	C	C	C	C
1160630	C	T	SNP	intergenic_region	intergenic	ML0992c-ML0993	ML0992c-ML0993	686	1160630C>T			1			4	5.8309	C	C	C	C	C	C	C	C	C	C	C	C	C	C	C	C	C	C	C	C	C	C	C	C	C	C	C	C	C	C	C	C	C
1161061	C	A	SNP	non_coding_exon_variant	pseudogene	ML0993	ML0993	1610	296C>A			4			3	1.86335	-	C	C	C	C	C	C	C	C	C	C	C	C	C	C	C	C	C	C	C	C	C	C	C	C	C	C	C	C	C	C	C	C
1161063	A	G	SNP	non_coding_exon_variant	pseudogene	ML0993	ML0993	1610	298A>G		3K0	13			3	1.86335	-	A	A	A	A	A	A	A	A	A	A	A	A	A	A	A	A	A	A	A	A	A	A	A	A	A	A	A	A	A	A	A	A
1161706	C	T	SNP	non_coding_exon_variant	pseudogene	ML0993	ML0993	1610	941C>T			1			3	1.86335	C	C	C	C	C	C	C	C	C	C	C	C	C	C	C	C	C	C	C	C	C	C	C	C	C	C	C	C	C	C	C	C	C
1162797	G	T	SNP	missense_variant	CDS	ML0994	ML0994	699	178G>T	Gly60Cys		1	1	1.43062			G	G	-	G	G	G	G	-	G	G	G	G	G	G	G	G	G	G	G	G	G	G	G	G	G	-	G	G	G	G	G	G	G
1163416	C	T	SNP	synonymous_variant	CDS	miaA	ML0995	936	102C>T	Val34Val		1			1	1.06838	C	C	C	C	C	C	C	-	C	C	C	C	C	C	C	C	C	C	C	C	C	C	C	C	C	C	C	C	C	C	C	C	C
1164291	C	T	SNP	intergenic_region	intergenic	miaA-dapF	ML0995-ML0996	66	1164291C>T			17			1	15.1515	C	C	C	C	C	C	C	C	C	C	C	C	C	C	C	C	C	C	C	C	C	C	C	C	C	C	C	C	C	C	C	C	C
1166645	A	G	SNP	missense_variant	CDS	hflX	ML0997	1467	1376A>G	Gln459Arg		1	1	0.681663			A	A	A	A	A	A	-	A	A	A	A	A	A	A	A	A	A	A	A	A	A	A	A	A	A	A	A	A	G	A	A	A	A
1168868	A	G	SNP	intergenic_region	intergenic	ML0999c-ML1000	ML0999c-ML1000	1619	1168868A>G			5			3	1.853	A	A	A	A	A	A	A	A	A	A	A	A	A	A	A	A	A	A	A	A	A	A	A	A	A	A	A	A	A	A	A	A	A
1169227	G	T	SNP	intergenic_region	intergenic	ML0999c-ML1000	ML0999c-ML1000	1619	1169227G>T			1			3	1.853	A	G	G	G	G	G	G	G	G	G	G	G	G	G	G	T	G	G	G	G	G	G	G	G	G	G	G	G	G	G	G	G	G
1169487	C	T	SNP	intergenic_region	intergenic	ML0999c-ML1000	ML0999c-ML1000	1619	1169487C>T			1			3	1.853	C	C	C	C	C	C	C	C	C	C	C	C	C	C	C	C	C	C	C	C	C	C	C	C	C	C	C	C	C	C	C	C	C
1172045	C	T	SNP	intergenic_region	intergenic	ML1000-ML1001c	ML1000-ML1001c	2002	1172045C>T			1			1	0.4995	C	C	C	C	C	C	C	C	C	C	C	C	C	C	C	C	C	C	C	C	C	C	C	C	C	C	C	C	C	C	C	C	C
1172725	G	A	SNP	synonymous_variant	CDS	ML1001c	ML1001c	276	150C>T	Val50Val		1			1	3.62319	G	G	G	G	G	G	G	G	G	G	G	G	G	G	G	G	G	G	G	G	G	G	G	G	G	G	G	G	G	G	G	G	G
1172960	C	T	SNP	synonymous_variant	CDS	ML1002	ML1002	2064	42C>T	Thr14Thr		1			1	0.484496	C	C	C	C	C	C	C	C	C	C	C	C	C	C	C	C	C	C	C	C	C	C	C	C	C	C	C	C	C	C	C	C	C
1175329	C	T	SNP	missense_variant	CDS	lexA	ML1003c	708	400G>A	Val134Ile		1	1	1.41243			C	C	C	C	C	C	C	C	C	C	C	C	C	C	C	C	C	C	C	C	C	C	C	C	C	C	C	C	C	C	C	C	C
1177237	G	A	SNP	missense_variant	CDS	ML1006	ML1006	486	68G>A	Gly23Asp		1	1	2.05761			G	G	G	G	G	G	G	G	G	G	G	G	G	G	G	G	G	G	G	G	G	G	G	G	G	G	G	G	G	G	G	G	G
1177842	C	T	SNP	non_coding_exon_variant	pseudogene	ML1007c	ML1007c	644	551G>A			1			1	1.5528	C	C	C	C	C	C	C	C	C	C	C	C	C	C	C	C	C	C	C	C	C	C	C	C	C	C	C	C	C	C	C	C	C
1179530	C	T	SNP	missense_variant	CDS	ML1009c	ML1009c	981	970G>A	Asp324Asn		1	3	3.0581			C	C	C	C	C	C	C	C	C	C	C	C	C	C	C	C	C	C	C	C	C	C	C	C	C	C	C	C	C	C	C	C	C
1179833	C	T	SNP	missense_variant	CDS	ML1009c	ML1009c	981	667G>A	Asp223Asn		1	3	3.0581			C	C	C	C	C	C	C	C	C	C	C	C	C	C	C	C	C	C	C	C	C	C	C	C	C	C	C	-	C	C	C	C	C
1180279	G	T	SNP	missense_variant	CDS	ML1009c	ML1009c	981	221C>A	Ser74Tyr		1	3	3.0581			G	G	G	G	G	G	G	G	G	G	G	G	G	G	G	G	G	G	G	G	G	G	G	G	G	G	G	G	G	G	G	G	G
1181491	C	T	SNP	intergenic_region	intergenic	ML1011c-sthA	ML1011c-ML1012c	67	1181491C>T			2			1	14.9254	T	C	C	C	C	C	C	C	C	C	C	C	C	C	C	C	C	C	C	C	C	C	C	C	C	C	C	C	C	C	C	C	C
1181581	C	A	SNP	non_coding_exon_variant	pseudogene	sthA	ML1012c	1421	1388G>T			2			2	1.40746	C	C	C	C	C	C	C	C	C	C	C	C	C	C	C	C	C	C	C	C	C	C	C	C	C	C	C	C	C	C	C	A	A
1181950	G	A	SNP	non_coding_exon_variant	pseudogene	sthA	ML1012c	1421	1019C>T			1			2	1.40746	G	G	G	G	G	G	G	G	G	G	G	G	G	G	G	G	G	G	G	G	G	G	G	G	G	G	G	G	G	G	G	G	G
1183001	A	G	SNP	intergenic_region	intergenic	sthA-ideR	ML1012c-ML1013c	512	1183001A>G			1			1	1.95312	A	A	A	A	A	A	A	A	A	A	A	A	A	A	A	A	A	A	A	A	A	A	A	A	A	A	A	A	A	A	A	A	A
1183529	G	A	SNP	synonymous_variant	CDS	ideR	ML1013c	693	645C>T	Val215Val		1			1	1.443	G	G	G	G	G	G	G	G	G	G	G	G	G	G	G	G	G	G	G	G	G	G	G	G	G	G	G	G	G	G	G	G	G
1185061	G	A	SNP	missense_variant	CDS	sigB	ML1014c	960	229C>T	Arg77Cys		1	2	2.08333			G	G	G	G	G	G	-	G	G	G	G	G	G	G	G	G	G	G	G	G	G	G	G	G	G	-	G	G	G	G	G	G	G
1185229	C	T	SNP	missense_variant	CDS	sigB	ML1014c	960	61G>A	Asp21Asn		1	2	2.08333			C	C	C	C	C	C	C	C	C	C	C	C	C	C	C	C	C	C	C	C	C	C	C	C	C	C	C	C	C	C	C	C	C
1185676	C	T	SNP	missense_variant	CDS	ML1015c	ML1015c	420	200G>A	Gly67Asp		6	2	4.7619			C	C	C	C	C	C	C	C	C	C	C	C	C	C	C	C	C	C	C	C	C	C	C	C	C	C	C	C	C	C	C	C	C
1185812	G	A	SNP	missense_variant	CDS	ML1015c	ML1015c	420	64C>T	Pro22Ser		1	2	4.7619			G	G	G	G	G	G	G	G	G	G	G	G	G	G	G	G	G	G	G	G	G	G	G	G	G	G	G	G	G	G	G	G	G
1185936	CGGAGGCACAATGTCACAATGTTAG	C	indel	disruptive_inframe_deletion	CDS	ML1016	ML1016	324	60_83delGAGGCACAATGTCACAATGTTAGG	Arg21_Gly28del		1	1	3.08642			NotAvailable	0	0	0	0	0	0	0	0	0	0	0	0	0	0	0	0	0	0	0	0	0	0	0	0	0	0	0	0	0	0	0	0
1186262	G	A	SNP	missense_variant	CDS	ML1017c	ML1017c	993	944C>T	Thr315Ile		1	1	1.00705			G	G	G	G	G	G	G	G	G	G	G	G	G	G	G	G	G	G	G	G	G	G	G	G	G	G	G	G	G	G	G	G	G
1186334	G	GT	indel	frameshift_variant	CDS	ML1017c	ML1017c	993	871dupA	Thr291fs		1	1	1.00705			NotAvailable	0	0	0	0	0	0	0	0	0	0	0	0	0	0	0	0	0	0	0	0	0	0	0	0	0	0	0	0	0	0	0	0
1188386	C	T	SNP	non_coding_exon_variant	pseudogene	ML1020	ML1020	334	273C>T			1			1	2.99401	C	C	C	C	C	C	C	C	C	C	C	C	C	C	C	C	C	C	C	C	C	C	C	C	C	C	C	C	C	C	C	C	C
1190340	T	TTCGATG	indel	disruptive_inframe_insertion	CDS	sigA	ML1022c	1725	564_569dupCATCGA	Asp188_Ile189dup	3K0, Japan, VNTR	11	1	0.57971			NotAvailable	0	0	0	0	0	0	0	0	0	0	?	0	0	0	0	0	0	0	0	0	0	0	0	0	0	0	0	0	0	0	0	0
1191821	G	A	SNP	missense_variant	CDS	ppgK	ML1023c	975	74C>T	Ala25Val		1	1	1.02564			G	G	G	G	G	G	G	G	G	G	G	G	G	G	G	G	G	G	G	G	G	G	G	G	G	G	G	G	G	G	G	G	G
1192700	G	A	SNP	synonymous_variant	CDS	suhB	ML1024	876	858G>A	Leu286Leu		2			1	1.14155	G	G	G	G	G	G	G	G	G	G	G	G	G	G	G	G	G	G	G	G	G	G	G	G	G	-	G	-	G	G	G	G	G
1193288	C	T	SNP	missense_variant	CDS	ML1025c	ML1025c	651	85G>A	Val29Met		1	1	1.5361			C	C	C	C	C	C	C	C	C	C	C	C	C	C	C	C	C	C	C	C	C	C	C	C	C	C	C	C	C	C	C	C	C
1193754	G	A	SNP	missense_variant	CDS	ML1026	ML1026	303	187G>A	Val63Ile		2	1	3.30033			G	G	G	G	G	G	G	G	G	G	G	G	G	G	G	G	G	G	A	A	G	G	G	G	G	G	G	G	G	G	G	G	G
1194853	G	A	SNP	missense_variant	CDS	ML1029	ML1029	822	19G>A	Ala7Thr		1	1	1.21655			G	G	G	G	G	G	G	G	G	G	G	G	G	G	G	G	G	G	G	G	G	G	G	G	G	G	G	G	G	G	G	G	G
1196461	G	T	SNP	intergenic_region	intergenic	ML1030c-ML1031	ML1030c-ML1031	208	1196461G>T			1			1	4.80769	A	G	G	G	G	G	G	G	G	G	G	G	G	G	G	G	G	G	G	G	G	G	G	G	G	G	G	G	G	G	G	G	G
1196664	C	T	SNP	non_coding_exon_variant	pseudogene	ML1031	ML1031	327	57C>T			1			1	3.0581	C	C	C	C	C	C	C	C	C	C	C	C	C	C	C	C	C	C	C	C	C	C	C	C	C	C	C	C	C	C	C	C	C
1198126	C	T	SNP	non_coding_exon_variant	pseudogene	ML1034	ML1034	476	120C>T			1			1	2.10084	-	C	C	C	C	C	C	C	C	C	C	C	C	C	C	C	C	C	C	C	C	C	C	C	C	C	C	C	C	C	C	C	C
1199798	C	T	SNP	synonymous_variant	CDS	arsA	ML1036c	1290	729G>A	Pro243Pro		1			2	1.55039	C	C	C	C	C	C	C	-	C	C	C	C	C	C	C	C	C	C	C	C	C	C	C	C	C	C	C	C	C	C	C	C	C
1199984	C	T	SNP	synonymous_variant	CDS	arsA	ML1036c	1290	543G>A	Val181Val		1			2	1.55039	C	C	C	C	C	C	C	C	C	C	C	C	C	C	C	C	C	C	C	C	C	C	C	C	C	C	C	C	C	C	C	C	C
1203135	C	T	SNP	stop_gained	CDS	dxs	ML1038	1932	1921C>T	Gln641*		1	1	0.517598			C	C	C	C	C	C	C	-	C	C	C	C	C	C	C	C	C	C	C	C	C	C	C	C	C	C	C	C	C	C	C	C	C
1204115	AG	A	indel	pseudogene	pseudogene	ML1039	ML1039	1678	pseudogene	pseudogene		1			3	1.78784	NotAvailable	0	0	0	0	0	0	0	0	0	0	0	0	0	0	0	0	0	1	0	0	0	0	0	0	0	0	0	0	0	0	0	0
1204116	G	T	SNP	non_coding_exon_variant	pseudogene	ML1039	ML1039	1678	568G>T			2			3	1.78784	T	G	G	G	G	G	G	G	G	G	G	G	G	G	G	G	G	G	-	T	T	G	G	G	G	G	G	G	G	G	G	G	G
1204421	C	T	SNP	non_coding_exon_variant	pseudogene	ML1039	ML1039	1678	873C>T			1			3	1.78784	C	C	C	C	C	C	C	C	C	C	C	C	T	C	C	C	C	C	C	C	C	C	C	C	C	C	C	C	C	C	C	C	C
1205252	C	A	SNP	missense_variant	CDS	ML1040c	ML1040c	1290	1285G>T	Gly429Cys		1	17	13.1783			C	C	C	C	C	C	C	C	C	C	C	C	C	C	C	C	C	C	C	C	C	C	C	C	C	C	C	C	C	C	C	C	C
1205257	G	A	SNP	missense_variant	CDS	ML1040c	ML1040c	1290	1280C>T	Ser427Leu		1	17	13.1783			G	G	G	G	G	G	G	G	G	G	G	G	G	G	G	G	G	G	G	G	G	G	G	G	G	G	G	G	G	G	G	G	G
1205258	A	C	SNP	missense_variant	CDS	ML1040c	ML1040c	1290	1279T>G	Ser427Ala		1	17	13.1783			A	A	A	A	A	A	A	A	A	A	A	A	A	A	A	A	A	A	A	A	A	A	A	A	A	A	A	A	A	A	A	A	A
1205498	C	T	SNP	missense_variant	CDS	ML1040c	ML1040c	1290	1039G>A	Ala347Thr		1	17	13.1783			C	C	-	C	C	C	-	-	C	C	C	C	C	C	C	C	-	C	C	C	C	C	C	C	C	-	C	C	C	C	C	C	C
1205699	T	G	SNP	missense_variant	CDS	ML1040c	ML1040c	1290	838A>C	Ile280Leu		1	17	13.1783			T	T	T	T	T	T	T	-	T	T	T	G	T	T	T	T	T	T	T	T	T	T	T	T	T	T	T	T	T	T	T	T	T
1205810	C	T	SNP	missense_variant	CDS	ML1040c	ML1040c	1290	727G>A	Val243Met		1	17	13.1783			C	C	-	C	C	C	-	-	C	C	C	C	C	C	C	C	C	C	C	C	C	C	C	C	C	-	C	-	C	C	C	C	C
1205848	CGGGT	C	indel	frameshift_variant	CDS	ML1040c	ML1040c	1290	685_688delACCC	Thr229fs		1	1	0.775194			NotAvailable	0	0	0	0	0	0	0	0	0	0	0	0	0	0	0	0	0	0	0	0	0	0	0	0	0	0	0	0	0	0	0	0
1205921	C	T	SNP	missense_variant	CDS	ML1040c	ML1040c	1290	616G>A	Ala206Thr		1	17	13.1783			C	C	C	T	C	C	C	-	C	C	C	C	C	C	C	C	C	C	C	C	C	C	C	C	C	C	C	C	C	C	C	C	C
1205932	T	C	SNP	missense_variant	CDS	ML1040c	ML1040c	1290	605A>G	Lys202Arg		1	17	13.1783			T	T	T	T	T	T	T	-	T	T	T	T	T	T	T	T	T	T	T	T	T	T	T	T	T	T	T	T	T	T	T	T	T
1205956	G	A	SNP	missense_variant	CDS	ML1040c	ML1040c	1290	581C>T	Ser194Leu		1	17	13.1783			G	G	G	G	G	G	G	G	G	G	G	G	G	G	G	G	G	G	G	G	G	G	G	G	G	G	G	-	G	G	G	G	G
1206026	G	C	SNP	missense_variant	CDS	ML1040c	ML1040c	1290	511C>G	Leu171Val		1	17	13.1783			G	G	G	G	G	G	G	G	G	G	G	G	G	G	G	G	G	G	G	G	G	G	G	G	G	G	G	G	G	G	G	G	G
1206053	C	T	SNP	missense_variant	CDS	ML1040c	ML1040c	1290	484G>A	Gly162Ser		1	17	13.1783			C	C	C	C	C	C	C	C	C	C	C	C	C	C	C	C	C	C	C	C	C	C	C	C	C	C	C	C	C	C	C	C	C
1206100	G	A,T	SNP	missense_variant;missense_variant	CDS	ML1040c	ML1040c	1290	437C>T;437C>A	Ala146Val;Ala146Glu		2	17	13.1783			G	G	G	G	G	G	G	G	G	G	G	G	G	G	G	G	G	G	G	G	G	T	G	G	G	G	G	G	G	G	G	G	G
1206104	G	A	SNP	missense_variant	CDS	ML1040c	ML1040c	1290	433C>T	Leu145Phe		1	17	13.1783			G	G	G	G	G	G	G	G	G	G	G	G	G	G	G	G	G	G	G	G	G	G	G	G	G	G	G	-	G	G	A	G	G
1206187	C	T	SNP	missense_variant	CDS	ML1040c	ML1040c	1290	350G>A	Cys117Tyr		1	17	13.1783			C	C	C	C	C	C	C	C	C	C	C	C	C	C	C	C	C	C	C	C	C	C	C	C	C	C	C	C	C	C	C	C	C
1206206	C	T	SNP	missense_variant	CDS	ML1040c	ML1040c	1290	331G>A	Ala111Thr		1	17	13.1783			C	C	C	C	C	C	C	C	C	C	C	C	C	C	C	C	C	C	C	C	C	C	C	C	C	C	C	C	C	C	C	C	C
1206341	C	T	SNP	missense_variant	CDS	ML1040c	ML1040c	1290	196G>A	Ala66Thr		1	17	13.1783			C	C	C	C	C	C	C	-	C	C	C	C	C	C	C	C	C	C	C	C	C	C	C	C	C	-	C	-	C	C	C	C	C
1206419	C	T	SNP	missense_variant	CDS	ML1040c	ML1040c	1290	118G>A	Ala40Thr		1	17	13.1783			C	C	-	C	C	C	C	-	C	C	C	C	C	C	C	C	C	C	C	C	C	C	C	C	C	C	C	C	C	C	C	C	C
1207654	G	T	SNP	non_coding_exon_variant	pseudogene	echA15	ML1042c	799	434C>A			1			1	1.25156	G	G	G	G	G	G	G	G	G	G	G	G	G	T	G	G	G	G	G	G	G	G	G	G	G	G	G	G	G	G	G	G	G
1210001	G	A	SNP	missense_variant	CDS	hemY	ML1044	1356	715G>A	Ala239Thr		1	1	0.737463			G	G	-	G	G	G	G	-	G	G	G	G	G	G	G	G	G	G	G	G	G	G	G	G	G	-	G	G	G	G	G	G	G
1214063	C	T	SNP	intergenic_region	intergenic	ML1047c-ML1048c	ML1047c-ML1048c	1268	1214063C>T			1			1	0.788644	-	C	C	C	C	C	C	C	C	C	C	C	C	C	C	C	C	C	C	C	C	C	C	C	C	C	C	C	C	C	C	C	C
1214317	G	T	SNP	non_coding_exon_variant	pseudogene	ML1048c	ML1048c	1242	1132C>A			1			2	1.61031	-	G	G	G	G	G	G	G	G	G	G	G	G	G	G	G	G	G	G	G	G	G	G	G	G	G	G	G	G	G	G	G	G
1214326	C	T	SNP	non_coding_exon_variant	pseudogene	ML1048c	ML1048c	1242	1123G>A		4	61			2	1.61031	-	C	C	C	C	C	C	C	C	C	C	C	C	C	C	C	C	C	C	C	C	C	C	C	C	C	C	C	C	C	C	C	C
1216175	G	T	SNP	intergenic_region	intergenic	ML1049c-ML1050	ML1049c-ML1050	255	1216175G>T			1			3	11.7647	-	G	G	G	G	G	G	G	G	G	G	G	G	G	G	G	G	G	G	G	G	G	G	G	G	T	G	G	G	G	G	G	G
1216239	G	A	SNP	intergenic_region	intergenic	ML1049c-ML1050	ML1049c-ML1050	255	1216239G>A			1			3	11.7647	-	G	G	G	G	G	G	G	G	G	G	G	G	G	G	G	G	G	G	G	G	G	G	G	G	G	G	G	G	G	G	G	G
1216243	C	G	SNP	intergenic_region	intergenic	ML1049c-ML1050	ML1049c-ML1050	255	1216243C>G			1			3	11.7647	-	C	C	C	C	C	C	C	C	C	C	C	C	C	C	C	C	C	C	C	G	C	C	C	C	C	C	C	C	C	C	C	C
1217336	G	A	SNP	synonymous_variant	CDS	fadD36	ML1051	1431	228G>A	Val76Val		16			1	0.698812	G	G	-	G	G	G	G	-	G	G	G	G	G	G	G	G	G	G	G	G	G	G	G	G	G	-	G	-	G	G	G	G	G
1218570	G	T	SNP	missense_variant	CDS	ML1052c	ML1052c	1266	1258C>A	Pro420Thr		6	7	5.52923			G	G	G	G	G	G	G	-	G	G	G	G	G	G	G	G	G	G	G	G	G	G	G	G	G	G	G	G	G	G	G	G	G
1218635	G	A	SNP	missense_variant	CDS	ML1052c	ML1052c	1266	1193C>T	Ala398Val		1	7	5.52923			G	G	G	G	G	G	G	G	G	G	G	G	G	G	G	G	G	G	G	G	G	G	G	G	G	G	G	G	G	G	G	G	G
1219022	C	T	SNP	missense_variant	CDS	ML1052c	ML1052c	1266	806G>A	Arg269His		1	7	5.52923			C	C	C	C	C	C	C	C	C	C	C	C	C	C	C	C	C	C	C	C	C	C	C	C	C	C	C	C	C	C	C	C	C
1219026	C	T	SNP	missense_variant	CDS	ML1052c	ML1052c	1266	802G>A	Ala268Thr		1	7	5.52923			C	C	C	C	C	C	C	C	C	C	C	C	C	C	C	C	C	C	C	C	C	C	C	C	C	C	C	C	C	C	C	C	C
1219170	C	T	SNP	missense_variant	CDS	ML1052c	ML1052c	1266	658G>A	Ala220Thr		1	7	5.52923			C	C	C	C	C	C	C	C	C	C	C	C	C	C	C	C	C	C	C	C	C	T	C	C	C	C	C	C	C	C	C	C	C
1219243	A	G	SNP	synonymous_variant	CDS	ML1052c	ML1052c	1266	585T>C	Arg195Arg		1			1	0.789889	A	A	A	A	A	A	A	A	A	A	A	A	A	A	A	A	A	A	A	A	A	A	A	A	A	A	A	A	G	A	A	A	A
1219280	A	G	SNP	missense_variant	CDS	ML1052c	ML1052c	1266	548T>C	Val183Ala		1	7	5.52923			A	A	A	A	A	A	A	A	A	A	A	A	A	A	A	A	A	A	A	A	A	A	A	A	A	A	A	A	A	A	A	A	A
1219290	C	T	SNP	missense_variant	CDS	ML1052c	ML1052c	1266	538G>A	Gly180Ser		1	7	5.52923			C	C	C	C	C	C	C	C	C	C	C	C	C	C	C	C	C	C	C	C	C	C	C	C	C	C	C	C	C	C	C	C	C
1220100	C	T	SNP	intergenic_region	intergenic	ML1052c-PE5	ML1052c-ML1053	546	1220100C>T			1			1	1.8315	C	C	C	C	C	C	C	C	C	C	C	C	C	C	C	C	C	C	C	C	C	C	C	C	C	C	C	C	C	C	C	C	C
1223294	C	T	SNP	missense_variant	CDS	ML1058c	ML1058c	954	353G>A	Ser118Asn		3	1	1.04822			C	C	C	C	C	C	C	-	C	C	C	C	C	C	C	C	C	C	C	C	C	C	C	C	C	C	C	C	C	C	C	C	C
1225206	C	T	SNP	non_coding_exon_variant	pseudogene	ML1060c	ML1060c	1461	1048G>A			2			2	1.36893	C	C	T	T	C	C	C	C	C	C	C	C	C	C	C	C	C	C	C	C	C	C	C	C	C	C	C	C	C	C	C	C	C
1225568	G	T	SNP	non_coding_exon_variant	pseudogene	ML1060c	ML1060c	1461	686C>A			2			2	1.36893	-	G	G	G	G	G	G	G	G	G	G	T	T	G	G	G	G	G	G	G	G	G	G	G	G	G	G	G	G	G	G	G	G
1227051	G	T	SNP	intergenic_region	intergenic	ML1061-fadD6	ML1061-ML1062	50	1227051G>T		3K1	4			1	20	-	G	G	G	G	G	G	G	G	G	G	G	G	G	G	G	G	G	G	G	G	G	G	G	G	G	G	G	G	G	G	G	G
1227103	C	T	SNP	non_coding_exon_variant	pseudogene	fadD6	ML1062	1518	48C>T			1			3	1.97628	-	C	C	C	C	C	C	C	C	C	C	C	C	C	C	C	C	C	C	C	C	C	C	C	C	C	C	C	C	C	C	C	C
1227631	C	A	SNP	non_coding_exon_variant	pseudogene	fadD6	ML1062	1518	576C>A			151			3	1.97628	-	C	A	A	A	A	A	A	A	A	A	A	A	A	A	A	A	A	A	A	A	A	A	A	A	A	A	A	A	A	A	A	A
1228087	C	T	SNP	non_coding_exon_variant	pseudogene	fadD6	ML1062	1518	1032C>T			1			3	1.97628	C	C	C	C	C	C	T	C	C	C	C	C	C	C	C	C	C	C	C	C	C	C	C	C	C	C	C	C	C	C	C	C	C
1229074	C	T	SNP	missense_variant	CDS	folP2	ML1063	876	299C>T	Ala100Val		1	1	1.14155			C	C	C	C	C	C	C	-	C	C	C	C	C	C	C	C	C	C	C	C	C	C	C	C	C	C	C	C	C	C	C	C	C
1231174	G	A	SNP	missense_variant	CDS	tagA	ML1066	579	190G>A	Glu64Lys		1	1	1.72712			G	G	G	G	G	G	G	G	G	G	G	G	G	G	G	G	G	G	G	G	G	G	G	G	G	G	G	G	G	G	G	G	G
1232532	C	T	SNP	non_coding_exon_variant	pseudogene	glgA	ML1068c	1131	638G>A			1			2	1.76835	-	C	C	C	C	C	C	C	C	C	C	C	C	C	C	C	C	C	C	C	C	C	C	C	C	C	C	C	C	C	C	C	C
1233140	G	A	SNP	non_coding_exon_variant	pseudogene	glgA	ML1068c	1131	30C>T			1			2	1.76835	G	G	G	G	G	G	G	-	G	G	G	G	G	G	G	G	G	G	G	G	G	G	G	G	G	G	G	G	G	G	G	G	G
1233367	G	T	SNP	missense_variant	CDS	glgC	ML1069	1215	19G>T	Val7Leu		2	1	0.823045			G	G	G	G	G	G	G	G	G	G	G	G	G	G	G	G	G	G	G	G	G	G	G	G	G	G	G	G	G	G	G	G	G
1233600	C	T	SNP	synonymous_variant	CDS	glgC	ML1069	1215	252C>T	Tyr84Tyr		1			1	0.823045	T	C	C	C	C	T	C	C	C	C	C	C	C	C	C	C	C	C	C	C	C	C	C	C	C	C	C	C	C	C	C	C	C
1235396	G	A	SNP	non_coding_exon_variant	pseudogene	ML1071c	ML1071c	348	250C>T			1			2	5.74713	G	G	G	G	G	G	G	G	G	G	G	G	G	G	A	G	G	G	G	G	G	G	G	G	G	G	G	G	G	G	G	G	G
1235403	G	A	SNP	non_coding_exon_variant	pseudogene	ML1071c	ML1071c	348	243C>T			1			2	5.74713	A	G	G	G	G	G	G	G	G	A	G	G	G	G	G	G	G	G	G	G	G	G	G	G	G	G	G	G	G	G	G	G	G
1237129	C	T	SNP	non_coding_exon_variant	pseudogene	ML1073c	ML1073c	839	540G>A		4N	46			1	1.1919	C	C	C	C	C	C	C	C	C	C	C	C	C	C	C	C	C	C	C	C	C	C	C	C	C	C	C	C	C	C	C	C	C
1238652	C	G	SNP	missense_variant	CDS	ML1075c	ML1075c	675	409G>C	Ala137Pro		1	1	1.48148			C	C	C	C	C	C	-	C	C	C	C	C	C	C	C	C	C	C	C	C	C	C	C	C	C	C	C	C	C	C	C	C	C
1239117	A	G	SNP	intergenic_region	intergenic	ML1075c-sigE	ML1075c-ML1076	279	1239117A>G			2			1	3.58423	A	A	A	A	A	A	A	A	A	G	G	A	A	A	A	A	A	A	A	A	A	A	A	A	A	A	A	-	A	A	A	A	A
1240343	C	T	SNP	synonymous_variant	CDS	rseA	ML1077	420	66C>T	Ser22Ser		1			1	2.38095	C	C	C	C	C	C	-	C	C	C	C	C	C	C	C	C	C	C	C	C	C	C	C	C	C	C	C	C	C	C	C	C	C
1240892	A	G	SNP	missense_variant	CDS	htrA	ML1078	1602	121A>G	Asn41Asp		1	1	0.62422			A	A	A	A	A	A	A	A	A	A	A	A	A	A	A	A	A	A	A	A	A	A	A	A	A	A	A	A	A	A	A	A	A
1244392	C	T	SNP	missense_variant	CDS	mrp	ML1080c	1152	515G>A	Arg172Gln		1	1	0.868056			T	C	C	C	C	C	C	C	C	-	C	C	C	C	C	C	C	C	C	C	C	C	C	C	C	C	C	C	C	C	C	C	C
1246009	C	T	SNP	non_coding_exon_variant	pseudogene	ML1082c	ML1082c	449	184G>A			1			1	2.22717	C	C	C	C	C	C	C	C	C	C	C	C	C	C	C	C	C	C	C	C	C	C	C	C	C	C	C	C	C	C	C	C	C
1247989	C	T	SNP	non_coding_exon_variant	pseudogene	ML1085	ML1085	528	221C>T			1			2	3.78788	C	C	C	C	C	C	C	C	C	C	C	C	C	C	C	C	C	C	C	C	C	C	C	C	C	C	C	C	C	C	C	C	C
1248109	G	T	SNP	non_coding_exon_variant	pseudogene	ML1085	ML1085	528	341G>T			1			2	3.78788	A	G	G	G	G	G	G	G	G	G	G	G	G	G	G	G	G	G	G	G	G	G	G	G	G	G	G	G	G	G	G	G	G
1250966	C	T	SNP	synonymous_variant	CDS	sugB	ML1088	864	303C>T	Ala101Ala		1			1	1.15741	C	C	C	C	C	C	C	C	C	C	C	C	C	C	C	C	C	C	C	C	C	C	C	C	C	C	C	C	C	C	C	C	C
1252020	C	T	SNP	synonymous_variant	CDS	sugC	ML1089	1179	489C>T	Ser163Ser		1			1	0.848176	C	C	C	C	C	C	C	C	C	C	C	C	C	C	C	C	C	C	C	C	C	C	C	C	C	C	C	C	C	C	C	C	C
1253243	C	T	SNP	intergenic_region	intergenic	sugC-corA	ML1089-ML1090c	628	1253243C>T			1			1	1.59236	C	C	C	C	T	C	C	C	C	C	C	C	C	C	C	C	C	C	C	C	C	C	C	C	C	C	C	C	C	C	C	C	C
1254751	C	T	SNP	synonymous_variant	CDS	mdh	ML1091	990	81C>T	Ser27Ser		1			2	2.0202	T	C	C	T	C	C	C	C	C	C	C	C	C	C	C	C	C	C	C	C	C	C	C	C	C	C	C	C	C	C	C	C	C
1254754	C	T	SNP	synonymous_variant	CDS	mdh	ML1091	990	84C>T	Gly28Gly		2			2	2.0202	C	C	C	C	C	C	C	C	C	C	C	C	C	C	C	C	C	C	C	C	C	C	C	C	C	C	C	C	C	C	C	C	C
1256039	C	T	SNP	non_coding_exon_variant	pseudogene	PE_PGRS3	ML1092c	770	406G>A			2			2	2.5974	-	C	C	C	C	C	C	C	C	C	C	C	C	C	C	C	C	C	C	C	C	C	C	C	C	C	C	C	C	C	C	C	C
1256198	G	A	SNP	non_coding_exon_variant	pseudogene	PE_PGRS3	ML1092c	770	247C>T			1			2	2.5974	G	G	G	G	G	G	G	G	G	G	G	G	G	G	G	G	G	G	G	G	G	G	G	G	G	G	G	G	G	G	A	G	G
1257185	T	C	SNP	intergenic_region	intergenic	PE_PGRS3-lpqZ	ML1092c-ML1093	1284	1257185T>C		1A	147			3	2.33645	C	T	T	T	T	T	C	C	C	C	C	C	C	C	C	C	C	C	C	C	C	C	C	C	C	C	C	C	C	C	C	C	C
1257306	G	A	SNP	intergenic_region	intergenic	PE_PGRS3-lpqZ	ML1092c-ML1093	1284	1257306G>A			1			3	2.33645	G	G	G	G	G	G	G	G	G	G	G	G	G	G	G	G	G	G	G	G	G	G	G	G	G	G	G	G	G	G	G	G	G
1257639	C	G	SNP	intergenic_region	intergenic	PE_PGRS3-lpqZ	ML1092c-ML1093	1284	1257639C>G			1			3	2.33645	C	C	C	C	C	C	C	C	C	C	C	C	C	C	C	C	C	C	C	C	C	C	C	C	C	C	G	C	C	C	C	C	C
1261216	C	T	SNP	synonymous_variant	CDS	sucA	ML1095c	3783	2595G>A	Leu865Leu		1			1	0.26434	C	C	C	C	C	C	-	C	C	C	C	C	C	C	C	C	C	C	C	C	C	C	C	C	C	C	C	C	C	C	C	C	C
1262010	T	C	SNP	missense_variant	CDS	sucA	ML1095c	3783	1801A>G	Thr601Ala	3K0	13	1	0.26434			C	T	T	T	T	T	T	T	T	T	T	T	T	T	T	T	T	T	T	T	T	T	T	T	T	T	T	T	T	T	T	T	T
1265267	T	G	SNP	non_coding_exon_variant	pseudogene	ML1097	ML1097	1274	164T>G			152			1	0.784929	G	T	G	G	G	G	G	G	G	G	G	G	G	G	G	G	G	G	G	G	G	G	G	G	G	G	G	G	G	G	G	G	G
1269831	C	T	SNP	synonymous_variant	CDS	ML1098c	ML1098c	3459	276G>A	Ala92Ala		1			1	0.289101	T	C	C	C	C	C	C	C	C	C	C	C	C	C	C	C	C	C	C	C	C	C	C	C	C	C	C	C	C	C	C	C	C
1270425	T	C	SNP	missense_variant	CDS	lprE	ML1099c	609	341A>G	Asn114Ser		1	1	1.64204			T	T	T	T	T	T	T	T	T	T	T	T	T	C	T	T	T	T	T	T	T	T	T	T	T	T	T	T	T	T	T	T	T
1271477	C	T	SNP	non_coding_exon_variant	pseudogene	deaD	ML1100	1370	215C>T			1			3	2.18978	T	C	C	C	C	C	C	C	C	C	C	C	C	C	C	C	C	C	C	C	C	C	C	C	C	C	C	C	C	C	C	C	C
1271647	G	A	SNP	non_coding_exon_variant	pseudogene	deaD	ML1100	1370	385G>A			1			3	2.18978	G	G	G	G	G	G	G	G	G	G	G	G	G	G	G	G	G	G	G	G	G	G	G	G	G	G	G	G	G	G	G	G	G
1271979	G	A	SNP	non_coding_exon_variant	pseudogene	deaD	ML1100	1370	717G>A			1			3	2.18978	G	G	G	G	G	G	G	G	G	G	G	G	G	G	G	G	G	G	G	G	G	G	G	G	G	G	G	G	G	G	G	G	G
1275092	G	A	SNP	intergenic_region	intergenic	ML1101-cyp130	ML1101-ML1102c	1582	1275092G>A			1			1	0.632111	A	G	G	G	G	G	G	G	G	G	G	G	G	G	G	G	G	G	G	G	G	G	G	G	G	G	G	G	G	G	G	G	G
1275373	C	T	SNP	non_coding_exon_variant	pseudogene	cyp130	ML1102c	1097	1078G>A			2			1	0.911577	C	C	C	C	C	C	C	C	C	T	T	C	C	C	C	C	C	C	C	C	C	C	C	C	C	C	C	C	C	C	C	C	C
1277244	G	A	SNP	synonymous_variant	CDS	ML1103c	ML1103c	1362	576C>T	Leu192Leu		1			1	0.734214	G	G	G	G	G	G	G	G	G	G	G	G	G	G	G	G	G	G	G	G	G	G	G	G	G	G	G	G	G	G	G	G	G
1277456	G	T	SNP	missense_variant	CDS	ML1103c	ML1103c	1362	364C>A	His122Asn		1	2	1.46843			G	G	G	G	G	G	G	G	G	G	G	G	G	G	G	G	G	G	G	G	G	G	G	G	G	G	G	-	G	G	G	G	G
1277516	G	T	SNP	missense_variant	CDS	ML1103c	ML1103c	1362	304C>A	Arg102Ser		1	2	1.46843			G	G	G	G	G	G	G	G	G	G	G	G	G	G	G	G	G	G	G	G	G	G	G	G	G	G	G	G	G	G	G	G	G
1277921	T	G	SNP	non_coding_exon_variant	pseudogene	ML1104c	ML1104c	1096	999A>C			1			2	1.82482	T	T	T	T	T	T	T	T	T	T	T	T	T	T	T	T	T	T	T	T	T	T	T	T	T	T	T	T	T	T	T	T	T
1278428	C	G	SNP	non_coding_exon_variant	pseudogene	ML1104c	ML1104c	1096	492G>C			1			2	1.82482	C	C	G	C	C	C	C	C	C	-	C	C	C	C	C	C	C	C	C	C	C	C	C	C	C	C	C	C	C	C	C	C	C
1279241	G	A	SNP	intergenic_region	intergenic	ML1104c-udgB	ML1104c-ML1105	342	1279241G>A			1			1	2.92398	G	G	G	G	G	G	G	G	G	G	G	G	G	G	G	G	G	G	G	G	G	G	G	G	G	G	G	G	G	G	G	G	G
1280194	G	C	SNP	intergenic_region	intergenic	udgB-ML1106	ML1105-ML1106	474	1280194G>C			1			1	2.1097	G	G	G	G	G	G	G	G	G	G	G	G	G	G	G	G	G	G	G	G	G	G	G	G	G	G	G	-	G	G	G	G	G
1282892	G	A	SNP	non_coding_exon_variant	pseudogene	amiB2	ML1109	1211	612G>A			1			1	0.825764	-	G	G	G	G	G	G	G	A	G	G	G	G	G	G	G	G	G	G	G	G	G	G	G	G	G	G	G	G	G	G	G	G
1284298	C	T	SNP	intergenic_region	intergenic	amiB2-ML1110	ML1109-ML1110	821	1284298C>T			1			1	1.21803	C	C	C	C	C	C	C	C	C	C	C	C	C	C	C	C	C	C	C	C	C	C	C	C	C	C	C	C	C	C	C	C	C
1287203	G	A	SNP	non_coding_exon_variant	pseudogene	ML1112	ML1112	261	34G>A			1			1	3.83142	G	G	G	G	G	G	G	G	G	G	G	G	G	G	G	G	G	G	G	G	G	G	G	G	G	-	G	G	G	G	G	G	G
1290079	G	T	SNP	synonymous_variant	CDS	ML1114c	ML1114c	1755	1299C>A	Gly433Gly		4			3	1.7094	G	G	G	G	G	G	G	G	G	G	G	G	G	G	G	G	G	G	G	G	G	G	G	G	G	-	G	G	G	G	G	G	G
1290256	G	A	SNP	synonymous_variant	CDS	ML1114c	ML1114c	1755	1122C>T	Gly374Gly		1			3	1.7094	G	G	G	G	G	G	G	G	G	G	G	A	G	G	G	G	G	G	G	G	G	G	G	G	G	-	G	G	G	G	G	G	G
1290820	C	T	SNP	missense_variant	CDS	ML1114c	ML1114c	1755	558G>A	Met186Ile		1	1	0.569801			C	C	C	C	C	C	C	-	C	C	C	C	C	C	C	C	C	C	C	C	C	C	C	C	C	C	T	C	C	C	C	C	C
1291018	G	A	SNP	synonymous_variant	CDS	ML1114c	ML1114c	1755	360C>T	Asn120Asn	3I	25			3	1.7094	G	G	G	G	G	G	G	G	G	G	G	G	G	G	G	G	G	G	G	G	G	G	G	G	G	G	G	G	G	G	G	G	G
1292039	A	G	SNP	synonymous_variant	CDS	lprB	ML1115	567	477A>G	Glu159Glu		1			1	1.76367	A	A	A	A	A	A	A	A	A	A	A	A	A	A	A	A	A	A	A	A	A	A	A	A	A	A	A	A	A	A	A	A	A
1295083	T	C	SNP	synonymous_variant	CDS	ML1119	ML1119	1152	321T>C	Asp107Asp		1			2	1.73611	T	T	T	T	T	T	T	T	T	T	T	T	T	T	C	T	T	T	T	T	T	T	T	T	T	T	T	T	T	T	T	T	T
1295192	A	G	SNP	missense_variant	CDS	ML1119	ML1119	1152	430A>G	Met144Val		75	1	0.868056			G	A	A	A	A	A	-	-	A	A	A	A	A	A	A	A	A	A	A	A	A	A	A	A	A	A	A	A	A	A	A	A	A
1295353	C	T	SNP	synonymous_variant	CDS	ML1119	ML1119	1152	591C>T	Asp197Asp		1			2	1.73611	C	C	C	C	C	C	C	C	C	C	C	C	C	C	C	C	C	C	C	C	C	C	C	C	C	C	C	C	C	C	C	C	C
1300774	G	A	SNP	missense_variant	CDS	oppA	ML1121c	1674	620C>T	Thr207Ile		1	1	0.597372			G	G	G	G	G	G	G	-	G	G	G	G	G	G	G	G	G	G	G	A	G	G	G	G	G	G	G	G	G	G	G	G	G
1304103	C	T	SNP	missense_variant	CDS	oppC	ML1123c	900	13G>A	Glu5Lys		1	1	1.11111			C	C	C	C	C	C	C	C	C	C	C	C	C	C	C	C	C	C	C	C	C	C	C	C	C	C	C	C	C	C	C	C	C
1304237	C	T	SNP	missense_variant	CDS	oppB	ML1124c	978	853G>A	Val285Ile		1	2	2.04499			C	C	C	C	C	C	C	C	C	C	C	C	C	C	C	C	C	C	C	C	C	C	C	C	C	C	C	C	C	C	C	C	C
1304902	G	A	SNP	missense_variant	CDS	oppB	ML1124c	978	188C>T	Pro63Leu		1	2	2.04499			G	G	G	G	G	G	G	G	G	G	G	G	G	G	G	G	G	G	G	G	G	G	G	G	G	-	G	G	G	G	G	G	G
1305482	C	T	SNP	intergenic_region	intergenic	oppB-canA	ML1124c-ML1125	397	1305482C>T			1			1	2.51889	C	C	C	C	C	C	C	C	C	C	C	C	C	C	C	C	C	C	C	C	C	C	T	C	C	C	C	C	C	C	C	C	C
1306144	A	AG	indel	intergenic_region	intergenic	canA-ML1126c	ML1125-ML1126c	3725	intergenic_region	intergenic_region		1			1	0.268456	NotAvailable	0	0	0	0	0	0	0	0	0	0	0	0	0	0	0	0	0	0	0	0	0	0	0	0	0	0	0	0	0	0	0	0
1306182	C	T	SNP	intergenic_region	intergenic	canA-ML1126c	ML1125-ML1126c	3725	1306182C>T			1			3	0.805369	C	C	C	C	C	C	C	C	C	C	C	C	C	C	C	C	C	C	C	C	C	C	C	C	C	C	C	C	C	C	C	C	C
1306583	G	C	SNP	intergenic_region	intergenic	canA-ML1126c	ML1125-ML1126c	3725	1306583G>C			1			3	0.805369	-	G	G	G	G	G	G	G	G	G	G	G	G	G	G	G	G	G	G	G	G	G	G	G	G	G	G	G	G	G	G	G	G
1307216	C	T	SNP	intergenic_region	intergenic	canA-ML1126c	ML1125-ML1126c	3725	1307216C>T			1			3	0.805369	-	C	C	C	C	C	C	C	C	C	C	C	C	C	C	C	C	C	C	C	C	C	C	C	C	C	C	C	C	C	C	C	C
1309422	C	T	SNP	non_coding_exon_variant	pseudogene	ML1126c	ML1126c	544	496G>A			1			1	1.83824	-	C	C	C	C	C	C	C	C	C	C	C	C	C	C	C	C	C	C	C	C	C	C	C	C	C	C	C	C	C	C	C	C
1313204	C	T	SNP	intergenic_region	intergenic	ML1126c-argV	ML1126c-MLP000015	6382	1313204C>T		4	61			5	0.783453	-	C	C	C	C	C	C	C	C	C	C	C	C	C	C	C	C	C	C	C	C	C	C	C	C	C	C	C	C	C	C	C	C
1315016	C	T	SNP	intergenic_region	intergenic	ML1126c-argV	ML1126c-MLP000015	6382	1315016C>T			1			5	0.783453	-	C	C	C	C	C	C	T	C	C	C	C	C	C	C	C	C	C	C	C	C	C	C	C	C	C	C	C	C	C	C	C	C
1315150	C	T	SNP	intergenic_region	intergenic	ML1126c-argV	ML1126c-MLP000015	6382	1315150C>T			1			5	0.783453	-	C	C	C	C	C	-	C	C	C	C	C	C	C	C	C	C	C	C	C	C	C	C	C	C	C	C	C	C	C	C	C	C
1315919	T	C	SNP	intergenic_region	intergenic	ML1126c-argV	ML1126c-MLP000015	6382	1315919T>C			1			5	0.783453	-	T	T	T	T	T	T	T	T	T	T	T	T	C	T	T	T	T	T	T	T	T	T	T	T	T	T	T	T	T	T	T	T
1316222	A	G	SNP	intergenic_region	intergenic	ML1126c-argV	ML1126c-MLP000015	6382	1316222A>G			1			5	0.783453	A	A	A	A	A	A	A	A	A	A	A	A	A	A	A	A	A	A	A	A	A	A	A	A	A	A	A	A	A	A	A	A	A
1320784	C	T	SNP	synonymous_variant	CDS	thrA	ML1129	1326	1143C>T	Ser381Ser		1			1	0.754148	C	C	C	C	C	C	C	C	C	C	C	C	C	C	C	C	C	C	C	C	C	C	C	C	C	C	C	C	C	C	C	C	C
1321648	G	A	SNP	missense_variant	CDS	thrC	ML1130	1083	685G>A	Ala229Thr		1	1	0.923361			G	G	G	G	G	G	-	G	G	G	G	G	G	G	G	G	G	G	G	G	G	G	G	G	G	G	G	G	G	G	G	G	G
1321662	C	G	SNP	synonymous_variant	CDS	thrC	ML1130	1083	699C>G	Pro233Pro		2			1	0.923361	C	C	C	C	C	C	-	C	C	C	C	C	C	C	C	C	C	C	C	C	C	C	C	C	C	C	C	C	C	C	C	G	G
1324009	C	G	SNP	missense_variant	CDS	rho	ML1132	1833	679C>G	Gln227Glu	1A	141	1	0.545554			G	C	C	C	C	C	-	G	G	G	G	G	G	G	G	G	G	G	G	G	G	G	G	G	G	-	G	-	G	G	G	G	G
1324965	C	T	SNP	synonymous_variant	CDS	rho	ML1132	1833	1635C>T	Pro545Pro		1			1	0.545554	T	C	C	C	C	C	C	C	C	C	C	C	C	C	C	C	C	C	C	C	C	C	C	C	C	C	C	-	C	C	C	C	C
1325397	C	T	SNP	intergenic_region	intergenic	rho-rpmE	ML1132-ML1133	310	1325397C>T			1			1	3.22581	C	C	C	C	C	C	C	C	C	C	C	C	C	C	C	C	C	C	C	C	C	C	C	C	C	C	C	-	C	C	C	C	C
1326594	T	C	SNP	missense_variant	CDS	prfA	ML1134	1086	776T>C	Val259Ala		1	1	0.92081			T	T	T	T	T	T	T	T	T	C	T	T	T	T	T	T	T	T	T	T	T	T	T	T	T	T	T	T	T	T	T	T	T
1329459	C	T	SNP	synonymous_variant	CDS	rfe	ML1137	1200	960C>T	Arg320Arg	3I	25			1	0.833333	C	C	C	C	C	C	C	-	C	C	C	C	C	C	C	C	C	C	C	C	C	C	C	C	C	C	C	C	C	C	C	C	C
1329945	G	A	SNP	intergenic_region	intergenic	rfe-ML1138	ML1137-ML1138	262	1329945G>A			1			1	3.81679	G	G	G	G	G	G	G	G	G	G	G	G	G	G	G	G	G	G	G	G	G	G	G	G	G	G	G	G	G	G	G	G	G
1332100	C	T	SNP	synonymous_variant	CDS	atpH	ML1142	1341	45C>T	Val15Val		1			1	0.745712	C	C	C	C	C	C	C	C	T	C	C	C	C	C	C	C	C	C	C	C	C	C	C	C	C	C	C	C	C	C	C	C	C
1336929	G	T	SNP	synonymous_variant	CDS	atpD	ML1145	1458	855G>T	Ser285Ser		1			1	0.685871	G	G	G	G	G	G	-	G	G	-	-	G	G	G	G	G	-	G	-	G	G	-	G	G	G	-	G	-	G	G	G	G	G
1338450	C	T	SNP	intergenic_region	intergenic	ML1147-ML1148c	ML1147-ML1148c	138	1338450C>T			1			2	14.4928	C	C	C	C	C	C	C	C	C	C	C	C	C	C	C	C	C	C	C	C	C	C	C	C	C	C	C	C	C	C	C	C	C
1338518	G	A	SNP	intergenic_region	intergenic	ML1147-ML1148c	ML1147-ML1148c	138	1338518G>A			1			2	14.4928	G	G	G	G	G	G	G	G	G	G	G	G	G	G	G	G	G	G	G	G	G	G	G	G	G	G	G	G	G	G	G	G	G
1339813	T	C	SNP	synonymous_variant	CDS	murA	ML1150	1257	234T>C	Asp78Asp		124			1	0.795545	C	T	T	T	T	T	T	T	T	T	T	T	T	T	T	T	T	T	T	T	T	T	T	T	T	T	T	-	T	T	T	C	C
1341224	T	TA	indel	non_coding_transcript_exon_variant	rRNA	rrs	MLP000016	1549	87dupA			2	2	1.29116			T	T	T	T	T	T	T	T	T	T	T	T	T	T	T	T	T	T	T	T	T	T	T	T	T	-	T	T	T	T	T	T	T
1341394	C	T	SNP	non_coding_transcript_exon_variant	rRNA	rrs	MLP000016	1549	251C>T			12	2	1.29116			C	C	C	C	C	C	C	C	C	C	C	C	C	C	C	C	C	C	C	C	C	C	C	C	C	-	C	C	C	C	C	C	C
1343119	T	C	SNP	non_coding_transcript_exon_variant	rRNA	rrl	MLP000017	1549	144T>C			7	1	0.645578			T	T	T	T	T	T	T	T	T	T	T	C	C	C	C	C	C	C	T	T	T	T	T	T	T	T	T	T	T	T	T	T	T
1347131	T	G	SNP	non_coding_exon_variant	pseudogene	alkA	ML1152c	1437	1183A>C			5			3	2.08768	-	T	T	T	T	T	T	T	T	T	T	T	T	T	T	T	T	T	T	T	T	T	T	T	T	-	T	-	T	T	T	T	T
1348056	C	T	SNP	non_coding_exon_variant	pseudogene	alkA	ML1152c	1437	258G>A			4			3	2.08768	C	C	C	C	C	C	C	-	C	C	C	C	C	C	C	C	C	C	C	C	C	C	C	C	C	-	C	C	C	C	C	C	C
1348277	G	A	SNP	non_coding_exon_variant	pseudogene	alkA	ML1152c	1437	37C>T			1			3	2.08768	G	G	G	G	G	G	G	-	G	G	G	G	G	G	G	G	G	G	G	G	G	G	G	G	G	G	G	-	G	G	G	G	G
1348383	T	C	SNP	intergenic_region	intergenic	alkA-ML1153	ML1152c-ML1153	186	1348383T>C			6			2	10.7527	-	T	T	T	T	T	T	-	T	T	T	T	T	T	T	T	T	T	T	T	T	T	T	T	T	T	T	T	T	T	T	T	T
1348426	T	C	SNP	intergenic_region	intergenic	alkA-ML1153	ML1152c-ML1153	186	1348426T>C		1A	146			2	10.7527	C	T	T	T	T	T	C	-	C	C	C	C	C	C	C	C	C	C	C	C	C	C	C	C	C	C	C	-	C	C	C	C	C
1349308	G	A	SNP	non_coding_exon_variant	pseudogene	ML1153	ML1153	1170	809G>A			1			1	0.854701	G	G	G	G	G	G	G	G	G	G	G	G	G	G	G	G	G	G	G	G	G	G	G	G	G	G	G	G	G	G	G	G	G
1350890	C	T	SNP	non_coding_exon_variant	pseudogene	ML1154c	ML1154c	1230	63G>A			12			1	0.813008	C	C	C	C	C	C	C	C	C	C	C	C	C	C	C	C	C	C	C	C	C	C	C	C	C	C	C	C	C	C	C	C	C
1351149	C	G	SNP	intergenic_region	intergenic	ML1154c-ML1155	ML1154c-ML1155	406	1351149C>G			152			2	4.92611	G	C	G	G	G	G	G	G	G	G	G	G	G	G	G	G	G	G	G	G	G	G	G	G	G	G	G	G	G	G	G	G	G
1351316	C	T	SNP	intergenic_region	intergenic	ML1154c-ML1155	ML1154c-ML1155	406	1351316C>T			1			2	4.92611	C	C	C	C	C	C	C	C	C	C	C	C	C	C	C	C	C	C	C	C	C	C	C	C	C	-	C	C	C	C	C	C	C
1352731	G	A	SNP	synonymous_variant	CDS	ML1157c	ML1157c	468	90C>T	Asp30Asp		1			1	2.13675	A	G	G	G	G	G	G	G	G	G	A	G	G	G	G	G	G	G	G	G	G	G	G	G	G	G	G	G	G	G	G	G	G
1354142	G	A	SNP	intergenic_region	intergenic	fadA4-ML1159	ML1158-ML1159	186	1354142G>A			1			1	5.37634	G	G	G	G	G	G	G	-	G	G	G	G	G	G	G	G	G	G	G	G	A	G	G	G	G	G	G	-	G	G	G	G	G
1355211	G	A	SNP	intergenic_region	intergenic	ML1159-glgB	ML1159-ML1160c	55	1355211G>A			1			1	18.1818	G	G	G	G	G	G	G	G	G	G	G	G	G	G	G	G	G	G	G	A	G	G	G	G	G	G	G	G	G	G	G	G	G
1355640	G	A	SNP	non_coding_exon_variant	pseudogene	glgB	ML1160c	2178	1779C>T			1			1	0.459137	T	G	G	G	G	G	G	G	G	G	G	G	G	G	G	G	G	G	G	G	G	G	G	G	G	G	G	G	G	G	G	G	G
1358191	G	T	SNP	non_coding_exon_variant	pseudogene	glgE	ML1161c	2097	1350C>A			1			2	0.953743	-	G	G	G	G	G	G	G	G	G	G	G	G	G	G	G	G	G	G	G	G	G	G	G	G	G	G	G	G	G	G	G	G
1358939	T	C	SNP	non_coding_exon_variant	pseudogene	glgE	ML1161c	2097	602A>G			1			2	0.953743	-	T	T	T	T	T	T	T	T	T	T	T	T	T	T	T	T	T	T	T	T	T	T	T	T	T	T	T	T	T	T	T	T
1366492	C	T	SNP	synonymous_variant	CDS	ML1167	ML1167	1089	942C>T	Ile314Ile		1			1	0.918274	C	C	C	C	C	C	C	C	C	C	C	C	C	C	C	C	C	C	C	C	C	C	C	C	C	C	C	-	C	C	C	C	C
1368008	T	C	SNP	non_coding_exon_variant	pseudogene	cysM	ML1170	987	598T>C			12			1	1.01317	T	T	T	T	T	T	T	-	T	T	T	T	T	T	T	T	T	T	T	T	T	T	T	T	T	T	T	T	T	T	T	T	T
1368593	G	A	SNP	synonymous_variant	CDS	ML1171	ML1171	717	102G>A	Arg34Arg		1			2	2.7894	G	G	G	G	G	G	G	G	G	G	G	G	G	G	G	G	G	G	G	G	G	G	G	G	G	G	G	G	G	G	G	G	G
1368608	G	A	SNP	synonymous_variant	CDS	ML1171	ML1171	717	117G>A	Gly39Gly		1			2	2.7894	A	G	G	G	G	G	G	G	G	G	G	G	G	G	G	G	G	G	G	G	G	G	G	G	G	G	G	G	G	G	G	G	G
1370180	C	T	SNP	missense_variant	CDS	ML1173	ML1173	783	85C>T	Pro29Ser		1	1	1.27714			T	C	C	C	C	C	-	T	C	C	C	C	C	C	C	C	C	C	C	C	C	C	C	C	C	C	C	C	C	C	C	C	C
1372632	G	A	SNP	synonymous_variant	CDS	ML1176c	ML1176c	360	213C>T	Phe71Phe		1			1	2.77778	G	G	G	G	G	G	G	G	G	G	G	G	G	G	G	G	G	G	G	G	G	G	G	G	G	G	G	G	G	G	G	G	G
1373666	C	T	SNP	intergenic_region	intergenic	lprD-leuW	ML1177c-MLP000019	854	1373666C>T			1			1	1.17096	C	C	C	C	C	C	C	C	C	C	C	C	C	C	C	C	C	C	C	C	C	C	C	C	C	C	C	C	C	C	C	C	C
1374169	G	C	SNP	intergenic_region	intergenic	leuW-fabG2	MLP000019-ML1178	788	1374169G>C			1			5	6.34518	-	G	C	G	G	G	G	G	G	G	G	G	G	G	G	G	G	G	G	G	G	G	G	G	G	G	G	G	G	G	G	G	G
1374268	G	A	SNP	intergenic_region	intergenic	leuW-fabG2	MLP000019-ML1178	788	1374268G>A			1			5	6.34518	A	G	G	G	G	G	G	G	G	G	G	G	G	G	G	G	G	G	G	A	G	G	G	G	G	G	G	-	G	G	G	G	G
1374547	G	C	SNP	intergenic_region	intergenic	leuW-fabG2	MLP000019-ML1178	788	1374547G>C			1			5	6.34518	G	G	G	G	G	G	G	G	G	G	G	G	G	C	G	G	G	G	G	G	G	G	G	G	G	G	G	G	G	G	G	G	G
1374638	G	A	SNP	intergenic_region	intergenic	leuW-fabG2	MLP000019-ML1178	788	1374638G>A			1			5	6.34518	G	G	G	G	G	G	G	-	G	G	G	G	G	G	G	G	G	G	G	G	G	G	G	G	G	G	G	G	G	G	G	G	G
1374909	T	C	SNP	intergenic_region	intergenic	leuW-fabG2	MLP000019-ML1178	788	1374909T>C			1			5	6.34518	-	T	T	T	T	T	T	T	T	T	T	T	T	T	T	T	T	T	T	T	T	T	T	T	T	T	T	T	T	T	T	T	T
1376454	G	A	SNP	intergenic_region	intergenic	fabG2-ML1179	ML1178-ML1179	1531	1376454G>A			1			3	1.9595	G	G	G	G	G	G	G	-	G	G	G	G	G	G	G	G	G	G	G	G	G	G	G	G	G	G	G	G	G	G	G	G	G
1377177	C	T	SNP	intergenic_region	intergenic	fabG2-ML1179	ML1178-ML1179	1531	1377177C>T			1			3	1.9595	C	C	C	C	C	C	C	C	C	C	C	C	C	C	C	C	C	C	C	C	C	C	C	C	C	C	C	C	C	C	C	C	C
1377178	A	G	SNP	intergenic_region	intergenic	fabG2-ML1179	ML1178-ML1179	1531	1377178A>G			1			3	1.9595	A	A	A	A	A	A	A	A	A	A	A	A	A	A	A	A	A	A	A	A	A	A	A	A	A	A	A	A	A	A	A	A	A
1377420	G	C	SNP	non_coding_exon_variant	pseudogene	ML1179	ML1179	1095	214G>C			1			1	0.913242	A	G	G	G	C	G	G	G	G	G	G	G	G	G	G	G	G	G	G	G	G	G	G	G	G	G	G	G	G	G	G	G	G
1378708	C	T	SNP	intergenic_region	intergenic	ML1179-esxL2	ML1179-ML1180c	1998	1378708C>T			1			1	0.500501	C	C	C	C	C	C	C	C	C	C	C	C	C	C	C	C	C	C	C	C	C	C	C	C	C	C	C	-	C	C	C	C	C
1381437	A	G	SNP	missense_variant	pseudogene	PPE	ML1182c	1266	833T>C	Met278Thr		11	1	0.789889			A	A	A	A	A	A	A	A	A	A	A	A	A	A	A	A	A	A	A	A	A	A	A	A	A	A	A	A	A	A	A	A	A
1383290	G	A	SNP	intergenic_region	intergenic	PE6-ML1184c	ML1183c-ML1184c	1009	1383290G>A			1			1	0.99108	-	G	G	G	G	G	G	G	G	G	G	G	G	G	G	G	G	G	G	G	G	G	G	G	G	G	G	G	G	G	G	G	G
1386059	G	A	SNP	intergenic_region	intergenic	ML1185c-ML1186c	ML1185c-ML1186c	1448	1386059G>A			1			1	0.690608	-	G	G	G	G	G	G	G	G	G	G	G	G	G	G	G	G	G	G	G	G	G	G	G	G	G	G	G	G	G	G	G	G
1388412	C	A	SNP	intergenic_region	intergenic	ML1187c-ML1188c	ML1187c-ML1188c	2188	1388412C>A			1			2	0.914077	C	C	C	C	C	C	C	C	C	C	C	C	C	C	C	C	C	C	C	C	C	C	C	C	C	C	C	C	C	C	C	C	C
1388745	G	A	SNP	intergenic_region	intergenic	ML1187c-ML1188c	ML1187c-ML1188c	2188	1388745G>A			2			2	0.914077	G	G	G	G	G	G	G	G	G	A	A	G	G	G	G	G	G	G	G	G	G	G	G	G	G	G	G	G	G	G	G	G	G
1391032	G	A	SNP	intergenic_region	intergenic	ML1188c-ML1189c	ML1188c-ML1189c	1637	1391032G>A			1			2	1.22175	-	G	G	G	G	G	G	G	G	G	G	G	G	G	G	G	G	G	G	G	G	G	G	G	G	-	G	G	G	G	G	G	G
1391804	G	T	SNP	intergenic_region	intergenic	ML1188c-ML1189c	ML1188c-ML1189c	1637	1391804G>T			1			2	1.22175	-	G	G	G	G	G	-	G	-	G	G	G	G	G	G	G	G	G	G	G	G	G	G	G	G	-	G	G	G	G	G	G	G
1393203	G	C	SNP	intergenic_region	intergenic	ML1189c-ML1190	ML1189c-ML1190	2414	1393203G>C			1			3	1.24275	G	G	G	G	G	G	G	G	G	G	G	G	G	G	G	G	G	G	G	G	G	G	G	G	G	G	G	G	G	G	G	G	G
1393702	G	T	SNP	intergenic_region	intergenic	ML1189c-ML1190	ML1189c-ML1190	2414	1393702G>T			3			3	1.24275	G	G	G	G	G	G	G	G	G	-	G	G	G	G	G	G	G	G	G	G	G	G	G	G	G	G	G	G	G	G	G	G	G
1393789	G	A	SNP	intergenic_region	intergenic	ML1189c-ML1190	ML1189c-ML1190	2414	1393789G>A			1			3	1.24275	G	G	G	G	G	G	G	G	G	G	G	G	G	G	G	G	G	G	G	G	G	G	G	G	G	G	G	G	G	G	G	G	G
1396948	G	A	SNP	synonymous_variant	CDS	fas	ML1191	9231	327G>A	Leu109Leu		3			1	0.108331	G	G	G	G	G	G	G	G	G	G	G	G	G	G	G	G	G	G	G	G	G	G	G	G	G	G	G	-	G	G	G	G	G
1397393	AAGG	A	indel	disruptive_inframe_deletion	CDS	fas	ML1191	9231	783_785delGGA	Glu261del		1	5	0.541653			NotAvailable	0	0	0	0	0	0	0	0	0	0	0	0	0	0	0	0	0	0	0	0	0	0	0	0	0	0	0	0	0	0	0	0
1399818	G	C	SNP	missense_variant	CDS	fas	ML1191	9231	3197G>C	Gly1066Ala		1	5	0.541653			G	G	G	G	G	G	G	-	G	G	G	G	G	G	G	G	G	G	G	G	G	G	G	G	C	G	G	G	G	G	G	G	G
1402551	A	G	SNP	missense_variant	CDS	fas	ML1191	9231	5930A>G	Gln1977Arg		1	5	0.541653			A	A	A	A	A	A	A	-	A	A	A	A	A	A	A	A	A	A	A	A	A	A	A	A	A	A	A	A	A	A	A	A	A
1403585	A	G	SNP	missense_variant	CDS	fas	ML1191	9231	6964A>G	Ile2322Val		10	5	0.541653			A	A	A	A	A	A	A	A	A	A	A	A	A	A	A	A	A	A	A	A	A	A	A	A	A	A	A	-	A	A	A	A	A
1404153	C	G	SNP	missense_variant	CDS	fas	ML1191	9231	7532C>G	Ser2511Cys		1	5	0.541653			C	C	C	C	C	C	C	C	C	C	C	C	C	C	C	C	C	C	C	C	C	C	C	C	C	C	C	C	C	C	C	C	C
1406715	C	T	SNP	missense_variant	CDS	ML1193	ML1193	1329	353C>T	Ala118Val		1	1	0.752445			-	C	C	C	C	C	C	C	C	C	C	C	C	C	C	C	C	C	C	C	C	C	C	C	C	C	C	C	C	C	C	C	C
1409587	G	A	SNP	non_coding_exon_variant	pseudogene	ML1194c	ML1194c	1266	486C>T			1			1	0.789889	T	G	G	G	G	G	G	G	G	G	G	G	G	G	G	G	G	G	G	G	G	G	G	G	G	G	G	G	G	G	G	G	G
1413376	G	C	SNP	synonymous_variant	CDS	ileS	ML1195	3180	2592G>C	Val864Val		1			1	0.314465	G	G	G	G	G	G	G	G	G	G	G	G	G	G	G	C	G	G	G	G	G	G	G	G	G	G	G	G	G	G	G	G	G
1414665	TA	T	indel	intergenic_region	intergenic	ML1196c-dinX	ML1196c-ML1197	125	intergenic_region	intergenic_region	1A, homopolymer	148			1	8	NotAvailable	0	0	0	0	0	1	1	1	1	1	1	1	1	1	1	1	1	1	1	1	1	1	1	1	1	1	1	1	1	1	1	1
1417960	C	T	SNP	missense_variant	CDS	ML1200	ML1200	927	208C>T	Pro70Ser		1	1	1.07875			C	C	C	C	C	C	C	C	C	C	C	C	C	C	C	C	C	C	C	C	C	C	C	C	C	C	C	C	C	C	C	C	C
1419580	C	T	SNP	non_coding_exon_variant	pseudogene	lprI	ML1202c	445	349G>A			1			1	2.24719	C	C	C	C	C	C	C	C	C	C	C	C	C	C	C	C	C	C	C	C	C	C	C	C	C	C	C	C	C	C	C	C	C
1419986	C	T	SNP	intergenic_region	intergenic	lprI-glbN	ML1202c-ML1203c	90	1419986C>T			1			1	11.1111	-	C	C	C	C	C	C	-	C	C	C	C	C	C	C	C	C	C	C	C	C	C	C	C	C	C	C	-	C	C	C	C	C
1420170	C	T	SNP	non_coding_exon_variant	pseudogene	glbN	ML1203c	315	164G>A			1			1	3.1746	T	C	C	C	C	C	C	C	C	C	C	C	C	C	C	C	C	C	C	C	C	C	C	C	C	C	C	C	C	C	C	C	C
1420874	C	T	SNP	non_coding_exon_variant	pseudogene	ML1204	ML1204	978	256C>T			1			2	2.04499	C	C	C	C	C	C	C	C	C	C	C	C	C	C	C	C	C	C	C	C	T	C	C	C	C	-	C	C	C	C	C	C	C
1421211	G	T	SNP	non_coding_exon_variant	pseudogene	ML1204	ML1204	978	593G>T			1			2	2.04499	A	G	G	G	G	G	G	G	G	G	G	G	G	G	G	G	G	G	G	G	G	G	G	G	G	G	G	G	G	G	G	G	G
1423311	G	A	SNP	missense_variant	CDS	dnaE	ML1207	3534	298G>A	Ala100Thr		1	3	0.848896			G	G	G	G	G	G	G	G	G	G	G	G	G	G	G	G	G	G	G	G	G	G	G	G	G	G	G	G	G	G	G	G	G
1423393	A	G	SNP	missense_variant	CDS	dnaE	ML1207	3534	380A>G	Glu127Gly		1	3	0.848896			A	A	A	A	A	A	A	A	A	A	A	A	A	A	A	A	A	A	A	A	A	A	A	A	A	A	A	A	A	A	A	A	A
1425703	A	C	SNP	missense_variant	CDS	dnaE	ML1207	3534	2690A>C	Asn897Thr		22	3	0.848896			A	A	A	A	A	A	A	A	A	A	A	A	A	A	A	A	A	A	A	A	A	A	A	A	A	-	A	A	A	A	A	A	A
1427469	TTGCTCTAG	T	indel	intergenic_region	intergenic	dnaE-ML1208	ML1207-ML1208	1228	intergenic_region	intergenic_region		1			3	2.443	NotAvailable	0	0	0	0	0	0	0	0	0	0	0	0	0	0	0	0	0	0	0	0	0	0	0	0	0	0	0	0	0	0	0	0
1427579	C	T	SNP	intergenic_region	intergenic	dnaE-ML1208	ML1207-ML1208	1228	1427579C>T			1			3	2.443	C	C	C	C	C	C	C	C	C	C	C	C	C	C	C	C	C	C	C	C	C	C	C	C	C	C	C	C	C	C	C	C	C
1427684	G	C	SNP	intergenic_region	intergenic	dnaE-ML1208	ML1207-ML1208	1228	1427684G>C			2			3	2.443	G	G	G	G	G	G	G	G	G	G	G	G	G	G	G	G	G	G	G	G	G	G	G	G	G	G	G	G	G	G	G	G	G
1430562	G	A	SNP	intergenic_region	intergenic	ilvA-ML1210	ML1209-ML1210	1559	1430562G>A			1			2	1.28287	G	G	G	G	G	G	G	G	G	G	G	G	G	G	G	G	G	G	G	G	G	G	G	G	G	G	G	G	G	G	G	G	G
1430602	G	T	SNP	intergenic_region	intergenic	ilvA-ML1210	ML1209-ML1210	1559	1430602G>T			2			2	1.28287	G	G	G	G	G	G	G	G	G	G	G	G	G	G	G	G	G	G	G	G	G	G	G	G	G	G	G	G	G	G	G	G	G
1431195	G	T	SNP	synonymous_variant	CDS	ML1210	ML1210	186	102G>T	Arg34Arg		1			1	5.37634	T	G	G	G	G	G	G	G	G	G	G	G	G	G	G	G	G	G	G	G	G	G	G	G	G	-	G	G	G	G	G	G	G
1432847	G	T	SNP	non_coding_exon_variant	pseudogene	treX	ML1212c	2189	1789C>A			2			1	0.45683	G	G	G	G	G	G	G	G	G	G	G	G	G	G	G	G	G	G	G	G	G	G	G	G	G	G	G	G	G	G	G	G	G
1435812	C	G	SNP	missense_variant	CDS	ML1213c	ML1213c	2202	1069G>C	Gly357Arg		1	1	0.454133			C	C	C	C	C	C	-	-	C	C	C	C	C	C	C	C	C	C	C	C	C	C	C	C	C	C	C	C	C	C	C	C	C
1436917	G	A	SNP	intergenic_region	intergenic	ML1213c-ML1214c	ML1213c-ML1214c	129	1436917G>A			2			1	7.75194	G	G	G	G	G	G	G	G	G	G	G	G	G	G	G	G	G	G	A	A	G	G	G	G	G	G	G	G	G	G	G	G	G
1437154	G	A	SNP	synonymous_variant	CDS	ML1214c	ML1214c	639	495C>T	Thr165Thr		1			1	1.56495	G	G	G	G	G	G	G	G	G	G	G	G	G	G	G	G	G	G	G	G	G	G	G	G	G	G	G	G	G	G	G	G	G
1440815	A	G	SNP	missense_variant	CDS	bioF	ML1217	1158	902A>G	Lys301Arg		13	1	0.863558			C	A	-	A	A	A	A	-	A	A	A	A	A	A	A	A	A	A	A	A	A	A	A	A	A	-	A	A	A	A	A	A	A
1441117	T	C	SNP	missense_variant	CDS	bioD	ML1218	681	50T>C	Val17Ala	2H	15	1	1.46843			T	T	T	T	T	T	T	T	T	T	T	T	T	T	T	T	T	T	T	T	T	T	T	T	T	T	T	T	T	T	T	T	T
1442144	C	T	SNP	non_coding_exon_variant	pseudogene	ML1219	ML1219	513	400C>T			2			1	1.94932	C	C	-	C	C	C	C	C	C	C	C	T	T	C	C	C	C	C	C	C	C	C	C	C	C	-	C	C	C	C	C	C	C
1442832	G	A	SNP	missense_variant	CDS	bioB	ML1220	1038	331G>A	Ala111Thr		2	2	1.92678			G	G	G	G	G	G	G	G	G	G	G	G	G	G	G	G	G	G	A	A	G	G	G	G	G	G	G	G	G	G	G	G	G
1443409	G	C	SNP	missense_variant	CDS	bioB	ML1220	1038	908G>C	Gly303Ala		11	2	1.92678			G	G	G	G	G	G	-	G	G	G	G	G	G	G	G	G	G	G	G	G	G	G	G	G	G	G	G	G	G	G	G	G	G
1443712	C	G	SNP	missense_variant	CDS	ML1221	ML1221	243	148C>G	Arg50Gly		3	1	4.11523			C	C	C	C	C	C	C	C	C	C	C	C	C	C	C	C	C	C	C	C	C	C	C	C	C	C	C	C	C	C	C	C	C
1445448	C	T	SNP	non_coding_exon_variant	pseudogene	ML1223c	ML1223c	1177	218G>A			1			1	0.849618	C	C	C	C	C	C	C	C	C	C	C	C	C	C	C	C	C	C	C	C	C	C	C	C	C	C	C	C	C	C	C	C	C
1446805	G	A	SNP	synonymous_variant	CDS	nadA	ML1225	1059	93G>A	Val31Val		1			1	0.944287	G	G	G	G	G	G	G	G	G	G	G	G	G	G	G	G	G	G	G	G	G	G	G	G	G	G	G	-	G	G	G	G	G
1450157	C	T	SNP	synonymous_variant	CDS	nadC	ML1227	861	810C>T	Val270Val		1			1	1.16144	C	C	C	C	C	C	C	C	C	C	C	C	C	C	C	C	C	C	C	C	C	C	C	C	C	C	C	C	C	C	C	C	C
1450627	G	A	SNP	intergenic_region	intergenic	nadC-ML1228	ML1227-ML1228	3056	1450627G>A			1			4	1.3089	-	G	G	G	G	G	G	G	G	G	G	G	G	G	G	G	G	G	G	G	G	G	G	G	G	G	G	-	G	G	G	G	G
1450750	G	A	SNP	intergenic_region	intergenic	nadC-ML1228	ML1227-ML1228	3056	1450750G>A			1			4	1.3089	-	G	G	G	G	G	G	G	G	G	G	G	G	G	G	G	G	G	G	G	G	G	G	G	G	G	G	G	G	G	G	G	G
1450888	G	A	SNP	intergenic_region	intergenic	nadC-ML1228	ML1227-ML1228	3056	1450888G>A			5			4	1.3089	-	G	G	G	G	G	G	G	G	G	G	G	G	G	G	G	G	G	G	G	G	G	G	G	G	G	G	G	G	G	G	G	G
1452437	G	A	SNP	intergenic_region	intergenic	nadC-ML1228	ML1227-ML1228	3056	1452437G>A			1			4	1.3089	G	G	G	G	G	G	A	G	G	G	G	G	G	G	G	G	G	G	G	G	G	G	G	G	G	G	G	-	G	G	G	G	G
1453339	G	A	SNP	non_coding_exon_variant	pseudogene	ML1228	ML1228	779	75G>A			1			1	1.2837	G	G	G	G	G	G	G	G	G	G	G	G	G	G	G	G	G	G	G	G	G	G	G	G	G	G	G	G	G	G	G	G	G
1454340	G	A	SNP	missense_variant	CDS	pks4	ML1229	6357	42G>A	Met14Ile		1	4	0.629228			G	G	G	G	G	G	G	G	G	G	G	G	G	G	G	G	G	G	G	G	G	G	G	G	G	G	G	G	G	G	G	G	G
1455299	C	T	SNP	missense_variant	CDS	pks4	ML1229	6357	1001C>T	Thr334Ile		1	4	0.629228			C	C	C	C	C	C	C	C	C	C	C	C	C	C	C	C	C	C	C	C	C	C	C	C	C	C	C	C	C	C	C	C	C
1457089	C	CA	indel	frameshift_variant	CDS	pks4	ML1229	6357	2792dupA	Ile932fs		1	4	0.629228			NotAvailable	0	0	0	0	0	0	0	0	0	0	0	0	0	0	0	0	0	0	0	0	0	0	0	0	0	0	0	0	0	0	0	0
1458303	G	T	SNP	synonymous_variant	CDS	pks4	ML1229	6357	4005G>T	Thr1335Thr		1			1	0.157307	G	G	G	G	G	G	G	G	G	G	G	G	G	G	G	G	G	G	G	G	G	G	G	G	G	G	G	G	G	G	G	G	G
1459453	C	T	SNP	stop_gained	CDS	pks4	ML1229	6357	5155C>T	Gln1719*		1	4	0.629228			C	C	C	C	C	C	C	C	C	C	C	C	C	C	C	C	C	C	C	C	C	C	C	C	C	C	C	C	C	C	C	C	C
1461258	G	A	SNP	missense_variant	CDS	papA3	ML1230	1416	523G>A	Asp175Asn		1	2	1.41243			G	G	G	G	G	G	G	G	G	G	G	G	G	G	G	G	G	G	G	G	G	G	G	G	G	G	G	-	G	G	G	G	G
1461460	GT	G	indel	frameshift_variant	CDS	papA3	ML1230	1416	729delT	Asp245fs		1	2	1.41243			NotAvailable	0	0	0	0	0	0	0	0	0	0	0	0	0	0	0	0	0	0	0	0	0	0	0	0	0	0	0	0	0	0	0	0
1462261	C	T	SNP	missense_variant	CDS	mmpL10	ML1231	2952	29C>T	Ala10Val		5	1	0.338753			C	C	C	C	C	C	C	C	C	C	C	C	C	C	C	C	C	C	C	C	C	C	C	C	C	C	C	C	C	C	C	C	C
1464236	C	A	SNP	synonymous_variant	CDS	mmpL10	ML1231	2952	2004C>A	Ile668Ile		1			1	0.338753	C	C	C	C	C	C	C	C	-	C	C	C	C	C	C	C	C	C	C	C	C	C	C	C	C	C	C	C	C	C	C	C	C
1466041	C	A	SNP	synonymous_variant	CDS	ML1232c	ML1232c	1077	648G>T	Gly216Gly		17			1	0.928505	C	C	C	C	C	C	C	C	C	C	C	C	C	C	C	C	C	C	C	C	C	C	C	C	C	C	C	-	C	C	C	C	C
1469140	C	T	SNP	missense_variant	CDS	fadD21	ML1234c	1740	175G>A	Gly59Ser		1	1	0.574713			C	C	C	C	C	C	C	C	C	C	C	C	C	C	C	C	C	C	C	C	C	C	C	C	C	C	C	C	C	C	C	C	C
1472325	G	C	SNP	non_coding_exon_variant	pseudogene	pks9	ML1235	2548	1564G>C			1			2	0.784929	-	G	G	G	G	G	G	-	C	G	G	G	G	G	G	G	G	G	G	G	G	G	G	G	G	G	G	G	G	G	G	G	G
1472366	C	G	SNP	non_coding_exon_variant	pseudogene	pks9	ML1235	2548	1605C>G			1			2	0.784929	-	C	C	C	C	C	C	-	C	C	C	C	C	C	C	C	C	C	C	C	C	C	C	C	C	C	C	C	C	C	G	C	C
1473646	T	G	SNP	intergenic_region	intergenic	pks9-pks11	ML1235-ML1236	645	1473646T>G			1			1	1.55039	-	T	T	T	T	T	T	T	T	T	T	T	T	T	T	T	T	T	T	T	T	T	T	T	T	T	T	T	T	T	T	T	T
1475246	T	C	SNP	intergenic_region	intergenic	ML1237-ML1239c	ML1237-ML1239c	84	1475246T>C			1			1	11.9048	T	T	T	T	T	T	T	T	T	T	T	T	T	T	T	T	T	T	T	T	T	T	T	T	T	T	T	T	T	T	T	T	T
1475671	G	A	SNP	non_coding_exon_variant;non_coding_exon_variant	pseudogene	ML1239c	ML1239c	442	44C>T;380C>T			2			1	2.26244	G	G	G	G	G	G	G	-	G	G	G	A	A	G	G	G	G	G	G	G	G	G	G	G	G	G	G	G	G	G	G	G	G
1476518	GT	G	indel	upstream_gene_variant	CDS	echA12	ML1241	885	intergenic_region	intergenic_region	4P, homopolymer	6	2	2.25989			NotAvailable	0	0	0	0	0	0	0	0	0	0	0	0	0	0	0	0	0	0	0	0	0	0	0	0	0	0	0	0	0	0	0	0
1477107	T	C	SNP	missense_variant	CDS	echA12	ML1241	885	557T>C	Met186Thr		1	2	2.25989			T	T	T	T	T	T	T	T	T	T	T	T	T	T	T	T	T	T	T	T	T	T	T	T	T	-	T	T	T	T	T	T	T
1477620	G	T	SNP	intergenic_region	intergenic	echA12-ML1242	ML1241-ML1242	857	1477620G>T			1			2	2.33372	G	G	G	G	G	G	G	G	G	G	G	G	G	G	G	G	G	T	G	G	G	G	G	G	G	G	G	G	G	G	G	G	G
1477963	GT	G	indel	intergenic_region	intergenic	echA12-ML1242	ML1241-ML1242	857	intergenic_region	intergenic_region	3K0	13			2	2.33372	NotAvailable	0	0	0	0	0	0	0	0	0	0	0	0	0	0	0	0	0	0	0	0	0	0	0	0	0	0	0	0	0	0	0	0
1479960	G	A	SNP	non_coding_exon_variant	pseudogene	ML1242	ML1242	1883	1668G>A			1			1	0.531067	-	G	G	G	G	G	-	G	G	G	G	G	G	G	G	G	G	G	G	G	G	G	G	G	G	G	G	G	G	G	G	G	G
1481100	C	T	SNP	intergenic_region	intergenic	ML1242-argW	ML1242-MLP000020	1272	1481100C>T			1			1	0.786164	C	C	C	C	C	C	C	C	C	C	C	-	T	C	C	C	C	C	C	C	C	C	C	C	C	C	C	C	C	C	C	C	C
1481751	C	T	SNP	intergenic_region	intergenic	argW-lipQ	MLP000020-ML1243	611	1481751C>T			1			1	1.63666	C	C	C	C	C	C	C	C	C	C	C	C	C	C	C	C	C	C	C	C	C	C	C	C	C	C	C	C	C	C	C	C	C
1482581	C	T	SNP	missense_variant	CDS	lipQ	ML1243	462	449C>T	Pro150Leu		1	1	2.1645			C	C	C	C	C	C	C	C	C	C	C	C	C	C	C	C	C	C	C	C	C	C	C	C	C	C	C	C	C	C	C	C	C
1482886	G	A	SNP	missense_variant	CDS	ML1244	ML1244	1476	70G>A	Gly24Ser		1	1	0.677507			G	G	G	G	G	G	G	G	G	G	G	G	G	G	G	G	G	G	G	G	G	G	G	G	G	G	G	-	G	G	G	G	G
1484682	G	A	SNP	missense_variant	CDS	plsC	ML1245	1740	394G>A	Val132Met		1	1	0.574713			G	G	G	G	G	G	G	G	G	G	G	G	G	G	G	G	G	G	G	G	G	G	G	G	G	G	G	-	G	G	G	G	G
1485095	G	T	SNP	synonymous_variant	CDS	plsC	ML1245	1740	807G>T	Val269Val		1			2	1.14943	G	G	G	G	G	G	G	G	G	G	G	G	G	G	G	G	G	G	G	G	G	G	G	G	G	G	G	G	G	G	G	G	G
1485320	C	T	SNP	synonymous_variant	CDS	plsC	ML1245	1740	1032C>T	Gly344Gly		4			2	1.14943	C	C	C	C	C	C	C	C	C	C	C	C	C	C	C	C	C	C	C	C	C	C	C	C	C	C	C	T	T	T	T	C	C
1486152	A	G	SNP	missense_variant	CDS	plsB	ML1246	2328	128A>G	Asn43Ser		1	1	0.429553			A	A	A	A	A	A	A	A	A	A	A	A	A	A	A	A	A	A	A	A	A	A	A	A	A	A	A	A	A	A	A	A	A
1487737	C	T	SNP	synonymous_variant	CDS	plsB	ML1246	2328	1713C>T	Asn571Asn		1			1	0.429553	C	C	C	C	C	C	C	C	T	C	C	C	C	C	C	C	C	C	C	C	C	C	C	C	C	C	C	C	C	C	C	C	C
1488923	G	A	SNP	non_coding_exon_variant	pseudogene	ML1247	ML1247	297	205G>A			1			1	3.367	G	G	G	G	G	G	G	G	G	G	G	G	G	G	G	G	G	G	G	G	G	G	G	G	G	G	G	-	G	G	G	G	G
1491430	G	A	SNP	missense_variant	CDS	gdh	ML1249	4869	532G>A	Glu178Lys		1	3	0.616143			G	G	G	G	G	G	G	G	G	G	G	G	G	G	G	G	G	G	G	G	G	G	G	G	G	G	G	G	G	G	G	G	G
1492900	T	C	SNP	missense_variant	CDS	gdh	ML1249	4869	2002T>C	Tyr668His		1	3	0.616143			T	T	T	T	T	T	T	T	T	T	T	T	T	T	T	T	T	T	T	T	T	T	T	T	T	T	T	T	T	T	T	T	T
1495083	G	A	SNP	synonymous_variant	CDS	gdh	ML1249	4869	4185G>A	Leu1395Leu		6			2	0.410762	G	G	G	G	G	G	G	G	G	G	G	G	G	G	G	G	G	G	G	G	G	G	G	G	G	G	G	G	G	G	G	G	G
1495286	C	T	SNP	missense_variant	CDS	gdh	ML1249	4869	4388C>T	Thr1463Ile		1	3	0.616143			C	C	C	C	C	C	C	C	C	C	C	C	C	C	C	C	C	C	C	C	C	C	C	C	C	C	C	-	C	C	C	C	C
1495320	G	A	SNP	synonymous_variant	CDS	gdh	ML1249	4869	4422G>A	Leu1474Leu		1			2	0.410762	G	G	G	G	G	G	G	G	G	G	G	G	G	G	G	G	G	G	G	G	G	G	G	G	G	G	G	G	G	G	G	G	G
1496564	G	T	SNP	non_coding_exon_variant	pseudogene	ML1251	ML1251	536	385G>T			1			1	1.86567	G	G	G	G	G	G	G	G	G	G	G	G	G	G	T	G	G	G	G	G	G	G	G	G	G	G	G	G	G	G	G	G	G
1497876	G	A	SNP	non_coding_exon_variant	pseudogene	aglA	ML1252c	1349	258C>T			1			1	0.74129	G	G	G	G	G	G	G	G	G	G	G	G	G	G	G	G	G	G	G	G	G	G	G	G	G	G	G	G	G	G	G	G	G
1499386	T	A	SNP	intergenic_region	intergenic	ML1254-ML1255	ML1254-ML1255	414	1499386T>A			1			1	2.41546	T	T	T	T	T	T	T	T	T	T	T	T	T	T	T	T	T	T	T	T	T	T	T	T	T	T	T	-	T	T	T	T	T
1501508	G	A	SNP	intergenic_region	intergenic	ML1255-ML1256c	ML1255-ML1256c	1510	1501508G>A			1			1	0.662252	G	G	G	G	G	G	G	G	G	G	G	G	G	G	G	G	G	G	G	G	G	G	G	G	G	G	G	G	G	G	G	G	G
1502817	G	A	SNP	missense_variant	CDS	hisD	ML1257	1350	521G>A	Gly174Asp		1	1	0.740741			G	G	-	G	G	G	-	-	G	G	G	G	G	G	G	G	G	G	G	G	G	G	G	G	G	G	G	G	G	G	G	G	G
1504691	C	T	SNP	missense_variant	CDS	hisC	ML1258	1134	1049C>T	Ala350Val		1	1	0.881834			C	C	C	C	C	C	C	C	C	C	C	C	C	C	C	C	C	C	C	C	C	C	C	C	C	C	C	C	C	C	C	C	C
1505177	C	T	SNP	synonymous_variant	CDS	hisB	ML1259	633	405C>T	His135His		1			1	1.57978	C	C	C	C	C	C	C	C	C	C	C	C	C	C	C	C	C	C	C	C	C	C	C	C	C	C	C	C	C	C	C	C	C
1505487	C	T	SNP	missense_variant	CDS	hisH	ML1260	621	86C>T	Ala29Val		1	1	1.61031			C	C	-	C	C	C	C	C	C	C	C	C	C	C	C	C	C	C	C	C	C	C	C	C	C	C	C	C	C	C	C	C	C
1505545	C	T	SNP	synonymous_variant	CDS	hisH	ML1260	621	144C>T	Pro48Pro		1			1	1.61031	C	C	-	C	C	C	C	C	C	C	C	C	C	C	C	C	C	C	C	C	C	C	C	C	C	-	C	C	C	C	C	C	C
1509070	G	C	SNP	non_coding_exon_variant	pseudogene	ML1265c	ML1265c	261	53C>G			1			1	3.83142	G	G	G	G	G	G	G	G	G	G	C	G	G	G	G	G	G	G	G	G	G	G	G	G	G	G	G	G	G	G	G	G	G
1509131	G	A	SNP	intergenic_region	intergenic	ML1265c-ML1266c	ML1265c-ML1266c	116	1509131G>A		4P	6			1	8.62069	-	G	G	G	G	G	G	G	G	G	G	G	G	G	G	G	G	G	G	G	G	G	G	G	G	G	G	G	G	G	G	G	G
1509564	C	T	SNP	non_coding_exon_variant	pseudogene	ML1266c	ML1266c	943	618G>A			1			1	1.06045	T	C	C	C	C	C	C	C	C	C	C	C	C	C	C	C	C	C	C	C	C	C	C	C	C	C	C	C	C	C	C	C	C
1511671	G	T	SNP	non_coding_exon_variant	pseudogene	bcpB	ML1268c	450	360C>A			1			1	2.22222	G	G	G	G	G	G	G	G	G	G	G	G	G	G	G	G	G	G	G	G	G	G	G	G	G	G	G	-	G	G	G	G	G
1512218	C	A	SNP	missense_variant	CDS	trpE	ML1269	1590	80C>A	Thr27Asn		2	5	3.14465			C	C	C	C	C	C	C	C	C	C	C	C	C	C	C	C	C	C	C	C	C	C	C	C	C	C	C	C	C	A	A	C	C
1512744	G	A	SNP	missense_variant	CDS	trpE	ML1269	1590	606G>A	Met202Ile		1	5	3.14465			G	G	G	G	G	G	G	G	G	G	G	G	G	G	G	G	G	G	G	G	G	G	G	G	G	G	G	-	G	G	G	G	G
1512793	C	T	SNP	missense_variant	CDS	trpE	ML1269	1590	655C>T	Arg219Trp		1	5	3.14465			C	C	-	C	C	C	-	C	C	C	C	C	C	C	C	C	C	C	C	C	C	C	C	C	C	C	C	C	C	C	C	C	C
1513284	C	T	SNP	synonymous_variant	CDS	trpE	ML1269	1590	1146C>T	His382His		3			1	0.628931	C	C	C	C	C	C	C	C	C	C	C	C	C	C	C	T	T	T	C	C	C	C	C	C	C	C	C	C	C	C	C	C	C
1513544	C	T	SNP	missense_variant	CDS	trpE	ML1269	1590	1406C>T	Ala469Val		1	5	3.14465			C	C	C	C	C	C	C	C	C	C	C	C	C	C	C	C	C	C	C	C	C	C	C	C	C	C	C	-	C	C	C	C	C
1513602	C	A	SNP	missense_variant	CDS	trpE	ML1269	1590	1464C>A	Asn488Lys		1	5	3.14465			C	C	C	C	C	C	C	C	C	C	C	C	C	C	C	C	C	C	C	C	C	C	C	C	C	C	C	C	C	C	C	C	C
1513780	C	T	SNP	missense_variant	CDS	ML1270	ML1270	798	56C>T	Ala19Val		1	4	5.01253			C	C	C	C	C	T	-	-	C	-	C	C	C	C	C	C	C	C	C	C	C	C	C	C	C	C	C	C	C	C	C	C	C
1513803	G	A	SNP	missense_variant	CDS	ML1270	ML1270	798	79G>A	Ala27Thr		1	4	5.01253			G	G	G	G	G	G	G	-	G	G	G	G	G	G	G	G	G	G	G	G	G	G	G	G	G	G	G	G	G	G	G	G	G
1514160	G	T	SNP	missense_variant	CDS	ML1270	ML1270	798	436G>T	Gly146Trp		1	4	5.01253			G	G	G	G	G	G	G	-	G	G	T	G	G	G	G	G	G	G	G	G	G	G	G	G	G	G	G	G	G	G	G	G	G
1514223	C	T	SNP	stop_gained	CDS	ML1270	ML1270	798	499C>T	Gln167*		1	4	5.01253			C	C	C	C	C	C	C	-	C	C	C	C	C	C	C	C	C	C	C	C	C	C	C	C	C	C	C	C	C	C	C	C	C
1514417	C	T	SNP	synonymous_variant	CDS	ML1270	ML1270	798	693C>T	Pro231Pro		1			1	1.25313	C	C	C	C	C	C	C	C	C	C	C	C	C	C	C	C	C	C	C	C	C	C	C	C	C	C	C	C	C	C	C	C	C
1515860	C	T	SNP	missense_variant	CDS	trpB	ML1272	1254	479C>T	Thr160Ile		1	1	0.797448			C	C	C	C	C	C	C	C	C	C	C	C	C	C	C	C	C	C	C	C	C	C	C	C	C	C	C	C	C	C	C	C	C
1519111	G	A	SNP	intergenic_region	intergenic	ML1275-ML1276	ML1275-ML1276	551	1519111G>A			1			1	1.81488	G	G	G	G	G	G	G	G	G	G	G	G	G	G	G	G	G	G	G	G	G	G	G	G	G	G	G	G	G	G	G	G	G
1521064	G	A	SNP	missense_variant	CDS	pykA	ML1277	1419	1324G>A	Gly442Ser		1	1	0.704722			G	G	G	G	G	G	G	G	G	G	G	G	G	G	G	G	G	G	G	G	G	G	G	G	G	G	G	G	G	G	G	G	G
1521281	GA	G	indel	frameshift_variant	CDS	tesB	ML1278	894	23delA	Lys8fs	3K1, homopolymer	5	1	1.11857			NotAvailable	0	0	0	0	0	0	0	0	0	0	0	0	0	0	0	0	0	1	0	0	0	0	0	0	0	0	0	0	0	0	0	0
1522161	C	G	SNP	intergenic_region	intergenic	tesB-ML1279	ML1278-ML1279	169	1522161C>G			2			1	5.91716	C	C	C	C	C	C	C	C	C	C	C	C	C	C	C	C	C	C	C	C	C	C	C	G	G	C	C	C	C	C	C	C	C
1522513	C	T	SNP	non_coding_exon_variant	pseudogene	ML1279	ML1279	1272	185C>T			1			2	1.57233	C	C	C	C	C	C	C	C	C	C	C	C	C	C	C	C	C	C	C	C	C	C	C	C	C	C	C	C	C	C	C	C	C
1523534	C	T	SNP	non_coding_exon_variant	pseudogene	ML1279	ML1279	1272	1206C>T			1			2	1.57233	A	C	C	C	C	C	C	C	C	C	T	C	C	C	C	C	C	C	C	C	C	C	C	C	C	C	C	C	C	C	C	C	C
1523629	C	T	SNP	intergenic_region	intergenic	ML1279-ML1280	ML1279-ML1280	261	1523629C>T			2			1	3.83142	C	C	C	C	C	C	C	C	C	C	C	C	C	C	C	C	C	C	C	C	C	C	C	C	C	C	C	C	C	C	C	C	C
1524667	C	T	SNP	non_coding_exon_variant	pseudogene	cydC	ML1281c	1694	1363G>A		4	60			2	1.18064	C	C	C	C	C	C	C	C	C	C	C	C	C	C	C	C	C	C	C	C	C	C	C	C	C	C	C	C	C	C	C	C	C
1524866	A	G	SNP	non_coding_exon_variant	pseudogene	cydC	ML1281c	1694	1164T>C		2H	15			2	1.18064	G	A	A	A	A	A	A	A	A	A	A	A	A	A	A	A	A	A	A	A	A	A	A	A	A	A	A	A	A	A	A	A	A
1526285	G	GC	indel	pseudogene	pseudogene	cydD	ML1282c	1557	pseudogene	pseudogene	3K0, Japan	11			1	0.642261	NotAvailable	0	0	0	0	0	0	0	0	0	0	0	0	0	0	0	0	0	0	0	0	0	0	0	0	0	0	0	0	0	0	0	0
1526442	G	C	SNP	non_coding_exon_variant	pseudogene	cydD	ML1282c	1557	1228C>G			1			4	2.56904	G	G	G	G	G	G	-	G	G	G	G	G	G	G	G	G	G	G	G	G	G	G	G	G	G	G	G	-	G	G	G	G	G
1526811	T	C	SNP	non_coding_exon_variant	pseudogene	cydD	ML1282c	1557	859A>G			1			4	2.56904	T	T	T	T	T	T	T	T	T	T	T	T	T	T	T	T	T	T	T	T	T	T	T	T	T	T	T	T	T	T	T	T	T
1527043	A	T	SNP	non_coding_exon_variant	pseudogene	cydD	ML1282c	1557	627T>A			1			4	2.56904	A	A	A	A	A	A	A	A	A	A	A	A	A	A	A	A	A	A	A	A	T	A	A	A	A	A	A	A	A	A	A	A	A
1527053	G	C	SNP	non_coding_exon_variant	pseudogene	cydD	ML1282c	1557	617C>G			7			4	2.56904	G	G	G	G	G	G	G	G	G	G	G	G	G	G	G	G	G	G	G	G	G	G	G	G	G	G	G	G	G	G	G	G	G
1528801	C	T	SNP	intergenic_region	intergenic	cydB-cydA	ML1283c-ML1284c	34	1528801C>T			1			1	29.4118	C	C	C	C	C	C	C	C	C	C	C	C	C	C	C	C	C	C	C	C	C	C	C	C	C	C	C	C	C	C	C	C	C
1529088	A	G	SNP	non_coding_exon_variant	pseudogene	cydA	ML1284c	1305	1044T>C			151			1	0.766284	C	A	G	G	G	G	G	G	G	G	G	G	G	G	G	G	G	G	G	G	G	G	G	G	G	G	G	-	G	G	G	G	G
1530418	C	T	SNP	splice_region_variant&non_coding_exon_variant	pseudogene	cya	ML1285c	957	955G>A			1			3	3.1348	C	C	C	C	C	C	C	C	C	C	C	C	C	C	C	C	C	C	C	C	T	C	C	C	C	C	C	C	C	C	C	C	C
1530446	G	A	SNP	non_coding_exon_variant	pseudogene	cya	ML1285c	957	927C>T			1			3	3.1348	C	G	G	G	G	G	G	G	G	G	G	G	G	G	G	G	G	G	G	G	G	G	G	G	G	G	G	G	G	G	G	G	G
1530718	A	G	SNP	non_coding_exon_variant	pseudogene	cya	ML1285c	957	655T>C		3K0	13			3	3.1348	A	A	A	A	A	A	A	A	A	A	A	A	A	A	A	A	A	A	A	A	A	A	A	A	A	A	A	A	A	A	A	A	A
1532011	G	A	SNP	missense_variant	CDS	ML1286	ML1286	618	145G>A	Glu49Lys		2	4	6.47249			G	G	G	G	G	G	G	G	G	G	G	G	G	G	G	G	G	G	A	A	G	G	G	G	G	G	G	G	G	G	G	G	G
1532074	C	T	SNP	missense_variant	CDS	ML1286	ML1286	618	208C>T	Arg70Cys		13	4	6.47249			C	C	C	C	C	C	C	C	C	C	C	C	C	C	C	C	C	C	C	C	C	C	C	C	C	C	C	C	C	C	C	C	C
1532258	G	A	SNP	missense_variant	CDS	ML1286	ML1286	618	392G>A	Arg131Gln	3K1	4	4	6.47249			G	G	G	G	G	G	G	G	G	G	G	G	G	G	G	G	G	G	G	G	G	G	G	G	G	G	G	G	G	G	G	G	G
1532344	G	T	SNP	missense_variant	CDS	ML1286	ML1286	618	478G>T	Gly160Cys		1	4	6.47249			G	G	G	G	G	G	G	G	G	G	G	G	G	G	G	G	G	G	G	G	G	G	G	G	G	G	G	G	G	G	G	G	G
1533280	G	A	SNP	non_coding_exon_variant	pseudogene	ML1287c	ML1287c	1194	478C>T			1			1	0.837521	T	G	G	G	G	G	G	G	G	G	G	G	G	G	G	G	G	G	G	G	G	G	G	G	G	G	G	G	G	G	G	G	G
1536055	G	A	SNP	intergenic_region	intergenic	leuU-ML1288	MLP000022-ML1288	112	1536055G>A			1			1	8.92857	G	G	G	G	G	G	G	G	G	G	G	G	G	G	G	G	G	G	G	G	G	G	G	G	G	G	G	G	G	G	G	G	G
1537025	A	T	SNP	missense_variant	CDS	ML1288	ML1288	1404	877A>T	Ile293Phe		3	1	0.712251			A	A	A	A	A	A	A	A	A	A	A	A	A	A	A	A	A	A	A	A	A	A	A	A	A	A	A	A	A	A	A	A	A
1538575	A	G	SNP	non_coding_exon_variant	pseudogene	ML1290	ML1290	1427	362A>G			1			1	0.700771	A	A	A	A	A	A	A	A	A	A	A	A	A	A	A	A	A	A	A	A	A	A	A	A	A	A	A	A	A	A	A	A	A
1541444	C	T	SNP	intergenic_region	intergenic	ML1292c-pyrD	ML1292c-ML1293c	2409	1541444C>T			4			2	0.83022	A	C	C	C	C	C	C	C	C	C	C	C	C	C	C	C	C	C	C	C	C	C	C	C	C	C	C	-	C	C	C	C	C
1541833	A	G	SNP	intergenic_region	intergenic	ML1292c-pyrD	ML1292c-ML1293c	2409	1541833A>G			1			2	0.83022	C	A	A	A	A	A	A	A	A	A	A	A	A	A	A	A	A	A	A	A	A	A	A	A	A	A	A	A	A	A	A	A	A
1547467	G	A	SNP	synonymous_variant	CDS	ML1298	ML1298	753	507G>A	Leu169Leu		1			1	1.32802	G	G	G	G	G	G	G	G	G	G	G	G	G	G	G	G	G	G	G	G	G	G	G	G	G	G	G	G	G	G	G	G	G
1548260	G	A	SNP	missense_variant	CDS	ML1299	ML1299	591	470G>A	Gly157Glu		1	2	3.38409			G	G	G	G	G	G	G	-	G	G	G	G	G	G	G	G	G	G	G	G	G	G	G	G	G	G	G	-	G	G	G	G	G
1548338	G	A	SNP	missense_variant	CDS	ML1299	ML1299	591	548G>A	Arg183His		1	2	3.38409			G	G	G	G	G	G	G	-	G	G	G	G	G	G	G	A	G	G	G	G	G	G	G	G	G	G	G	-	G	G	G	G	G
1548554	G	A	SNP	missense_variant	CDS	ML1300	ML1300	789	163G>A	Gly55Ser		1	8	10.1394			G	G	G	G	G	G	G	G	G	G	G	G	G	G	G	G	G	G	G	G	G	G	G	G	G	G	G	G	G	G	G	G	G
1548639	G	A	SNP	missense_variant	CDS	ML1300	ML1300	789	248G>A	Gly83Asp		1	8	10.1394			G	G	G	G	G	G	G	G	G	G	G	G	G	G	G	G	G	G	G	G	G	G	G	G	G	G	G	G	G	G	G	G	G
1548641	C	T	SNP	missense_variant	CDS	ML1300	ML1300	789	250C>T	Pro84Ser		1	8	10.1394			C	C	C	C	C	C	C	C	C	C	C	C	C	C	C	C	C	C	C	C	C	C	C	C	C	C	C	C	C	C	C	C	C
1548866	G	A	SNP	missense_variant	CDS	ML1300	ML1300	789	475G>A	Asp159Asn		1	8	10.1394			G	G	G	G	G	G	G	-	G	G	G	G	G	G	G	G	G	G	G	G	G	G	G	G	G	G	G	-	G	G	G	G	G
1549043	C	T	SNP	missense_variant	CDS	ML1300	ML1300	789	652C>T	Pro218Ser		2	8	10.1394			C	C	C	C	C	C	C	-	C	C	C	C	C	C	C	C	C	C	C	C	C	C	C	C	C	C	C	C	C	C	C	C	C
1549135	G	C	SNP	missense_variant	CDS	ML1300	ML1300	789	744G>C	Met248Ile		1	8	10.1394			G	G	G	G	G	G	G	G	G	G	G	G	G	G	G	G	G	G	G	G	G	G	G	G	G	G	G	G	G	G	G	G	G
1549169	C	T	SNP	missense_variant	CDS	ML1300	ML1300	789	778C>T	Pro260Ser		1	8	10.1394			C	C	C	C	C	C	C	C	C	C	C	C	C	C	C	C	C	C	C	C	C	C	C	C	C	C	C	C	C	C	C	C	C
1549170	C	T	SNP	missense_variant	CDS	ML1300	ML1300	789	779C>T	Pro260Leu	2H	15	8	10.1394			C	C	C	C	C	C	C	C	C	C	C	C	C	C	C	C	C	C	C	C	C	C	C	C	C	C	C	C	C	C	C	C	C
1549232	A	C	SNP	missense_variant	CDS	cysQ	ML1301	816	14A>C	Asp5Ala		1	1	1.22549			A	A	A	A	A	A	A	A	A	A	A	A	A	A	A	A	A	A	A	A	A	A	A	A	A	A	A	A	A	A	A	A	A
1550809	C	T	SNP	missense_variant	CDS	mshC	ML1302	1155	580C>T	Pro194Ser	2H	14	1	0.865801			C	C	-	C	C	C	-	C	C	C	C	C	C	C	C	C	C	C	C	C	C	C	C	C	C	C	C	C	C	C	C	C	C
1552528	G	T	SNP	synonymous_variant	CDS	ansP1	ML1304c	1497	1488C>A	Ser496Ser		4			1	0.668003	-	G	G	G	G	G	G	G	G	G	G	G	G	G	G	G	G	G	G	G	G	G	G	G	G	G	G	G	G	G	G	G	G
1552530	A	G	SNP	missense_variant	CDS	ansP1	ML1304c	1497	1486T>C	Ser496Pro		4	2	1.33601			-	A	A	A	A	A	A	A	A	A	A	A	A	A	A	A	A	A	A	A	A	A	A	A	A	A	A	A	A	A	A	A	A
1552533	T	G	SNP	missense_variant	CDS	ansP1	ML1304c	1497	1483A>C	Lys495Gln		4	2	1.33601			-	T	T	T	T	T	T	T	T	T	T	T	T	T	T	T	T	T	T	T	T	T	T	T	T	T	T	T	T	T	T	T	T
1554200	G	T	SNP	missense_variant	CDS	ansP2	ML1305c	1518	1483C>A	Gln495Lys		2	1	0.658762			T	G	G	G	G	G	G	G	G	G	G	G	G	G	G	G	G	G	G	G	G	G	G	G	G	G	G	G	G	G	G	G	G
1555969	G	T	SNP	missense_variant	CDS	ML1306c	ML1306c	825	675C>A	Asp225Glu		1	2	2.42424			G	G	G	G	G	G	G	G	G	G	G	G	G	G	G	G	G	G	G	G	G	G	G	G	G	G	G	-	G	G	G	G	G
1556439	G	A	SNP	missense_variant	CDS	ML1306c	ML1306c	825	205C>T	Arg69Cys		1	2	2.42424			G	G	G	G	G	G	G	G	G	G	G	G	G	G	G	G	G	G	G	G	A	G	G	G	G	G	G	G	G	G	G	G	G
1558579	C	T	SNP	missense_variant	CDS	metH	ML1307	3621	1729C>T	His577Tyr		1	1	0.276167			T	C	C	C	C	C	C	C	C	C	C	C	C	C	C	C	C	C	C	C	C	C	C	C	C	C	C	C	C	C	C	C	C
1559856	G	T	SNP	synonymous_variant	CDS	metH	ML1307	3621	3006G>T	Ala1002Ala		1			1	0.276167	G	G	G	G	G	G	G	-	G	G	G	G	G	G	G	G	G	G	G	G	G	G	G	G	G	G	G	-	G	G	G	G	G
1561250	C	T	SNP	non_coding_exon_variant	pseudogene	PPE	ML1308c	1058	307G>A			1			1	0.94518	C	C	C	C	C	C	C	C	C	C	C	C	C	C	C	C	C	C	C	C	C	C	C	C	C	C	C	C	C	C	C	C	C
1562495	C	G	SNP	synonymous_variant	CDS	hisG	ML1310	870	252C>G	Arg84Arg		1			1	1.14943	C	C	C	C	C	C	G	C	C	C	C	C	C	C	C	C	C	C	C	C	C	C	C	C	C	C	C	C	C	C	C	C	C
1563171	C	T	SNP	intergenic_region	intergenic	hisG-ML1311	ML1310-ML1311	299	1563171C>T			1			2	6.68896	T	C	C	C	C	C	C	C	C	C	C	C	C	C	C	C	C	C	C	C	C	C	C	C	C	C	C	C	C	C	C	C	C
1563310	G	A	SNP	intergenic_region	intergenic	hisG-ML1311	ML1310-ML1311	299	1563310G>A			1			2	6.68896	A	G	G	G	G	G	G	G	G	G	G	A	G	G	G	G	G	G	G	G	G	G	G	G	G	G	G	G	G	G	G	G	G
1565157	G	T	SNP	missense_variant	CDS	ML1312c	ML1312c	885	881C>A	Ala294Asp		3	1	1.12994			G	G	G	G	G	G	G	G	G	G	G	G	G	G	G	G	G	G	G	G	G	G	G	G	G	G	G	G	G	G	G	G	G
1566431	G	A	SNP	synonymous_variant	CDS	ML1313	ML1313	846	321G>A	Gly107Gly		1			1	1.18203	G	G	G	G	G	G	G	-	G	G	G	G	G	G	G	G	G	G	G	G	G	G	G	G	G	-	G	G	G	G	G	G	G
1567904	G	T	SNP	missense_variant	CDS	lppK	ML1315c	585	53C>A	Thr18Asn		1	1	1.7094			G	G	G	G	G	G	G	G	G	G	G	G	G	G	G	G	T	G	G	G	G	G	G	G	G	G	G	G	G	G	G	G	G
1569043	C	T	SNP	missense_variant	CDS	mpa	ML1316	1830	800C>T	Ala267Val		1	2	1.0929			C	C	C	C	C	C	C	C	C	C	C	C	C	C	C	C	C	C	C	C	C	C	C	C	C	C	C	C	C	C	C	C	C
1569201	G	A	SNP	missense_variant	CDS	mpa	ML1316	1830	958G>A	Asp320Asn		1	2	1.0929			G	G	G	G	G	G	G	G	G	G	A	G	G	G	G	G	G	G	G	G	G	G	G	G	G	G	G	G	G	G	G	G	G
1571622	G	A	SNP	intergenic_region	intergenic	ML1318c-ML1319	ML1318c-ML1319	123	1571622G>A			1			1	8.13008	-	G	G	G	G	G	G	G	G	G	G	G	G	G	G	G	G	A	G	G	G	G	G	G	G	G	G	G	G	G	G	G	G
1572227	C	T	SNP	non_coding_exon_variant	pseudogene	ML1319	ML1319	1262	550C>T			9			1	0.792393	-	C	C	C	C	C	C	C	C	C	C	C	C	C	C	C	C	C	C	C	C	C	T	T	T	T	T	T	T	T	T	C	C
1573882	C	T	SNP	intergenic_region	intergenic	ML1319-dop	ML1319-ML1320	977	1573882C>T			1			1	1.02354	C	C	C	C	C	C	C	C	C	C	C	C	C	C	C	C	C	C	C	C	T	C	C	C	C	C	C	C	C	C	C	C	C
1574649	G	A	SNP	missense_variant	CDS	dop	ML1320	1545	733G>A	Val245Ile		1	1	0.647249			G	G	G	G	G	G	G	G	G	G	G	G	G	G	G	G	G	G	G	G	G	G	G	G	G	G	G	G	A	G	G	G	G
1575600	C	T	SNP	synonymous_variant	CDS	pup	ML1321	192	108C>T	Asp36Asp	4	60			1	5.20833	C	C	C	C	C	C	C	C	C	C	C	C	C	C	C	C	C	C	C	C	C	C	C	C	C	-	C	C	C	C	C	C	C
1577024	G	A	SNP	missense_variant	CDS	prcA	ML1323	798	472G>A	Gly158Ser		1	1	1.25313			G	G	G	G	G	G	G	G	G	G	G	G	G	G	G	G	G	G	G	G	G	G	G	G	G	G	G	-	G	G	G	G	G
1577902	G	T	SNP	non_coding_exon_variant	pseudogene	ML1325	ML1325	438	162G>T			1			2	4.56621	G	G	G	G	G	G	G	G	G	G	G	G	G	G	G	G	G	G	G	G	G	G	G	G	G	G	G	G	G	G	G	G	G
1577989	T	TA	indel	pseudogene	pseudogene	ML1325	ML1325	438	pseudogene	pseudogene		1			2	4.56621	NotAvailable	0	0	0	0	0	0	0	0	0	0	0	0	0	0	0	0	0	0	0	0	0	0	0	0	0	0	0	0	0	0	0	0
1579019	G	A	SNP	non_coding_exon_variant	pseudogene	ML1327c	ML1327c	708	619C>T			1			3	4.23729	-	G	G	G	G	G	G	G	G	G	G	G	G	G	G	G	G	G	G	G	G	G	G	G	G	-	G	G	G	G	G	G	G
1579109	T	G	SNP	non_coding_exon_variant	pseudogene	ML1327c	ML1327c	708	529A>C		1A	147			3	4.23729	G	T	T	T	T	T	G	G	G	G	G	G	G	G	G	G	G	G	G	G	G	G	G	G	G	G	G	G	G	G	G	G	G
1579426	C	T	SNP	non_coding_exon_variant	pseudogene	ML1327c	ML1327c	708	212G>A			1			3	4.23729	T	C	C	C	C	C	C	C	C	C	C	C	C	C	C	C	C	C	C	C	C	C	C	C	C	C	C	C	C	C	C	C	C
1580884	C	T	SNP	missense_variant	CDS	paf	ML1328	1359	1084C>T	Arg362Cys		1	2	1.47167			C	C	C	C	C	C	-	C	C	C	C	C	C	C	C	C	C	C	C	C	C	C	C	C	C	C	C	C	C	C	C	C	C
1581156	G	GT	indel	frameshift_variant&stop_lost&splice_region_variant	CDS	paf	ML1328	1359	1357dupT	Ter453fs		1	2	1.47167			NotAvailable	0	0	0	0	0	0	0	1	0	0	0	0	0	0	0	0	0	0	0	0	0	0	0	0	0	0	0	0	0	0	0	0
1581388	G	A	SNP	missense_variant	CDS	pafB	ML1329	996	223G>A	Gly75Ser		1	1	1.00402			G	G	G	G	G	G	G	G	G	G	G	G	G	G	G	G	G	G	G	G	G	G	G	G	G	G	G	G	G	G	G	G	G
1583578	ACAGGCG	A	indel	upstream_gene_variant	CDS	tatC	ML1332	861	intergenic_region	intergenic_region		1	3	3.48432			NotAvailable	0	0	0	0	0	0	0	0	0	0	0	0	0	0	0	0	0	0	0	0	0	0	0	0	0	0	0	0	0	0	0	0
1584133	G	C	SNP	missense_variant	CDS	tatC	ML1332	861	524G>C	Gly175Ala		1	3	3.48432			G	G	G	G	G	G	G	G	G	G	G	G	G	G	G	G	G	G	G	G	G	G	G	G	G	G	G	G	G	G	G	G	G
1584226	T	C	SNP	missense_variant	CDS	tatC	ML1332	861	617T>C	Ile206Thr		2	3	3.48432			T	T	T	T	T	T	T	T	T	T	T	T	T	T	T	T	T	T	T	T	T	T	T	T	T	T	T	T	T	T	T	T	T
1584281	G	T	SNP	synonymous_variant	CDS	tatC	ML1332	861	672G>T	Ser224Ser		1			1	1.16144	G	G	G	G	G	G	G	G	G	G	G	G	G	G	G	G	G	G	G	G	G	G	G	G	G	G	G	-	G	G	G	G	G
1585800	A	G	SNP	missense_variant	CDS	helY	ML1333	2763	1306A>G	Thr436Ala		24	2	0.723851			A	A	A	A	A	A	A	A	A	A	A	A	A	A	A	A	A	A	A	A	A	A	A	A	A	A	A	A	A	A	A	A	A
1587096	G	A	SNP	missense_variant	CDS	helY	ML1333	2763	2602G>A	Gly868Ser		1	2	0.723851			G	G	G	G	G	G	G	-	G	G	G	G	G	G	G	G	G	G	G	G	G	G	G	G	G	G	G	-	G	G	G	G	G
1587625	TCGCCTGGCCAGTACGGCTCGCCTGGCCAGTACGGCCCGCCTGGCCAGTACGGCCCGCCTGGCCAGTACGGCCCGCCTGGCCAGTACGGCC	T	indel	inframe_deletion	CDS	ML1334	ML1334	819	322_411delTCGCCTGGCCAGTACGGCCCGCCTGGCCAGTACGGCCCGCCTGGCCAGTACGGCCCGCCTGGCCAGTACGGCCCGCCTGGCCAGTACGGC	Ser108_Gly137del	SNP type 4. Found in Br4923, not resolved by LAST. VNTR	58	3	3.663			NotAvailable	0	0	0	0	0	?	0	?	0	0	0	0	0	0	0	0	0	0	0	0	0	0	0	0	0	0	0	0	0	0	0	0
1587950	T	C	SNP	missense_variant	CDS	ML1334	ML1334	819	629T>C	Val210Ala		1	3	3.663			T	T	T	T	T	T	T	T	T	T	T	T	T	T	T	T	T	T	T	T	T	T	T	T	T	T	T	T	T	T	T	T	T
1588112	G	C	SNP	missense_variant	CDS	ML1334	ML1334	819	791G>C	Gly264Ala		16	3	3.663			G	G	G	G	G	G	G	G	G	G	G	G	G	G	G	G	G	G	G	G	G	G	G	G	G	G	G	G	G	G	G	G	G
1589405	G	A	SNP	non_coding_exon_variant	pseudogene	pepE	ML1336	1000	134G>A			1			2	2	G	G	G	G	G	G	G	G	G	G	G	G	G	G	G	G	G	G	G	G	G	A	G	G	G	G	G	G	G	G	G	G	G
1589513	C	T	SNP	non_coding_exon_variant	pseudogene	pepE	ML1336	1000	242C>T			1			2	2	C	C	C	C	C	C	C	C	C	C	C	C	C	C	C	C	C	C	C	C	C	C	C	C	C	C	C	C	C	C	C	C	C
1590857	CAGTGCATTTGCCGCAAGATGTCG	C	indel	intergenic_region	intergenic	pepE-ML1337c	ML1336-ML1337c	4730	intergenic_region	intergenic_region		3			1	0.211416	NotAvailable	0	0	0	0	0	0	0	0	0	0	0	0	0	0	0	0	0	0	0	0	0	0	0	0	0	0	0	0	0	0	0	0
1591062	C	T	SNP	intergenic_region	intergenic	pepE-ML1337c	ML1336-ML1337c	4730	1591062C>T			1			4	0.845666	C	C	C	C	C	C	C	C	C	C	C	C	C	C	C	C	C	C	C	C	C	C	C	C	C	C	C	C	C	C	C	C	C
1592706	C	T	SNP	intergenic_region	intergenic	pepE-ML1337c	ML1336-ML1337c	4730	1592706C>T			2			4	0.845666	C	C	C	C	C	C	C	C	C	C	C	C	C	C	C	C	C	C	C	C	C	C	C	C	C	-	C	C	C	C	C	C	C
1592790	G	A	SNP	intergenic_region	intergenic	pepE-ML1337c	ML1336-ML1337c	4730	1592790G>A			2			4	0.845666	G	G	G	G	G	G	G	G	G	G	G	G	G	G	G	G	G	G	G	G	G	G	G	G	G	G	G	-	G	G	G	G	G
1592965	T	C	SNP	intergenic_region	intergenic	pepE-ML1337c	ML1336-ML1337c	4730	1592965T>C			1			4	0.845666	G	T	T	T	T	T	T	T	T	T	T	T	T	T	T	T	T	T	T	T	T	T	C	T	T	T	T	T	T	T	T	T	T
1595198	G	GT	indel	pseudogene	pseudogene	ML1337c	ML1337c	362	pseudogene	pseudogene		1			1	2.76243	NotAvailable	0	0	0	0	0	0	0	0	0	0	0	0	0	0	0	0	0	0	0	0	0	0	0	0	0	0	0	0	0	0	0	0
1597680	G	A	SNP	missense_variant	CDS	ML1339c	ML1339c	1578	689C>T	Ser230Phe		1	1	0.633714			G	G	G	G	G	G	G	G	G	G	G	G	G	G	G	G	G	G	G	G	G	G	G	G	G	G	G	G	G	G	G	G	G
1598388	CT	C	indel	frameshift_variant	CDS	ribD	ML1340c	807	800delA	Lys267fs		1	3	3.71747			NotAvailable	0	0	0	0	0	0	0	0	0	0	0	0	0	0	0	0	0	0	0	0	0	0	0	0	0	0	0	0	0	0	0	0
1598423	C	T	SNP	missense_variant	CDS	ribD	ML1340c	807	766G>A	Asp256Asn		1	14	17.3482			C	C	C	C	C	C	C	C	C	C	C	C	C	C	C	C	C	C	C	C	C	C	C	C	C	C	C	C	C	C	C	C	C
1598483	G	A	SNP	missense_variant	CDS	ribD	ML1340c	807	706C>T	Arg236Cys		1	14	17.3482			G	G	G	G	G	G	G	G	G	G	G	G	G	G	G	G	G	G	G	G	G	G	G	G	G	G	G	G	G	G	G	G	G
1598523	A	C	SNP	missense_variant	CDS	ribD	ML1340c	807	666T>G	Cys222Trp		1	14	17.3482			A	A	A	A	A	A	A	A	A	A	A	A	A	A	A	A	A	A	A	A	A	A	A	A	A	A	A	A	A	A	A	A	A
1598566	A	G	SNP	missense_variant	CDS	ribD	ML1340c	807	623T>C	Leu208Pro		1	14	17.3482			A	A	A	A	A	A	-	A	A	A	A	A	A	A	A	A	A	A	A	A	A	A	A	A	A	A	A	A	A	A	A	A	A
1598740	G	A	SNP	missense_variant	CDS	ribD	ML1340c	807	449C>T	Pro150Leu		1	14	17.3482			G	G	G	G	G	G	G	G	G	G	G	G	G	G	G	G	G	G	G	G	G	G	G	G	G	G	G	G	G	G	G	G	G
1598840	G	A	SNP	stop_gained	CDS	ribD	ML1340c	807	349C>T	Gln117*		1	14	17.3482			G	G	G	G	G	G	G	G	G	G	G	G	G	G	G	G	G	G	G	G	G	G	G	G	G	G	G	G	G	G	G	G	G
1598908	C	T	SNP	missense_variant	CDS	ribD	ML1340c	807	281G>A	Gly94Asp	homoplasy	2	14	17.3482			C	C	C	C	C	C	C	C	C	C	C	C	C	C	C	C	C	C	C	C	C	C	C	C	C	-	C	C	C	C	C	C	C
1598960	C	T	SNP	missense_variant	CDS	ribD	ML1340c	807	229G>A	Asp77Asn		1	14	17.3482			C	C	-	C	C	C	C	C	C	C	C	C	C	C	C	C	C	C	C	C	C	C	C	C	C	C	C	C	C	C	C	C	C
1599002	C	T	SNP	missense_variant	CDS	ribD	ML1340c	807	187G>A	Ala63Thr		1	14	17.3482			C	C	C	C	C	C	C	C	C	C	C	C	C	C	C	C	C	C	C	C	C	C	C	C	C	C	C	C	C	C	C	C	C
1599004	C	T	SNP	missense_variant	CDS	ribD	ML1340c	807	185G>A	Gly62Asp		1	14	17.3482			C	C	C	C	C	C	C	C	C	C	C	C	C	C	C	C	C	C	C	C	C	C	C	C	C	C	C	C	C	C	C	C	C
1599008	C	A	SNP	missense_variant	CDS	ribD	ML1340c	807	181G>T	Gly61Cys		1	14	17.3482			C	C	C	C	C	C	C	C	C	C	C	C	C	C	C	C	C	C	C	C	C	C	C	C	C	C	C	C	C	C	C	C	C
1599016	C	T	SNP	missense_variant	CDS	ribD	ML1340c	807	173G>A	Ser58Asn		1	14	17.3482			C	C	C	C	C	C	C	C	C	C	C	C	C	C	C	C	C	C	C	C	C	C	C	C	C	C	C	C	C	C	C	C	C
1599017	T	G	SNP	missense_variant	CDS	ribD	ML1340c	807	172A>C	Ser58Arg	homoplasy	2	14	17.3482			T	T	T	T	T	T	T	T	T	T	T	T	T	T	T	T	T	T	T	T	T	T	T	T	T	T	T	T	T	T	T	T	T
1599022	A	G	SNP	missense_variant	CDS	ribD	ML1340c	807	167T>C	Ile56Thr		1	14	17.3482			A	A	A	A	A	A	A	A	A	A	A	A	A	A	A	A	A	A	A	A	A	A	A	A	A	A	A	A	A	A	A	A	A
1599084	TTCG	T	indel	disruptive_inframe_deletion	CDS	ribD	ML1340c	807	102_104delCGA	Asp34del		1	3	3.71747			NotAvailable	0	0	0	0	0	0	0	0	1	0	0	0	0	0	0	0	0	0	0	0	0	0	0	0	0	0	0	0	0	0	0	0
1599160	G	GC	indel	frameshift_variant	CDS	ribD	ML1340c	807	28dupG	Ala10fs		1	3	3.71747			NotAvailable	0	0	0	0	0	0	0	0	0	0	0	0	0	0	0	0	0	0	0	0	0	0	0	0	0	0	0	0	0	0	0	0
1599380	C	T	SNP	non_coding_exon_variant	pseudogene	ML1341	ML1341	1072	127C>T			2			2	1.86567	C	C	C	C	C	C	C	C	C	C	C	C	C	C	C	C	C	C	C	C	C	C	C	C	C	C	C	-	C	C	C	C	C
1600049	A	G	SNP	non_coding_exon_variant	pseudogene	ML1341	ML1341	1072	796A>G			8			2	1.86567	-	A	A	A	A	A	A	A	A	A	A	A	A	A	A	A	A	A	A	A	A	A	G	G	G	-	G	G	G	G	G	A	A
1600434	T	G	SNP	non_coding_exon_variant	pseudogene	ML1342c	ML1342c	184	68A>C			3			1	5.43478	T	T	T	T	T	T	T	T	T	T	T	T	T	T	T	T	T	T	T	T	T	T	T	T	T	T	T	T	T	T	T	T	T
1601902	C	A	SNP	intergenic_region	intergenic	ML1343c-valU	ML1343c-MLP000023	1717	1601902C>A			12			2	1.16482	C	C	C	C	C	C	C	C	C	C	C	C	C	C	C	C	C	C	C	C	C	C	C	C	C	C	C	C	C	C	C	C	C
1602127	A	G	SNP	intergenic_region	intergenic	ML1343c-valU	ML1343c-MLP000023	1717	1602127A>G			1			2	1.16482	A	A	A	A	A	A	A	A	A	A	A	A	A	A	A	A	A	A	A	A	A	A	A	A	A	A	A	A	A	A	A	A	A
1602656	C	T	SNP	intergenic_region	intergenic	glyT-valT	MLP000025-MLP000026	178	1602656C>T			1			1	5.61798	C	C	C	C	C	C	C	C	C	C	C	C	C	C	C	C	C	C	C	C	C	C	C	C	C	C	C	C	C	C	C	C	C
1603065	C	T	SNP	missense_variant	CDS	ML1344c	ML1344c	261	178G>A	Glu60Lys		1	1	3.83142			-	C	C	C	C	C	C	T	C	C	C	C	C	C	C	C	C	C	C	C	C	C	C	C	C	C	C	-	C	C	C	C	C
1604320	A	G	SNP	non_coding_exon_variant	pseudogene	ML1345	ML1345	1618	137A>G		2F	5			2	1.23609	A	A	A	A	A	A	A	A	A	A	A	A	A	A	A	A	A	A	A	A	A	A	A	A	A	A	A	A	A	A	A	G	G
1604361	C	T	SNP	non_coding_exon_variant	pseudogene	ML1345	ML1345	1618	178C>T			1			2	1.23609	C	C	C	C	C	C	C	C	C	C	C	C	C	C	C	C	C	C	C	C	C	C	C	C	C	-	C	C	C	C	C	C	C
1605912	C	CCCCTCATATAATAAT	indel	intergenic_region	intergenic	ML1345-ML1346	ML1345-ML1346	311	intergenic_region	intergenic_region		1			4	12.8617	NotAvailable	0	0	0	0	0	0	1	0	0	0	0	0	0	0	0	0	0	0	0	0	0	0	0	0	0	0	0	0	0	0	0	0
1605920	A	C	SNP	intergenic_region	intergenic	ML1345-ML1346	ML1345-ML1346	311	1605920A>C			1			4	12.8617	-	A	A	A	A	A	A	A	A	A	A	A	A	A	A	A	A	A	A	A	A	A	A	A	A	A	A	A	A	A	A	A	A
1605926	A	AT	indel	intergenic_region	intergenic	ML1345-ML1346	ML1345-ML1346	311	intergenic_region	intergenic_region		1			4	12.8617	NotAvailable	0	0	0	0	0	0	0	0	0	0	0	0	0	1	0	0	0	0	0	0	0	0	0	0	0	0	0	0	0	0	0	0
1605956	G	A	SNP	intergenic_region	intergenic	ML1345-ML1346	ML1345-ML1346	311	1605956G>A		1A+1B+1D	135			4	12.8617	G	G	G	G	G	G	G	G	G	G	G	G	G	G	G	G	G	G	A	A	A	A	A	A	A	A	A	A	A	A	A	A	A
1607255	C	T	SNP	synonymous_variant	CDS	ML1346	ML1346	3009	1143C>T	His381His		1			1	0.332336	C	C	C	C	C	C	C	C	C	C	C	C	C	C	C	C	C	C	C	C	C	C	C	C	C	C	C	-	C	C	C	C	C
1610660	G	A	SNP	intergenic_region	intergenic	ML1349c-ML1350c	ML1349c-ML1350c	77	1610660G>A			11			1	12.987	A	G	G	G	G	G	G	G	G	G	G	G	G	G	G	G	G	G	G	G	G	G	G	G	G	G	G	G	G	G	G	G	G
1611250	G	A	SNP	non_coding_exon_variant	pseudogene	ML1350c	ML1350c	687	120C>T			1			1	1.4556	G	G	G	G	G	G	-	G	G	G	G	G	G	G	G	G	G	G	G	G	G	G	G	G	G	G	G	G	G	G	G	G	G
1613333	T	G	SNP	missense_variant	CDS	tyrS	ML1352	1281	1159T>G	Leu387Val		1	1	0.78064			T	T	T	T	T	T	T	T	T	T	T	T	T	T	T	T	T	T	T	T	T	T	T	T	T	T	T	T	T	T	T	T	T
1613377	G	C	SNP	synonymous_variant	CDS	tyrS	ML1352	1281	1203G>C	Arg401Arg		4			1	0.78064	G	G	G	G	G	G	G	G	G	G	G	G	G	G	G	G	G	G	G	G	G	G	G	G	G	G	G	G	G	G	G	G	G
1614069	T	C	SNP	non_coding_exon_variant	pseudogene	ML1353c	ML1353c	1451	839A>G		1A	148			2	1.37836	C	T	T	T	T	T	C	C	C	C	C	C	C	C	C	C	C	C	C	C	C	C	C	C	C	C	C	C	C	C	C	C	C
1614647	C	A	SNP	non_coding_exon_variant	pseudogene	ML1353c	ML1353c	1451	261G>T			1			2	1.37836	-	C	C	C	C	C	C	C	C	C	C	C	C	C	C	C	C	C	C	C	C	C	C	C	C	C	C	C	C	C	C	C	C
1616690	G	A	SNP	non_coding_exon_variant	pseudogene	ML1355	ML1355	543	420G>A			1			1	1.84162	G	G	G	G	G	G	G	G	G	G	G	G	G	G	A	G	G	G	G	G	G	G	G	G	G	G	G	G	G	G	G	G	G
1617520	G	T	SNP	non_coding_exon_variant	pseudogene	ML1356	ML1356	1028	632G>T			1			1	0.972763	G	G	G	G	G	G	G	-	G	G	G	G	G	G	G	G	G	G	G	G	G	G	G	G	G	G	G	G	G	G	G	G	G
1618096	G	A	SNP	missense_variant	CDS	ML1357	ML1357	186	181G>A	Gly61Ser		3	1	5.37634			G	G	G	G	G	G	G	G	G	G	G	G	G	G	G	G	G	G	G	G	G	G	G	G	G	G	G	G	G	G	G	G	G
1618995	G	T	SNP	synonymous_variant	CDS	ppnK	ML1359	936	81G>T	Arg27Arg		4			3	3.20513	G	G	G	G	G	G	G	G	G	G	G	G	G	G	G	G	G	G	G	G	G	G	G	G	G	G	G	G	G	G	G	G	G
1619055	G	T	SNP	synonymous_variant	CDS	ppnK	ML1359	936	141G>T	Ala47Ala		1			3	3.20513	G	G	G	G	G	G	G	G	G	G	G	G	T	G	G	G	G	G	G	G	G	G	G	G	G	G	G	G	G	G	G	G	G
1619071	C	T	SNP	synonymous_variant	CDS	ppnK	ML1359	936	157C>T	Leu53Leu		1			3	3.20513	C	C	C	C	C	C	C	C	C	C	T	C	C	C	C	C	C	C	C	C	C	C	C	C	C	C	C	C	C	C	C	C	C
1620009	G	A	SNP	missense_variant	CDS	recN	ML1360	1764	136G>A	Gly46Ser		1	1	0.566893			G	G	G	G	G	G	G	-	G	G	G	G	G	G	G	G	G	G	G	G	G	G	G	G	G	G	G	G	G	G	G	G	G
1624427	C	T	SNP	synonymous_variant	CDS	pyrG	ML1363	1773	276C>T	Gly92Gly		3			2	1.12803	C	C	C	C	C	C	C	C	C	C	C	C	C	C	C	T	T	T	C	C	C	C	C	C	C	C	C	C	C	C	C	C	C
1625032	G	A	SNP	missense_variant	CDS	pyrG	ML1363	1773	881G>A	Arg294His		1	1	0.564016			G	G	G	G	G	G	G	-	G	G	G	G	G	G	G	G	G	G	G	G	G	G	G	G	G	G	G	G	G	G	G	G	G
1625045	T	G	SNP	synonymous_variant	CDS	pyrG	ML1363	1773	894T>G	Pro298Pro		152			2	1.12803	G	T	G	G	G	G	G	-	G	G	G	G	G	G	G	G	G	G	G	G	G	G	G	G	G	G	G	G	G	G	G	G	G
1628936	C	T	SNP	synonymous_variant	CDS	scpA	ML1368	807	48C>T	Thr16Thr		1			1	1.23916	C	C	C	C	C	C	C	C	C	C	C	C	C	C	C	C	C	C	C	C	C	C	C	C	C	C	C	C	C	C	C	C	C
1630453	G	A	SNP	missense_variant	CDS	ML1370	ML1370	774	19G>A	Asp7Asn		1	1	1.29199			G	G	G	G	G	G	G	G	G	G	G	G	G	G	G	G	G	G	G	G	G	G	G	G	G	G	G	G	G	G	G	G	G
1630518	T	C	SNP	synonymous_variant	CDS	ML1370	ML1370	774	84T>C	Ile28Ile		6			3	3.87597	T	T	T	T	T	T	T	-	T	T	T	T	T	T	T	T	T	T	T	T	T	T	T	T	T	T	T	T	T	T	T	T	T
1630725	C	T	SNP	synonymous_variant	CDS	ML1370	ML1370	774	291C>T	Gly97Gly		1			3	3.87597	C	C	C	C	C	C	C	C	C	C	C	C	C	C	C	C	C	C	C	C	C	C	C	C	C	C	C	C	C	C	C	C	C
1631178	C	T	SNP	synonymous_variant	CDS	ML1370	ML1370	774	744C>T	Ile248Ile		1			3	3.87597	C	C	C	C	C	C	C	-	C	C	C	C	C	C	C	C	C	C	C	C	C	C	C	C	C	C	C	C	C	C	C	C	C
1633391	G	A	SNP	non_coding_exon_variant	pseudogene	ML1373c	ML1373c	1048	1044C>T			1			1	0.954198	A	G	G	G	G	G	A	G	G	G	G	G	G	G	G	G	G	G	G	G	G	G	G	G	G	G	G	G	G	G	G	G	G
1634769	G	A	SNP	intergenic_region	intergenic	ML1373c-ML1374	ML1373c-ML1374	728	1634769G>A			1			1	1.37363	G	G	G	G	G	G	G	G	G	G	G	G	G	G	G	G	G	G	G	G	G	G	G	G	G	G	G	G	G	G	G	G	G
1635769	C	A	SNP	non_coding_exon_variant	pseudogene	ML1374	ML1374	672	607C>A			2			1	1.4881	C	C	C	C	C	C	C	C	C	C	C	C	C	C	C	C	C	C	C	C	C	C	C	C	C	C	C	C	C	C	C	C	C
1635967	G	C	SNP	intergenic_region	intergenic	ML1374-ML1375	ML1374-ML1375	342	1635967G>C			1			2	5.84795	G	G	G	G	G	G	G	G	G	G	G	G	G	G	G	G	G	G	G	G	G	G	G	G	G	-	G	G	G	G	G	G	G
1635969	G	T	SNP	intergenic_region	intergenic	ML1374-ML1375	ML1374-ML1375	342	1635969G>T			1			2	5.84795	G	G	G	G	G	G	G	G	G	G	G	G	G	G	G	G	G	G	G	G	G	G	G	G	G	-	G	G	G	G	G	G	G
1636365	C	T	SNP	non_coding_exon_variant	pseudogene	ML1375	ML1375	736	189C>T			1			3	4.07609	A	C	C	C	C	C	C	C	C	C	C	C	C	C	C	C	C	C	T	C	C	C	C	C	C	C	C	-	C	C	C	C	C
1636534	T	A	SNP	non_coding_exon_variant	pseudogene	ML1375	ML1375	736	358T>A			1			3	4.07609	G	T	T	T	T	A	T	T	T	T	T	T	T	T	T	T	T	T	T	T	T	T	T	T	T	T	T	T	T	T	T	T	T
1636666	C	G	SNP	non_coding_exon_variant	pseudogene	ML1375	ML1375	736	490C>G			1			3	4.07609	C	C	C	C	C	C	C	C	C	C	C	C	C	C	C	C	C	C	C	C	C	C	C	C	C	C	C	-	C	C	C	C	C
1637525	T	C	SNP	intergenic_region	intergenic	ML1375-proT	ML1375-MLP000027	1453	1637525T>C			2			1	0.688231	T	T	T	T	T	T	T	T	T	T	T	T	T	T	T	T	T	T	T	T	T	T	T	T	T	T	T	T	T	T	T	C	C
1638724	C	T	SNP	intergenic_region	intergenic	proT-ML1376	MLP000027-ML1376	1057	1638724C>T			12			1	0.946074	C	C	C	C	C	C	C	C	C	C	C	C	C	C	C	C	C	C	C	C	C	C	C	C	C	C	C	C	C	C	C	C	C
1639508	C	A	SNP	non_coding_exon_variant	pseudogene	ML1376	ML1376	1768	9C>A			2			2	1.13122	C	C	C	C	C	C	C	C	C	C	C	C	C	C	C	C	C	C	C	C	C	C	C	C	C	C	C	C	C	C	C	C	C
1640098	C	T	SNP	non_coding_exon_variant	pseudogene	ML1376	ML1376	1768	599C>T			1			2	1.13122	C	C	C	C	C	C	C	C	C	C	C	C	C	C	C	C	C	C	C	C	C	C	C	C	C	C	C	C	C	C	C	C	C
1642850	C	T	SNP	non_coding_exon_variant	pseudogene	ML1378	ML1378	1196	871C>T			1			4	3.34448	C	C	C	C	C	C	C	C	C	C	C	C	C	C	C	C	C	C	C	C	C	C	C	C	C	C	C	C	C	C	C	C	C
1642875	G	T	SNP	non_coding_exon_variant	pseudogene	ML1378	ML1378	1196	896G>T		1A+1B+1D	137			4	3.34448	T	G	G	G	G	G	G	G	G	G	G	G	G	G	G	G	G	G	T	T	T	T	T	T	T	T	T	T	T	T	T	T	T
1642947	G	A	SNP	non_coding_exon_variant	pseudogene	ML1378	ML1378	1196	968G>A			1			4	3.34448	G	G	G	G	G	G	G	G	G	G	G	G	G	G	G	G	G	G	G	G	G	G	G	G	G	G	G	G	G	G	G	G	G
1643162	T	C	SNP	non_coding_exon_variant	pseudogene	ML1378	ML1378	1196	1183T>C			146			4	3.34448	C	T	T	T	T	T	T	T	C	C	C	C	C	C	C	C	C	C	C	C	C	C	C	C	C	C	C	C	C	C	C	C	C
1643272	AT	A	indel	pseudogene	pseudogene	ML1379	ML1379	1259	pseudogene	pseudogene		1			1	0.794281	NotAvailable	0	0	0	0	0	0	0	0	0	0	0	1	0	0	0	0	0	0	0	0	0	0	0	0	0	0	0	0	0	0	0	0
1644880	C	A	SNP	intergenic_region	intergenic	ML1379-ML1380	ML1379-ML1380	619	1644880C>A			1			1	1.61551	C	C	C	C	C	C	C	C	C	C	C	C	C	C	C	C	C	C	C	C	C	C	C	C	C	C	C	C	C	C	C	C	C
1646081	G	T	SNP	intergenic_region	intergenic	ML1380-polA	ML1380-ML1381c	2586	1646081G>T			1			2	0.773395	G	G	G	G	G	G	G	G	G	G	G	G	G	G	G	G	G	G	G	G	G	G	G	G	G	G	G	G	G	G	G	G	G
1646086	C	T	SNP	intergenic_region	intergenic	ML1380-polA	ML1380-ML1381c	2586	1646086C>T			1			2	0.773395	C	C	C	C	C	C	C	C	C	C	C	C	C	C	C	C	C	C	C	C	C	C	C	C	C	C	C	C	C	C	C	C	C
1648776	G	A	SNP	missense_variant	CDS	polA	ML1381c	2736	2180C>T	Pro727Leu		6	2	0.730994			G	G	G	G	G	G	G	G	G	G	G	G	G	G	G	G	G	G	G	G	G	G	G	G	G	G	G	G	G	G	G	G	G
1649184	G	A	SNP	missense_variant	CDS	polA	ML1381c	2736	1772C>T	Ala591Val		1	2	0.730994			G	G	G	G	G	G	G	G	G	G	G	G	G	G	G	G	G	G	G	G	G	G	G	G	G	G	G	G	G	G	G	G	G
1650641	G	A	SNP	synonymous_variant	CDS	polA	ML1381c	2736	315C>T	Ile105Ile		1			1	0.365497	G	G	G	G	G	G	G	G	G	G	G	G	G	G	G	G	G	G	G	G	G	G	G	G	G	G	G	G	G	G	G	G	G
1652968	T	G	SNP	missense_variant	CDS	rpsA	ML1382	1446	241T>G	Ser81Ala		1	1	0.691563			T	T	T	T	T	T	T	T	T	T	T	T	T	T	T	T	T	T	T	T	T	T	T	T	T	T	T	T	T	T	T	T	T
1654303	C	T	SNP	missense_variant	CDS	coaE	ML1383	1233	104C>T	Ala35Val		1	1	0.81103			C	C	C	C	C	C	C	C	C	C	C	C	C	C	C	C	C	C	C	C	C	C	C	C	C	C	C	C	C	C	C	C	C
1655090	T	C	SNP	synonymous_variant	CDS	coaE	ML1383	1233	891T>C	Gly297Gly		1			1	0.81103	T	T	T	T	T	T	T	T	T	T	T	T	T	T	T	T	T	T	T	T	T	T	T	T	T	T	T	T	T	T	T	T	T
1655871	C	G	SNP	intergenic_region	intergenic	coaE-ML1384	ML1383-ML1384	792	1655871C>G		2H	15			1	1.26263	-	C	C	C	C	C	C	C	C	C	C	C	C	C	C	C	C	C	C	C	C	C	C	C	C	C	C	C	C	C	C	C	C
1657373	G	T	SNP	non_coding_exon_variant	pseudogene	ML1385c	ML1385c	2501	1818C>A			16			1	0.39984	-	G	G	G	G	G	G	-	G	G	G	G	G	G	G	G	G	G	G	G	G	G	G	G	G	G	G	G	G	G	G	G	G
1661291	C	G	SNP	intergenic_region	intergenic	pknF-uvrB	ML1386-ML1387	1075	1661291C>G			1			1	0.930233	T	C	C	C	C	C	C	C	C	C	C	C	C	C	C	C	C	C	C	C	C	C	C	C	C	-	C	C	C	C	C	C	C
1662501	C	T	SNP	synonymous_variant	CDS	uvrB	ML1387	2097	837C>T	Gly279Gly		1			1	0.476872	C	C	C	C	C	C	-	-	C	C	C	C	C	C	C	C	C	C	C	C	C	C	C	C	C	-	C	C	C	C	C	C	C
1663586	G	T	SNP	missense_variant	CDS	uvrB	ML1387	2097	1922G>T	Gly641Val		2	1	0.476872			G	G	T	T	G	G	G	G	G	G	G	G	G	G	G	G	G	G	G	G	G	G	G	G	G	G	G	-	G	G	G	G	G
1665261	C	T	SNP	synonymous_variant	CDS	ML1389c	ML1389c	1584	1497G>A	Pro499Pro		1			2	1.26263	T	C	C	C	C	C	C	-	C	C	C	C	C	C	C	C	C	C	C	C	C	C	C	C	C	C	C	C	C	C	C	C	C
1665902	G	C	SNP	missense_variant	CDS	ML1389c	ML1389c	1584	856C>G	Pro286Ala	3K0	11	1	0.631313			C	G	G	G	G	G	G	G	G	G	G	G	G	G	G	G	G	G	G	G	G	G	G	G	G	G	G	-	G	G	G	G	G
1666251	G	A	SNP	synonymous_variant	CDS	ML1389c	ML1389c	1584	507C>T	Leu169Leu		1			2	1.26263	G	G	G	G	G	G	G	G	G	G	A	G	G	G	G	G	G	G	G	G	G	G	G	G	G	G	G	-	G	G	G	G	G
1666788	G	A	SNP	intergenic_region	intergenic	ML1389c-ML1390	ML1389c-ML1390	291	1666788G>A			1			2	6.87285	G	G	G	G	G	G	G	G	G	G	G	G	G	G	G	G	G	G	G	G	G	G	G	G	G	G	G	G	G	G	G	G	G
1666994	C	T	SNP	intergenic_region	intergenic	ML1389c-ML1390	ML1389c-ML1390	291	1666994C>T			1			2	6.87285	C	C	C	C	C	C	C	C	C	T	C	C	C	C	C	C	C	C	C	C	C	C	C	C	C	C	C	C	C	C	C	C	C
1668130	C	T	SNP	missense_variant	CDS	ML1391c	ML1391c	699	70G>A	Ala24Thr		1	1	1.43062			T	C	C	C	C	C	C	C	C	C	C	C	C	C	C	C	C	C	C	C	C	C	C	C	C	C	C	C	C	C	C	C	C
1668813	C	T	SNP	synonymous_variant	CDS	uvrA	ML1392	2910	477C>T	Arg159Arg		1			2	0.687285	C	C	C	C	C	C	C	C	C	C	C	C	C	C	C	C	C	C	C	C	C	C	C	C	C	C	C	C	C	C	C	C	C
1671198	G	T	SNP	synonymous_variant	CDS	uvrA	ML1392	2910	2862G>T	Gly954Gly		1			2	0.687285	G	G	G	G	G	G	T	G	G	G	G	G	G	G	G	G	G	G	G	G	G	G	G	G	G	G	G	G	G	G	G	G	G
1671842	A	C	SNP	intergenic_region	intergenic	uvrA-lysX	ML1392-ML1393c	676	1671842A>C			1			1	1.47929	A	A	A	A	A	A	A	A	A	A	A	A	A	A	A	A	A	A	A	A	A	A	A	A	A	A	A	A	A	A	A	A	A
1672212	G	A	SNP	missense_variant	CDS	lysX	ML1393c	3120	2831C>T	Pro944Leu		1	1	0.320513			G	G	G	G	G	G	G	G	G	G	G	G	G	G	G	G	G	G	G	G	G	G	G	G	G	G	G	-	G	G	G	G	G
1676807	G	A	SNP	missense_variant	CDS	rplT	ML1396	390	145G>A	Asp49Asn	2H	15	1	2.5641			G	G	G	G	G	G	G	G	G	G	G	G	G	G	G	G	G	G	G	G	G	G	G	G	G	G	G	G	G	G	G	G	G
1677493	G	C	SNP	synonymous_variant	CDS	tsnR	ML1397	780	387G>C	Ala129Ala		149			1	1.28205	C	G	C	C	C	C	C	C	C	C	C	C	C	C	C	C	C	C	C	C	C	C	C	C	C	C	C	-	C	C	C	C	C
1678758	G	A	SNP	non_coding_exon_variant	pseudogene	ML1398c	ML1398c	1012	297C>T			1			1	0.988142	G	G	G	G	G	G	G	G	G	G	G	G	G	G	G	G	G	G	G	G	G	G	G	G	G	G	G	G	A	G	G	G	G
1679768	A	G	SNP	synonymous_variant	CDS	ML1399	ML1399	975	555A>G	Arg185Arg	3K0	12			1	1.02564	G	A	A	A	A	A	A	A	A	A	A	A	A	A	A	A	A	A	A	A	A	A	A	A	A	A	A	A	A	A	A	A	A
1680012	G	A	SNP	missense_variant	CDS	ML1399	ML1399	975	799G>A	Asp267Asn		1	2	2.05128			G	G	G	G	G	G	G	G	G	G	G	G	G	G	G	G	G	G	G	G	G	G	G	G	G	G	G	G	G	G	G	G	G
1680148	C	T	SNP	missense_variant	CDS	ML1399	ML1399	975	935C>T	Thr312Ile		1	2	2.05128			C	C	C	C	C	C	C	C	C	C	C	C	C	C	C	C	C	C	C	C	C	C	C	C	C	C	C	C	C	C	C	C	C
1680956	G	T	SNP	intergenic_region	intergenic	ML1400-pheS	ML1400-ML1401	381	1680956G>T			1			1	2.62467	G	G	G	G	G	G	G	G	G	G	G	G	G	G	G	G	G	G	G	G	G	G	G	G	G	G	G	G	G	G	G	G	G
1681807	C	T	SNP	synonymous_variant	CDS	pheS	ML1401	1053	771C>T	Thr257Thr		1			1	0.949668	C	C	C	C	C	C	C	C	C	C	C	C	C	C	C	C	C	C	C	C	C	C	C	C	C	C	C	C	C	C	C	C	C
1684231	C	T	SNP	synonymous_variant	CDS	pheT	ML1402	2511	2146C>T	Leu716Leu		1			1	0.398248	C	C	C	C	C	C	C	C	C	C	C	C	C	C	C	C	C	C	C	C	C	C	C	C	C	C	C	C	C	C	C	C	C
1684746	G	A	SNP	intergenic_region	intergenic	pheT-PE_PGRS4	ML1402-ML1403	165	1684746G>A			1			1	6.06061	G	G	G	G	G	G	G	G	G	G	G	G	G	G	G	G	G	G	G	G	G	G	G	G	G	G	G	G	G	G	G	G	G
1685361	T	TG	indel	pseudogene	pseudogene	PE1	ML0196c	186	pseudogene	pseudogene		2			1	5.37634	NotAvailable	0	0	0	0	0	0	0	0	0	0	0	0	0	0	0	0	0	0	0	0	0	0	0	0	0	0	0	0	0	0	0	0
1685544	C	CCAACTGATATTGATGACTCAT	indel	intergenic_region	intergenic	PE_PGRS4-ML1404c	ML1403-ML1404c	975	intergenic_region	intergenic_region	3I	25			1	1.02564	NotAvailable	0	0	0	0	0	0	0	0	0	0	0	0	0	0	0	0	0	0	0	0	0	0	0	0	0	0	0	0	0	0	0	0
1685900	G	A	SNP	intergenic_region	intergenic	PE_PGRS4-ML1404c	ML1403-ML1404c	975	1685900G>A			1			2	2.05128	G	G	G	G	G	G	G	G	A	G	G	G	G	G	G	G	G	G	G	G	G	G	G	G	G	G	G	G	G	G	G	G	G
1686348	C	A	SNP	intergenic_region	intergenic	PE_PGRS4-ML1404c	ML1403-ML1404c	975	1686348C>A			1			2	2.05128	C	C	C	C	C	C	C	C	C	C	C	C	C	C	C	C	C	C	C	C	C	C	C	C	C	C	C	C	C	C	C	C	C
1686996	A	G	SNP	non_coding_exon_variant	pseudogene	ML1404c	ML1404c	749	127T>C			1			1	1.33511	C	A	A	A	A	A	A	A	A	A	A	A	A	A	A	A	A	A	A	A	A	A	A	A	A	A	A	A	A	A	A	A	A
1689543	T	C	SNP	synonymous_variant	CDS	argJ	ML1407	1224	832T>C	Leu278Leu		1			1	0.816993	T	T	T	T	T	T	-	T	T	T	T	T	T	T	T	T	T	T	T	T	T	T	T	T	T	T	T	T	T	T	T	T	T
1691767	A	G	SNP	synonymous_variant	CDS	argD	ML1409	1215	879A>G	Ala293Ala		1			1	0.823045	A	A	-	A	A	A	A	A	A	A	A	A	A	A	A	A	A	A	A	A	A	A	A	A	A	-	A	A	A	A	A	A	A
1692166	G	A	SNP	missense_variant	CDS	argF	ML1410	963	32G>A	Gly11Glu		5	1	1.03842			G	G	G	G	G	G	G	-	G	G	G	G	G	G	G	G	G	G	G	G	G	G	G	G	G	G	G	G	G	G	G	G	G
1697145	A	G	SNP	non_coding_exon_variant	pseudogene	pks10	ML1415	722	56A>G			1			2	2.77008	A	A	A	A	A	A	A	A	A	A	A	A	A	A	A	A	A	A	A	A	A	A	A	A	A	A	A	A	A	A	A	A	A
1697615	G	A	SNP	non_coding_exon_variant	pseudogene	pks10	ML1415	722	526G>A			1			2	2.77008	G	G	G	G	G	G	A	G	G	G	G	G	G	G	G	G	G	G	G	G	G	G	G	G	G	G	G	G	G	G	G	G	G
1699046	G	A	SNP	non_coding_exon_variant	pseudogene	pks7	ML1416	1283	1082G>A			1			1	0.779423	G	G	G	G	G	G	G	G	G	G	G	G	G	G	G	G	G	G	G	G	G	G	G	G	G	G	G	G	G	G	G	G	G
1699548	G	A	SNP	intergenic_region	intergenic	pks7-cdh	ML1416-ML1417	400	1699548G>A			1			1	2.5	G	G	G	G	G	G	G	G	G	G	G	G	G	G	A	G	G	G	G	G	G	G	G	G	G	G	G	G	G	G	G	G	G
1701578	C	T	SNP	intergenic_region	intergenic	ML1418c-ML1419c	ML1418c-ML1419c	3109	1701578C>T			1			4	1.28659	C	C	C	C	C	C	C	C	C	C	C	C	C	C	C	C	C	C	C	C	C	C	C	C	C	C	C	C	C	C	C	C	C
1701590	G	C	SNP	intergenic_region	intergenic	ML1418c-ML1419c	ML1418c-ML1419c	3109	1701590G>C			152			4	1.28659	C	G	C	C	C	C	C	C	C	C	C	C	C	C	C	C	C	C	C	C	C	C	C	C	C	C	C	-	C	C	C	C	C
1702043	C	T	SNP	intergenic_region	intergenic	ML1418c-ML1419c	ML1418c-ML1419c	3109	1702043C>T			1			4	1.28659	C	C	C	C	C	C	C	C	C	C	C	C	C	C	C	C	C	C	C	C	C	C	C	C	C	C	C	C	C	C	C	C	C
1703568	G	A	SNP	intergenic_region	intergenic	ML1418c-ML1419c	ML1418c-ML1419c	3109	1703568G>A			1			4	1.28659	G	G	G	G	G	G	G	G	G	G	G	G	G	G	A	G	G	G	G	G	G	G	G	G	G	G	G	G	G	G	G	G	G
1704410	G	A	SNP	missense_variant	CDS	ML1419c	ML1419c	1692	1636C>T	Leu546Phe		2	2	1.18203			G	G	G	G	G	G	G	G	G	G	G	A	A	G	G	G	G	G	G	G	G	G	G	G	G	G	G	G	G	G	G	G	G
1705077	A	G	SNP	synonymous_variant	CDS	ML1419c	ML1419c	1692	969T>C	Gly323Gly		1			2	1.18203	A	A	A	A	A	A	A	A	A	A	A	A	A	A	A	A	A	A	A	A	A	A	A	A	A	A	A	A	A	A	A	A	A
1705816	G	A	SNP	missense_variant	CDS	ML1419c	ML1419c	1692	230C>T	Pro77Leu		2	2	1.18203			G	G	G	G	G	G	G	G	G	G	G	G	G	G	G	G	G	G	G	G	G	G	G	G	G	G	G	-	G	A	A	G	G
1705881	G	A	SNP	synonymous_variant	CDS	ML1419c	ML1419c	1692	165C>T	Thr55Thr		1			2	1.18203	G	G	A	G	G	G	G	G	G	G	G	G	G	G	G	G	G	G	G	G	G	G	G	G	G	G	G	G	G	G	G	G	G
1706314	G	A	SNP	intergenic_region	intergenic	ML1419c-ML1420	ML1419c-ML1420	345	1706314G>A			2			1	2.89855	A	G	G	G	G	G	G	G	G	G	G	G	G	G	G	G	G	G	G	G	G	G	G	G	G	G	G	G	G	G	G	A	A
1706535	C	T	SNP	stop_gained	CDS	ML1420	ML1420	354	145C>T	Gln49*		1	1	2.82486			C	C	C	C	C	C	C	C	C	C	C	C	C	C	C	C	C	C	C	C	C	C	C	C	C	C	C	C	C	C	C	C	C
1706540	G	A	SNP	synonymous_variant	CDS	ML1420	ML1420	354	150G>A	Val50Val		1			1	2.82486	G	G	G	G	G	G	G	G	G	G	G	G	G	G	G	G	G	G	G	G	G	G	G	G	G	G	G	G	G	G	G	G	G
1707357	G	A	SNP	intergenic_region	intergenic	ML1420-ML1421c	ML1420-ML1421c	1855	1707357G>A			1			2	1.07817	G	G	G	G	G	G	G	G	G	G	G	G	G	G	G	G	G	G	G	G	G	G	G	G	G	G	G	G	G	G	G	G	G
1707739	T	C	SNP	intergenic_region	intergenic	ML1420-ML1421c	ML1420-ML1421c	1855	1707739T>C			1			2	1.07817	T	T	T	T	T	T	T	T	T	T	T	T	T	T	T	T	T	T	T	T	T	T	T	T	T	T	T	T	T	T	T	T	T
1709868	C	T	SNP	non_coding_exon_variant	pseudogene	ML1422c	ML1422c	762	511G>A			1			1	1.31234	C	C	C	C	C	C	-	C	C	C	T	C	C	C	C	C	C	C	C	C	C	C	C	C	C	C	C	C	C	C	C	C	C
1713172	G	C	SNP	missense_variant	CDS	ML1425c	ML1425c	852	319C>G	Gln107Glu		1	1	1.17371			G	G	G	G	G	G	G	G	G	G	G	G	G	G	G	G	G	G	G	G	G	G	G	G	G	G	G	G	G	G	G	G	G
1713535	A	G	SNP	missense_variant	CDS	ML1426c	ML1426c	960	902T>C	Val301Ala		2	1	1.04167			A	A	A	A	A	A	A	A	A	A	A	A	A	A	A	A	A	A	A	A	A	A	A	A	A	A	A	A	A	A	A	A	A
1713888	G	A	SNP	synonymous_variant	CDS	ML1426c	ML1426c	960	549C>T	Ser183Ser		1			1	1.04167	G	G	G	G	G	G	G	G	G	G	G	G	G	G	G	G	G	G	G	G	G	G	G	G	G	G	G	G	G	G	G	G	G
1714787	G	A	SNP	synonymous_variant	CDS	ML1427c	ML1427c	1338	984C>T	Ala328Ala		1			1	0.747384	G	G	G	G	G	G	G	G	G	G	G	G	G	G	G	G	G	G	G	G	G	G	G	G	G	-	G	G	G	G	G	G	G
1716822	GT	G	indel	intergenic_region	intergenic	ML1429c-ML1430	ML1429c-ML1430	227	intergenic_region	intergenic_region		1			1	4.40529	NotAvailable	0	0	0	0	0	0	0	0	0	0	0	0	0	0	0	0	0	0	0	0	0	0	0	0	0	0	0	0	0	0	0	0
1718011	C	T	SNP	non_coding_exon_variant	pseudogene	ML1431c	ML1431c	760	56G>A			1			1	1.31579	-	C	C	C	C	C	-	C	C	C	C	C	C	C	C	C	C	C	C	C	C	C	C	C	C	-	C	C	C	C	C	T	C
1721295	C	G	SNP	non_coding_exon_variant	pseudogene	lipT	ML1434c	1132	46G>C		4P	6			1	0.883392	-	C	C	C	C	C	C	-	C	C	C	C	C	C	C	C	C	C	C	C	C	C	C	C	C	C	C	C	C	C	C	C	C
1721529	G	A	SNP	non_coding_exon_variant	pseudogene	lppI	ML1435	581	103G>A			1			3	5.16351	-	G	G	G	G	G	-	G	G	G	G	G	G	G	G	G	G	G	G	G	G	G	G	G	G	G	G	G	G	G	G	G	G
1721630	G	A	SNP	non_coding_exon_variant	pseudogene	lppI	ML1435	581	204G>A			1			3	5.16351	-	G	G	G	G	G	G	G	G	G	G	G	G	G	G	G	G	G	G	G	G	G	G	G	G	G	G	G	G	G	G	G	G
1721950	G	A	SNP	non_coding_exon_variant	pseudogene	lppI	ML1435	581	524G>A			1			3	5.16351	-	G	G	G	G	G	G	G	G	G	G	G	G	G	G	G	G	G	G	G	G	G	G	G	G	G	G	G	G	G	G	G	G
1722731	C	T	SNP	intergenic_region	intergenic	lppI-ML1436c	ML1435-ML1436c	1800	1722731C>T			1			5	2.77778	-	C	C	C	C	C	C	-	-	C	C	C	C	C	C	C	C	C	C	C	C	C	C	C	C	C	C	C	C	C	C	C	C
1722952	C	G	SNP	intergenic_region	intergenic	lppI-ML1436c	ML1435-ML1436c	1800	1722952C>G			1			5	2.77778	-	C	C	C	C	C	C	-	C	C	C	C	C	C	C	C	C	C	C	C	C	C	C	C	C	C	C	C	C	C	C	C	C
1722982	G	A	SNP	intergenic_region	intergenic	lppI-ML1436c	ML1435-ML1436c	1800	1722982G>A			1			5	2.77778	-	G	G	G	G	G	G	-	G	G	G	G	G	G	G	G	G	G	G	G	G	G	G	G	G	G	G	G	G	G	G	G	G
1723598	G	A	SNP	intergenic_region	intergenic	lppI-ML1436c	ML1435-ML1436c	1800	1723598G>A			1			5	2.77778	-	G	G	G	G	G	G	G	G	G	G	G	A	G	G	G	G	G	G	G	G	G	G	G	G	G	G	G	G	G	G	G	G
1723743	C	T	SNP	intergenic_region	intergenic	lppI-ML1436c	ML1435-ML1436c	1800	1723743C>T			1			5	2.77778	-	C	C	C	C	C	C	C	C	C	C	C	C	C	C	C	C	C	C	C	C	C	C	C	C	C	C	C	C	C	C	C	C
1723952	G	A	SNP	non_coding_exon_variant	pseudogene	ML1436c	ML1436c	2327	2183C>T			1			4	1.71895	G	G	G	G	G	G	G	G	G	G	G	G	G	G	G	G	G	G	G	G	G	G	G	G	G	G	G	G	G	G	G	G	G
1724622	C	T	SNP	non_coding_exon_variant	pseudogene	ML1436c	ML1436c	2327	1513G>A			1			4	1.71895	C	C	C	C	C	C	C	C	C	C	C	C	C	C	C	C	C	C	C	C	C	C	C	C	C	C	C	C	C	C	C	C	C
1724850	G	A	SNP	non_coding_exon_variant	pseudogene	ML1436c	ML1436c	2327	1285C>T			1			4	1.71895	G	G	G	G	G	G	G	G	G	-	G	G	G	G	G	G	G	G	G	G	G	G	G	G	G	G	A	G	G	G	G	G	G
1725797	C	G	SNP	non_coding_exon_variant	pseudogene	ML1436c	ML1436c	2327	338G>C		3K1	4			4	1.71895	A	C	C	C	C	C	C	C	C	C	C	C	C	C	C	C	C	C	C	C	C	C	C	C	C	C	C	C	C	C	C	C	C
1727539	C	T	SNP	non_coding_exon_variant	pseudogene	pks12	ML1437c	6090	4915G>A			1			3	0.492611	C	C	C	C	C	C	C	C	C	C	C	C	C	C	C	C	C	C	C	C	C	C	C	C	C	C	C	C	C	C	C	C	C
1727559	GCGCACGT	G	indel	pseudogene	pseudogene	pks12	ML1437c	6090	pseudogene	pseudogene		1			1	0.164204	NotAvailable	0	0	0	0	0	0	0	0	0	0	0	0	0	0	0	0	0	0	0	0	0	0	0	0	0	0	1	0	0	0	0	0
1730876	C	T	SNP	non_coding_exon_variant	pseudogene	pks12	ML1437c	6090	1578G>A		4N	46			3	0.492611	C	C	C	C	C	C	C	C	C	C	C	C	C	C	C	C	C	C	C	C	C	C	C	C	C	C	C	C	C	C	C	C	C
1731359	C	A	SNP	non_coding_exon_variant	pseudogene	pks12	ML1437c	6090	1095G>T			3			3	0.492611	C	C	C	C	C	C	C	C	C	C	C	C	C	C	C	A	A	A	C	C	C	C	C	C	C	C	C	C	C	C	C	C	C
1732457	C	A	SNP	intergenic_region	intergenic	pks12-ML1438c	ML1437c-ML1438c	399	1732457C>A			12			1	2.50627	C	C	C	C	C	C	C	-	C	C	C	C	C	C	C	C	C	C	C	C	C	C	C	C	C	C	C	C	C	C	C	C	C
1734697	G	A	SNP	synonymous_variant	CDS	ppm1b	ML1441c	1935	1707C>T	Leu569Leu		17			1	0.516796	G	G	G	G	G	G	G	G	G	G	G	G	G	G	G	G	G	G	G	G	G	G	G	G	G	G	G	G	G	G	G	G	G
1736618	A	G	SNP	non_coding_exon_variant	pseudogene	ML1442c	ML1442c	1608	1389T>C			1			3	1.86567	A	A	A	A	A	A	A	A	A	A	A	A	A	A	A	A	A	A	A	A	A	G	A	A	A	A	A	A	A	A	A	A	A
1736886	G	GC	indel	pseudogene	pseudogene	ML1442c	ML1442c	1608	pseudogene	pseudogene		1			1	0.621891	NotAvailable	0	0	0	0	0	0	0	0	0	0	0	0	0	0	0	0	0	0	0	0	0	0	0	0	0	0	0	0	0	0	0	0
1737055	C	T	SNP	non_coding_exon_variant	pseudogene	ML1442c	ML1442c	1608	952G>A			1			3	1.86567	C	C	C	C	C	C	C	-	C	C	C	C	C	C	C	C	C	C	C	C	C	C	C	C	C	C	C	C	C	C	C	C	C
1737904	C	T	SNP	non_coding_exon_variant	pseudogene	ML1442c	ML1442c	1608	103G>A			1			3	1.86567	C	C	C	C	C	C	C	C	C	C	C	C	C	C	C	C	C	C	C	C	C	C	C	C	C	C	C	C	C	C	C	C	C
1739651	C	G	SNP	stop_lost&splice_region_variant	CDS	ML1445c	ML1445c	225	225G>C	Ter75Tyrext*?		5	1	4.44444			C	C	C	C	C	C	C	C	C	C	C	C	C	C	C	C	C	C	C	C	C	C	C	C	C	C	C	C	C	C	C	C	C
1740274	T	G	SNP	missense_variant	CDS	ML1446c	ML1446c	387	211A>C	Thr71Pro		1	2	5.16796			T	T	T	T	T	T	T	T	T	T	T	T	T	T	T	T	T	T	T	T	T	T	T	T	T	T	T	T	T	T	T	T	T
1740331	G	A	SNP	stop_gained	CDS	ML1446c	ML1446c	387	154C>T	Arg52*		1	2	5.16796			T	G	G	G	G	G	-	G	G	G	G	G	G	G	G	G	G	G	G	G	G	G	G	G	G	G	G	-	G	G	G	G	G
1740552	G	A	SNP	non_coding_exon_variant	pseudogene	cobN	ML1447c	279	238C>T			1			1	3.58423	G	G	G	G	G	G	G	G	G	G	G	G	G	G	G	G	G	G	G	G	G	G	G	G	G	G	G	G	G	G	G	G	G
1740863	T	C	SNP	intergenic_region	intergenic	cobN-sigC	ML1447c-ML1448	114	1740863T>C			1			1	8.77193	T	T	T	T	T	T	-	T	T	T	T	T	T	T	T	T	T	T	T	T	T	T	T	T	T	T	T	T	T	T	T	T	T
1741674	G	GTA	indel	pseudogene	pseudogene	cobK	ML1449c	583	pseudogene	pseudogene	3K1, Japan	3			1	1.71527	NotAvailable	0	0	0	0	0	0	0	0	0	0	0	0	0	0	0	0	0	0	0	0	0	0	0	0	0	0	0	0	0	0	0	0
1742814	G	C	SNP	non_coding_exon_variant	pseudogene	cobM	ML1450c	736	161C>G			1			1	1.3587	G	G	G	G	G	G	G	G	G	G	G	G	G	G	G	G	G	G	G	G	G	G	C	G	G	G	G	G	G	G	G	G	G
1743010	G	A	SNP	intergenic_region	intergenic	cobM-ML1451c	ML1450c-ML1451c	2371	1743010G>A			1			2	0.843526	G	G	G	G	G	G	G	G	G	G	G	G	G	G	G	G	G	G	G	G	G	G	G	G	G	G	G	G	G	G	G	G	G
1744410	G	T	SNP	intergenic_region	intergenic	cobM-ML1451c	ML1450c-ML1451c	2371	1744410G>T			1			2	0.843526	G	G	G	G	G	G	G	G	G	G	T	G	G	G	G	G	G	G	G	G	G	G	G	G	G	G	G	G	G	G	G	G	G
1745996	C	A	SNP	non_coding_exon_variant	pseudogene	ML1451c	ML1451c	726	76G>T			1			1	1.37741	C	C	C	C	C	C	C	A	C	C	C	C	C	C	C	C	C	C	C	C	C	C	C	C	C	C	C	C	C	C	C	C	C
1747415	C	T	SNP	synonymous_variant	CDS	ML1452c	ML1452c	675	147G>A	Gln49Gln		1			1	1.48148	C	C	C	C	C	C	C	C	C	C	T	C	C	C	C	C	C	C	C	C	C	C	C	C	C	C	C	C	C	C	C	C	C
1752705	C	T	SNP	synonymous_variant	CDS	proA	ML1458c	1230	276G>A	Pro92Pro		11			1	0.813008	C	C	C	C	C	C	C	C	C	C	C	C	C	C	C	C	C	C	C	C	C	C	C	C	C	C	C	C	C	C	C	C	C
1754494	G	A	SNP	non_coding_exon_variant	pseudogene	ML1460c	ML1460c	1989	1377C>T			1			3	1.5083	G	G	G	G	G	G	G	-	G	G	G	G	G	G	G	G	G	G	G	G	G	G	G	G	G	G	G	G	G	G	G	G	G
1754954	C	A	SNP	non_coding_exon_variant	pseudogene	ML1460c	ML1460c	1989	917G>T			1			3	1.5083	C	C	C	C	C	C	-	C	C	C	C	C	C	C	C	C	C	C	C	C	C	C	C	C	C	C	C	C	C	C	C	C	C
1755233	C	T	SNP	non_coding_exon_variant	pseudogene	ML1460c	ML1460c	1989	638G>A			1			3	1.5083	C	C	C	C	C	C	C	C	C	C	C	C	C	C	C	C	C	C	C	C	C	C	C	C	C	C	C	-	C	C	C	C	C
1756856	A	C	SNP	intergenic_region	intergenic	ML1460c-rbsK	ML1460c-ML1461	1914	1756856A>C			1			1	0.522466	-	A	A	A	A	A	C	A	A	A	A	A	A	A	A	A	A	A	A	A	A	A	A	A	A	A	A	-	A	A	A	A	A
1758390	T	C	SNP	non_coding_exon_variant	pseudogene	rbsK	ML1461	711	606T>C			1			1	1.40647	T	T	T	T	T	T	T	T	T	T	T	T	T	T	T	T	T	T	T	T	T	T	T	T	T	T	T	-	T	T	T	T	T
1758747	C	T	SNP	intergenic_region	intergenic	rbsK-ML1462	ML1461-ML1462	295	1758747C>T			1			1	3.38983	C	C	C	C	C	C	C	C	C	C	C	C	C	C	C	C	C	C	C	C	C	C	C	C	C	C	C	C	C	C	C	C	C
1759431	C	T	SNP	synonymous_variant	CDS	nadE	ML1463c	2043	1917G>A	Ala639Ala		1			1	0.489476	G	C	C	C	C	C	C	C	C	C	C	C	C	C	C	C	C	C	C	C	C	C	C	C	C	C	C	C	C	C	C	C	C
1759651	G	A	SNP	missense_variant	CDS	nadE	ML1463c	2043	1697C>T	Ala566Val	3I	25	1	0.489476			G	G	G	G	G	G	G	G	G	G	G	G	G	G	G	G	G	G	G	G	G	G	G	G	G	G	G	G	G	G	G	G	G
1762243	T	C	SNP	missense_variant	CDS	proB	ML1464c	1104	425A>G	Glu142Gly		11	2	1.81159			T	T	T	T	T	T	T	T	T	T	T	T	T	T	T	T	T	T	T	T	T	T	T	T	T	T	T	T	T	T	T	T	T
1762382	C	A	SNP	missense_variant	CDS	proB	ML1464c	1104	286G>T	Ala96Ser		1	2	1.81159			C	C	C	C	C	C	A	C	C	C	C	C	C	C	C	C	C	C	C	C	C	C	C	C	C	C	C	C	C	C	C	C	C
1763208	C	T	SNP	synonymous_variant	CDS	obg	ML1465c	1440	903G>A	Glu301Glu		1			1	0.694444	C	C	C	C	C	C	C	C	C	C	C	C	C	C	C	C	C	C	C	C	C	C	C	C	C	C	C	C	C	C	C	C	C
1768470	G	T	SNP	synonymous_variant	CDS	ndk	ML1469c	411	99C>A	Ile33Ile		12			1	2.43309	G	G	G	G	G	G	G	-	G	G	G	G	G	G	G	G	G	G	G	G	G	G	G	G	G	G	G	-	G	G	G	G	G
1773448	G	A	SNP	intergenic_region	intergenic	valS-ML1473c	ML1472c-ML1473c	1085	1773448G>A			1			2	1.84332	G	G	G	G	G	G	A	G	G	G	G	G	G	G	G	G	G	G	G	G	G	G	G	G	G	G	G	G	G	G	G	G	G
1774061	C	T	SNP	intergenic_region	intergenic	valS-ML1473c	ML1472c-ML1473c	1085	1774061C>T			1			2	1.84332	C	C	C	C	C	C	C	-	C	C	C	C	C	C	C	C	C	C	C	C	C	C	C	C	C	C	C	C	C	C	C	C	C
1775753	G	A	SNP	intergenic_region	intergenic	ML1473c-mobA	ML1473c-ML1474c	854	1775753G>A			2			2	2.34192	G	G	G	G	G	G	G	G	G	G	G	G	G	G	G	G	G	G	G	G	G	G	G	G	G	G	G	G	G	G	G	G	G
1775844	C	T	SNP	intergenic_region	intergenic	ML1473c-mobA	ML1473c-ML1474c	854	1775844C>T			1			2	2.34192	T	C	C	C	C	C	C	C	C	C	C	C	C	C	C	C	C	C	C	C	C	C	C	C	C	C	C	C	C	C	C	C	C
1776235	G	A	SNP	non_coding_exon_variant	pseudogene	mobA	ML1474c	609	470C>T			1			1	1.64204	A	G	G	G	G	G	G	G	G	G	G	G	G	G	G	G	G	G	G	G	G	G	G	G	G	G	G	G	G	G	G	G	G
1779293	G	A	SNP	non_coding_exon_variant	pseudogene	ML1476c	ML1476c	1514	143C>T			1			1	0.660502	G	G	G	G	G	G	G	G	G	G	G	G	G	G	G	G	G	G	G	G	G	G	G	G	G	G	G	-	G	G	G	G	G
1780390	C	T	SNP	missense_variant	CDS	clpX	ML1477c	1281	664G>A	Ala222Thr		1	3	2.34192			C	C	C	C	C	C	C	C	C	C	C	C	C	C	C	C	C	C	C	C	C	C	C	C	C	C	C	C	C	C	C	C	C
1780420	C	T	SNP	missense_variant	CDS	clpX	ML1477c	1281	634G>A	Ala212Thr		1	3	2.34192			C	C	C	C	C	C	C	C	C	C	C	C	C	C	C	C	C	C	C	C	C	C	C	C	C	C	C	C	C	C	C	C	C
1780456	T	C	SNP	missense_variant	CDS	clpX	ML1477c	1281	598A>G	Ile200Val		1	3	2.34192			T	T	T	T	T	T	-	T	T	T	T	T	T	T	T	T	T	T	T	T	T	T	T	T	T	T	T	T	T	T	T	T	T
1782198	G	A	SNP	synonymous_variant	CDS	mmuM	ML1478	882	873G>A	Ala291Ala		2			1	1.13379	G	G	G	G	G	G	-	G	G	A	A	G	G	G	G	G	G	G	G	G	G	G	G	G	G	G	G	-	G	G	G	G	G
1783048	C	A	SNP	missense_variant	CDS	clpP1	ML1480c	675	472G>T	Ala158Ser		2	1	1.48148			C	C	C	C	C	C	C	C	C	C	C	C	C	C	C	C	C	C	A	A	C	C	C	C	C	C	C	-	C	C	C	C	C
1785100	G	A	SNP	intergenic_region	intergenic	proU-glyV	MLP000028-MLP000029	135	1785100G>A			2			1	7.40741	G	G	G	G	G	G	G	G	G	G	G	G	G	G	G	G	G	G	G	G	G	G	G	G	G	G	G	G	G	G	G	G	G
1786547	G	T	SNP	intergenic_region	intergenic	lipP-ML1483c	ML1482-ML1483c	97	1786547G>T			1			1	10.3093	G	G	G	G	G	G	G	G	G	G	G	G	G	G	G	G	G	G	G	G	G	G	G	G	G	G	G	G	G	G	G	G	G
1787399	C	T	SNP	missense_variant	CDS	ML1484c	ML1484c	489	476G>A	Gly159Asp	3I	25	2	4.08998			C	C	C	C	C	C	-	C	C	C	C	C	C	C	C	C	C	C	C	C	C	C	C	C	C	C	C	C	C	C	C	C	C
1787551	G	C	SNP	missense_variant	CDS	ML1484c	ML1484c	489	324C>G	Ile108Met		1	2	4.08998			G	G	G	G	G	G	-	G	G	G	G	G	G	C	G	G	G	G	G	G	G	G	G	G	G	G	G	G	G	G	G	G	G
1788877	G	A	SNP	missense_variant	CDS	pepN	ML1486	2589	208G>A	Ala70Thr		1	2	0.772499			G	G	G	G	G	G	G	G	G	G	G	G	G	G	G	G	G	G	G	G	G	G	G	G	G	G	G	G	G	G	G	G	G
1788943	G	A	SNP	missense_variant	CDS	pepN	ML1486	2589	274G>A	Gly92Arg		1	2	0.772499			G	G	G	G	G	G	G	G	G	G	G	G	G	G	A	G	G	G	G	G	G	G	G	G	G	G	G	G	G	G	G	G	G
1792555	C	A	SNP	intergenic_region	intergenic	ML1487c-ML1488c	ML1487c-ML1488c	460	1792555C>A			1			2	4.34783	C	C	C	C	C	C	C	C	C	C	C	C	A	C	C	C	C	C	C	C	C	C	C	C	C	C	C	C	C	C	C	C	C
1792670	A	C	SNP	intergenic_region	intergenic	ML1487c-ML1488c	ML1487c-ML1488c	460	1792670A>C			1			2	4.34783	A	A	A	A	A	A	A	A	A	A	A	A	A	A	A	A	A	A	A	A	A	A	A	A	A	A	A	A	A	A	A	A	A
1792967	C	T	SNP	synonymous_variant	CDS	ML1488c	ML1488c	1104	1095G>A	Arg365Arg		1			1	0.905797	C	C	C	C	C	C	-	C	C	C	C	C	C	C	C	C	C	C	C	C	C	C	C	C	C	C	C	C	C	C	C	C	C
1794901	T	TA	indel	intergenic_region	intergenic	fdxC-fadH	ML1489c-ML1490	519	intergenic_region	intergenic_region		1			1	1.92678	NotAvailable	0	0	0	0	0	0	0	0	0	0	0	0	0	0	0	1	0	0	0	0	0	0	0	0	0	0	0	0	0	0	0	0
1795080	G	A	SNP	non_coding_exon_variant	pseudogene	fadH	ML1490	1999	136G>A			3			2	1.0005	G	G	G	G	G	G	G	G	G	G	G	G	G	G	G	G	G	G	G	G	G	G	G	G	G	G	G	-	A	A	A	G	G
1795888	C	T	SNP	non_coding_exon_variant	pseudogene	fadH	ML1490	1999	944C>T			1			2	1.0005	-	C	C	C	C	C	C	C	C	C	C	C	C	C	C	C	C	C	C	C	C	C	C	C	C	C	C	C	C	C	C	C	C
1797211	C	T	SNP	non_coding_exon_variant	pseudogene	ML1491	ML1491	256	3C>T			3			4	15.625	C	C	C	C	C	C	C	C	C	C	C	C	C	C	C	C	C	C	C	C	C	C	C	C	C	C	C	C	C	C	C	C	C
1797300	T	C	SNP	non_coding_exon_variant	pseudogene	ML1491	ML1491	256	92T>C			1			4	15.625	-	T	T	T	T	T	-	T	T	T	T	T	T	T	T	T	T	T	T	T	T	T	T	T	T	T	T	T	T	T	T	T	T
1797365	G	A	SNP	non_coding_exon_variant	pseudogene	ML1491	ML1491	256	157G>A			1			4	15.625	-	G	G	G	G	G	G	G	G	G	G	G	G	G	G	G	G	G	G	G	G	G	G	G	G	G	G	G	G	G	G	G	G
1797379	CGCAGATAGCA	C	indel	pseudogene	pseudogene	ML1491	ML1491	256	pseudogene	pseudogene	restore of ORF	1			4	15.625	NotAvailable	0	1	0	0	0	0	0	0	0	0	0	0	0	0	0	0	0	0	0	0	0	0	0	0	0	0	0	0	0	0	0	0
1799966	C	T	SNP	missense_variant	CDS	fbiC	ML1492c	2592	238G>A	Ala80Thr		1	1	0.385802			C	C	C	C	C	C	C	C	C	C	C	C	C	C	C	C	C	C	C	C	C	C	C	C	C	C	C	C	C	C	C	C	C
1800299	A	G	SNP	intergenic_region	intergenic	fbiC-PE7	ML1492c-ML1493	218	1800299A>G			4			1	4.58716	A	A	A	A	A	A	A	A	A	A	A	A	A	A	A	A	A	A	A	A	A	A	A	A	A	A	A	A	A	A	A	A	A
1800807	T	C	SNP	non_coding_exon_variant	pseudogene	PE7	ML1493	934	386T>C			1			1	1.07066	T	T	T	T	T	T	-	C	T	T	T	T	T	T	T	T	T	T	T	T	T	T	T	T	T	T	T	T	T	T	T	T	T
1802987	C	G	SNP	non_coding_exon_variant	pseudogene	ML1496	ML1496	606	34C>G			2			2	3.30033	C	C	C	C	C	C	C	C	C	C	C	C	C	C	C	C	C	C	C	C	C	C	C	C	C	C	C	C	C	C	C	C	C
1803024	C	T	SNP	non_coding_exon_variant	pseudogene	ML1496	ML1496	606	71C>T			1			2	3.30033	C	C	C	C	C	C	C	C	C	C	C	C	C	C	C	C	C	C	C	C	C	C	C	C	C	C	C	C	C	C	C	C	C
1807634	G	T	SNP	non_coding_exon_variant	pseudogene	narI	ML1499c	702	620C>A			1			1	1.4245	G	G	G	G	G	G	G	-	G	G	G	G	G	G	G	G	G	G	G	G	G	G	G	G	G	G	G	G	G	G	G	G	G
1808331	G	A	SNP	non_coding_exon_variant	pseudogene	narJ	ML1500c	593	541C>T			1			1	1.68634	G	G	G	G	G	G	G	G	G	G	G	G	G	G	G	G	G	G	G	G	G	G	G	G	G	G	G	G	G	G	G	G	G
1809184	C	T	SNP	non_coding_exon_variant	pseudogene	narH	ML1501c	1543	1417G>A			1			1	0.648088	C	C	C	C	C	C	C	C	C	C	C	C	C	C	C	C	C	C	C	C	C	C	C	C	C	C	C	C	C	C	C	C	C
1810742	C	T	SNP	non_coding_exon_variant	pseudogene	narG	ML1502c	3661	3522G>A			2			2	0.546299	C	C	C	C	C	C	C	C	C	C	C	C	C	C	C	C	C	C	C	C	C	C	C	C	C	C	C	C	C	C	C	C	C
1812660	C	T	SNP	non_coding_exon_variant	pseudogene	narG	ML1502c	3661	1604G>A			1			2	0.546299	C	C	C	C	C	C	C	C	C	C	C	C	C	C	C	C	C	C	C	C	C	C	C	C	C	C	C	C	C	C	C	C	C
1813428	A	AGT	indel	pseudogene	pseudogene	narG	ML1502c	3661	pseudogene	pseudogene	3K0, Japan, VNTR	11			1	0.273149	NotAvailable	0	0	0	0	0	0	0	0	0	0	0	0	0	0	0	0	0	0	0	0	0	0	0	0	0	0	0	0	0	0	0	0
1815089	A	G	SNP	intergenic_region	intergenic	mutT2-ML1503A	ML1503c-ML1503A	104	1815089A>G			1			1	9.61538	G	A	A	A	A	A	A	G	A	A	A	A	A	A	A	A	A	A	A	A	A	A	A	A	A	A	A	A	A	A	A	A	A
1815643	A	C	SNP	missense_variant	CDS	ML1504c	ML1504c	1293	1012T>G	Ser338Ala		6	1	0.773395			A	A	A	A	A	A	A	A	A	A	A	A	A	A	A	A	A	A	A	A	A	A	A	A	A	A	A	A	A	A	A	A	A
1816961	G	T	SNP	synonymous_variant	CDS	ML1505	ML1505	549	204G>T	Ala68Ala		1			1	1.82149	G	G	-	G	G	G	G	G	G	G	G	G	G	G	G	G	G	G	G	G	G	G	G	G	G	-	G	G	G	G	G	G	G
1819543	G	T	SNP	intergenic_region	intergenic	ML1507c-ML1508c	ML1507c-ML1508c	427	1819543G>T			1			1	2.34192	G	G	G	G	G	G	G	G	G	G	G	G	G	G	G	G	G	G	G	G	G	G	G	G	G	G	G	G	G	G	G	G	G
1821055	G	A	SNP	non_coding_exon_variant	pseudogene	ML1510c	ML1510c	341	134C>T			2			2	5.8651	G	G	G	G	G	G	-	G	G	G	G	G	G	G	G	G	G	G	G	G	G	G	G	G	G	G	G	G	G	G	G	G	G
1821106	G	T	SNP	non_coding_exon_variant	pseudogene	ML1510c	ML1510c	341	83C>A			1			2	5.8651	G	G	G	G	G	G	G	G	G	G	G	G	G	G	G	G	G	G	G	G	G	G	G	G	G	G	G	G	G	G	G	G	G
1823005	G	A	SNP	missense_variant	CDS	ML1512c	ML1512c	1677	1603C>T	Arg535Cys		1	16	9.54085			G	G	G	G	G	G	G	G	G	G	G	G	G	G	G	G	G	G	G	G	G	G	G	G	G	G	G	-	G	G	G	G	G
1823107	G	A	SNP	missense_variant	CDS	ML1512c	ML1512c	1677	1501C>T	Pro501Ser		1	16	9.54085			G	G	G	G	G	G	G	G	G	G	G	G	G	G	G	G	G	G	G	G	G	G	G	G	G	G	G	G	G	G	G	G	G
1823128	A	C	SNP	missense_variant	CDS	ML1512c	ML1512c	1677	1480T>G	Ser494Ala		1	16	9.54085			A	A	A	A	A	A	A	A	A	A	A	A	A	A	A	A	A	A	A	A	A	A	A	A	A	A	A	-	A	A	A	A	A
1823140	G	A	SNP	missense_variant	CDS	ML1512c	ML1512c	1677	1468C>T	Pro490Ser		1	16	9.54085			G	G	G	G	G	A	G	G	G	G	G	G	G	G	G	G	G	G	G	G	G	G	G	G	G	-	G	G	G	G	G	G	G
1823151	G	A	SNP	missense_variant	CDS	ML1512c	ML1512c	1677	1457C>T	Pro486Leu		1	16	9.54085			G	G	G	G	G	G	G	G	G	G	G	G	G	G	G	G	G	G	G	G	G	G	G	G	G	G	G	G	G	G	G	G	G
1823302	C	T	SNP	missense_variant	CDS	ML1512c	ML1512c	1677	1306G>A	Ala436Thr		1	16	9.54085			C	C	C	C	C	C	C	C	C	C	C	C	C	C	C	C	C	C	C	C	C	C	C	C	C	C	C	C	C	C	C	C	C
1823500	C	G	SNP	missense_variant	CDS	ML1512c	ML1512c	1677	1108G>C	Val370Leu		1	16	9.54085			C	C	C	C	C	C	C	-	C	C	C	C	C	C	C	C	C	C	C	C	C	C	C	C	C	C	C	C	C	C	C	C	C
1823578	T	C	SNP	missense_variant	CDS	ML1512c	ML1512c	1677	1030A>G	Asn344Asp		1	16	9.54085			T	T	T	T	T	T	T	T	T	T	T	T	T	T	T	T	T	T	T	T	T	T	T	T	T	T	T	T	T	T	T	T	T
1823613	T	TC	indel	frameshift_variant	CDS	ML1512c	ML1512c	1677	994dupG	Asp332fs		1	1	0.596303			NotAvailable	0	0	0	0	0	0	0	0	0	0	0	0	0	0	0	0	0	0	0	0	0	0	0	0	0	0	0	0	1	0	0	0
1823619	G	A	SNP	missense_variant	CDS	ML1512c	ML1512c	1677	989C>T	Ser330Leu		1	16	9.54085			G	G	G	G	G	G	G	G	G	G	G	G	G	G	G	G	G	G	G	G	G	G	G	G	G	G	G	G	G	G	G	G	G
1823649	C	A	SNP	missense_variant	CDS	ML1512c	ML1512c	1677	959G>T	Arg320Leu		1	16	9.54085			C	C	A	C	C	C	C	C	C	C	C	C	C	C	C	C	C	C	C	C	C	C	C	C	C	C	C	C	C	C	C	C	C
1823671	A	T	SNP	missense_variant	CDS	ML1512c	ML1512c	1677	937T>A	Ser313Thr		1	16	9.54085			A	A	A	A	A	A	A	A	A	A	A	A	A	A	A	A	A	A	A	A	A	A	A	A	A	A	A	A	A	A	A	A	A
1824123	G	C	SNP	missense_variant	CDS	ML1512c	ML1512c	1677	485C>G	Ala162Gly		1	16	9.54085			G	G	G	G	G	G	G	G	G	G	G	G	G	G	G	G	G	G	G	G	G	G	G	G	G	G	C	G	G	G	G	G	G
1824148	G	A	SNP	missense_variant	CDS	ML1512c	ML1512c	1677	460C>T	Leu154Phe		1	16	9.54085			G	G	G	G	G	G	G	G	G	G	G	G	G	G	G	G	G	G	G	G	G	G	G	G	G	G	G	G	G	G	G	G	G
1824318	C	T	SNP	missense_variant	CDS	ML1512c	ML1512c	1677	290G>A	Arg97Gln		1	16	9.54085			C	C	C	C	C	C	C	C	C	C	C	C	C	C	C	C	C	C	C	C	C	C	C	C	C	C	C	C	C	C	C	C	C
1824444	G	A	SNP	missense_variant	CDS	ML1512c	ML1512c	1677	164C>T	Pro55Leu		1	16	9.54085			G	G	G	G	G	G	-	G	G	G	G	G	G	G	G	G	G	G	G	G	G	G	G	G	G	G	G	-	G	G	G	G	G
1824462	A	G	SNP	missense_variant	CDS	ML1512c	ML1512c	1677	146T>C	Phe49Ser		1	16	9.54085			A	A	A	A	A	A	-	A	A	A	A	A	A	A	A	A	A	A	A	A	A	A	A	A	A	A	A	A	A	A	A	A	A
1826735	G	A	SNP	intergenic_region	intergenic	thyX-hsdS	ML1514c-ML1515c	2535	1826735G>A			1			5	1.97239	G	G	G	G	G	G	G	G	G	G	G	G	G	G	G	G	G	G	G	G	G	G	G	G	A	G	G	G	G	G	G	G	G
1826759	G	A	SNP	intergenic_region	intergenic	thyX-hsdS	ML1514c-ML1515c	2535	1826759G>A			1			5	1.97239	G	G	G	G	G	G	G	G	G	G	G	G	G	G	G	G	G	G	G	G	G	G	G	G	G	G	G	G	G	G	G	G	G
1827351	C	T	SNP	intergenic_region	intergenic	thyX-hsdS	ML1514c-ML1515c	2535	1827351C>T			1			5	1.97239	T	C	C	C	C	C	C	C	C	C	C	C	C	C	C	C	C	C	C	C	C	C	C	C	C	C	C	C	C	C	C	C	C
1827789	C	T	SNP	intergenic_region	intergenic	thyX-hsdS	ML1514c-ML1515c	2535	1827789C>T			1			5	1.97239	C	C	C	C	C	C	-	C	C	C	C	C	C	C	C	C	C	C	C	C	C	C	C	C	C	C	C	C	C	C	C	C	C
1827911	C	CG	indel	intergenic_region	intergenic	thyX-hsdS	ML1514c-ML1515c	2535	intergenic_region	intergenic_region		2			2	0.788955	NotAvailable	0	0	0	0	0	0	0	0	0	0	0	0	0	0	0	0	0	0	0	0	0	0	0	0	0	0	0	0	0	0	0	0
1828126	A	G	SNP	intergenic_region	intergenic	thyX-hsdS	ML1514c-ML1515c	2535	1828126A>G		3K0	13			5	1.97239	-	A	A	A	A	A	A	A	A	A	A	A	A	A	A	A	A	A	A	A	A	A	A	A	A	A	A	A	A	A	A	A	A
1828793	AG	A	indel	intergenic_region	intergenic	thyX-hsdS	ML1514c-ML1515c	2535	intergenic_region	intergenic_region		1			2	0.788955	NotAvailable	0	0	0	0	0	0	0	0	0	0	0	0	0	0	0	0	0	0	0	0	0	0	0	0	0	0	0	0	0	0	0	0
1829437	G	A	SNP	non_coding_exon_variant	pseudogene	hsdS	ML1515c	1025	533C>T			1			3	2.92683	G	G	G	G	G	G	G	G	G	G	G	G	G	G	G	G	G	G	G	G	G	G	G	G	G	G	G	G	G	G	G	G	G
1829704	T	C	SNP	non_coding_exon_variant	pseudogene	hsdS	ML1515c	1025	266A>G			1			3	2.92683	C	T	T	T	T	T	T	T	T	T	T	T	T	T	T	T	T	T	T	T	T	T	T	T	T	T	T	T	T	T	T	T	T
1829725	C	T	SNP	non_coding_exon_variant	pseudogene	hsdS	ML1515c	1025	245G>A			1			3	2.92683	C	C	C	C	C	C	C	C	C	C	C	C	C	C	C	C	C	C	C	C	C	C	C	C	C	C	C	C	C	C	C	C	C
1831474	G	A	SNP	synonymous_variant	CDS	ML1517c	ML1517c	282	201C>T	Ile67Ile	2H	15			1	3.5461	G	G	G	G	G	G	G	G	G	G	G	G	G	G	G	G	G	G	G	G	G	G	G	G	G	G	G	G	G	G	G	G	G
1831923	C	T	SNP	intergenic_region	intergenic	ML1517c-dfrA	ML1517c-ML1518c	801	1831923C>T			1			1	1.24844	C	C	C	C	C	C	C	C	C	C	C	C	C	C	C	C	C	C	C	C	C	C	C	C	C	C	C	-	T	C	C	C	C
1833909	G	A	SNP	intergenic_region	intergenic	thyA-ML1520	ML1519c-ML1520	106	1833909G>A			1			1	9.43396	G	G	G	G	G	G	G	-	G	G	G	G	G	G	G	G	G	G	G	G	G	G	G	G	G	G	G	-	G	G	G	G	G
1834456	C	T	SNP	non_coding_exon_variant	pseudogene	ML1520	ML1520	727	524C>T			1			1	1.37552	C	C	C	C	C	C	C	-	C	C	C	C	C	C	C	C	C	C	C	C	C	C	C	C	C	-	C	C	C	C	C	C	C
1838669	C	T	SNP	non_coding_exon_variant	pseudogene	ML1524c	ML1524c	1239	1057G>A			1			2	1.61421	C	C	C	C	C	C	C	C	C	C	C	C	C	C	C	C	C	C	C	C	C	C	C	C	C	C	C	C	C	C	C	C	C
1839270	A	G	SNP	non_coding_exon_variant	pseudogene	ML1524c	ML1524c	1239	456T>C			1			2	1.61421	A	A	A	A	A	A	A	A	A	A	A	A	A	A	A	A	A	A	A	A	A	A	A	A	A	A	A	A	A	A	A	A	A
1841268	C	T	SNP	non_coding_exon_variant	pseudogene	dapB	ML1527c	731	422G>A			1			1	1.36799	C	C	C	C	C	C	C	C	C	C	C	C	C	C	C	C	C	C	C	C	C	C	C	C	C	C	C	C	C	C	C	C	C
1843283	C	A	SNP	non_coding_exon_variant	pseudogene	ML1528	ML1528	1308	708C>A			151			2	1.52905	G	C	A	A	A	A	A	A	A	A	A	A	A	A	A	A	A	A	A	A	A	A	A	A	A	A	A	-	A	A	A	A	A
1843649	C	T	SNP	non_coding_exon_variant	pseudogene	ML1528	ML1528	1308	1074C>T			1			2	1.52905	C	C	C	C	C	C	C	C	C	C	C	C	C	C	C	T	C	C	C	C	C	C	C	C	C	C	C	C	C	C	C	C	C
1844160	C	T	SNP	non_coding_exon_variant	pseudogene	ML1529c	ML1529c	935	701G>A			1			3	3.20856	-	C	C	C	C	C	C	C	C	C	C	C	C	C	C	C	C	C	C	C	C	C	C	C	C	C	C	-	C	C	C	C	C
1844335	G	A	SNP	non_coding_exon_variant	pseudogene	ML1529c	ML1529c	935	526C>T			4			3	3.20856	-	G	G	G	G	G	-	G	G	G	G	G	G	G	G	G	G	G	G	G	G	G	G	G	G	G	G	G	G	G	G	G	G
1844748	G	A	SNP	non_coding_exon_variant	pseudogene	ML1529c	ML1529c	935	113C>T			1			3	3.20856	G	G	G	G	G	G	-	G	G	G	G	G	G	G	G	G	G	G	G	G	G	G	G	G	G	G	G	G	G	G	G	G	G
1850647	G	A	SNP	non_coding_exon_variant	pseudogene	PPE	ML1533c	1883	91C>T			5			1	0.531067	G	G	G	G	G	G	G	G	G	G	G	G	G	G	G	G	G	G	G	G	G	G	G	G	G	G	G	-	G	G	G	G	G
1851119	G	A	SNP	intergenic_region	intergenic	PE8-ML1535	ML1534c-ML1535	70	1851119G>A			1			1	14.2857	G	G	G	G	G	G	G	G	G	G	G	G	G	G	G	G	G	G	G	G	G	G	G	G	G	G	G	G	G	G	G	G	G
1854466	C	T	SNP	missense_variant	CDS	eccE5	ML1537c	1206	299G>A	Arg100His		3	1	0.829187			C	C	C	C	C	C	-	C	C	C	C	C	C	C	C	T	T	T	C	C	C	C	C	C	C	C	C	C	C	C	C	C	C
1855059	T	C	SNP	missense_variant	CDS	mycP5	ML1538c	1704	1430A>G	Asn477Ser		1	2	1.17371			T	T	T	T	T	T	T	T	T	T	T	T	T	T	T	T	T	T	T	T	T	T	T	T	T	T	T	T	T	T	T	T	T
1855210	G	A	SNP	missense_variant	CDS	mycP5	ML1538c	1704	1279C>T	Pro427Ser		1	2	1.17371			G	G	G	G	G	G	G	G	G	G	G	G	G	G	G	G	G	G	G	G	G	G	G	G	G	G	G	G	G	G	G	G	G
1858060	T	TA	indel	upstream_gene_variant	CDS	eccD5	ML1539c	1512	intergenic_region	intergenic_region	3K1, Japan	3	1	0.661376			NotAvailable	0	0	0	0	0	0	0	0	0	0	0	0	0	0	0	0	0	0	0	0	0	0	0	0	0	0	0	0	0	0	0	0
1860137	G	A	SNP	intergenic_region	intergenic	ML1540c-ML1541c	ML1540c-ML1541c	1412	1860137G>A			1			1	0.708215	A	G	G	G	G	G	-	G	G	G	G	G	G	G	G	G	G	G	G	G	G	G	G	G	G	G	G	G	G	G	G	G	G
1860321	CA	C	indel	intergenic_region	intergenic	ML1540c-ML1541c	ML1540c-ML1541c	1412	intergenic_region	intergenic_region		1			1	0.708215	NotAvailable	0	0	0	0	1	0	0	0	0	0	0	0	0	0	0	0	0	0	0	0	0	0	0	0	0	0	0	0	0	0	0	0
1861120	G	A	SNP	non_coding_exon_variant	pseudogene	cyp143	ML1542	1151	111G>A			1			1	0.86881	G	G	G	G	G	G	G	G	G	G	G	G	G	G	G	G	G	G	G	G	G	G	G	G	G	G	G	G	G	G	G	G	G
1862237	G	A	SNP	missense_variant	CDS	eccC5	ML1543c	4038	4016C>T	Ala1339Val		1	1	0.247647			G	G	G	G	G	G	G	G	G	G	G	G	G	G	G	G	G	G	G	G	G	G	G	G	G	G	G	G	G	G	G	G	G
1862548	C	T	SNP	synonymous_variant	CDS	eccC5	ML1543c	4038	3705G>A	Glu1235Glu		1			3	0.742942	C	C	C	C	C	T	C	C	C	C	C	C	C	C	C	C	C	C	C	C	C	C	C	C	C	-	C	C	C	C	C	C	C
1864594	C	T	SNP	synonymous_variant	CDS	eccC5	ML1543c	4038	1659G>A	Val553Val		2			3	0.742942	C	C	C	C	C	C	C	C	C	C	C	C	C	C	C	C	C	C	C	C	C	C	C	C	C	C	C	C	C	C	C	T	T
1865527	G	A	SNP	synonymous_variant	CDS	eccC5	ML1543c	4038	726C>T	Asn242Asn		1			3	0.742942	G	G	G	G	G	G	G	G	G	G	G	G	G	G	G	G	G	G	G	G	A	G	G	G	G	G	G	G	G	G	G	G	G
1866972	G	T	SNP	synonymous_variant	CDS	eccB5	ML1544c	1521	918C>A	Ser306Ser		1			1	0.657462	G	G	G	G	G	T	G	G	G	G	G	G	G	G	G	G	G	G	G	G	G	G	G	G	G	G	G	G	G	G	G	G	G
1868993	G	T	SNP	non_coding_exon_variant	pseudogene	malQ	ML1545	2021	673G>T		3K1	4			1	0.494805	G	G	G	G	G	G	G	G	G	G	G	G	G	G	G	G	G	G	G	G	G	G	G	G	G	G	G	G	G	G	G	G	G
1871085	G	A	SNP	missense_variant	CDS	truB	ML1546c	963	877C>T	Pro293Ser		5	1	1.03842			G	G	G	G	G	G	G	-	G	G	G	G	G	G	G	G	G	G	G	G	G	G	G	G	G	G	G	G	G	G	G	G	G
1872033	C	G	SNP	synonymous_variant	CDS	pptT	ML1547c	684	609G>C	Ser203Ser		1			1	1.46199	C	C	C	C	C	C	C	C	C	C	C	C	C	G	C	C	C	C	C	C	C	C	C	C	C	C	C	-	C	C	C	C	C
1872428	G	A	SNP	missense_variant	CDS	pptT	ML1547c	684	214C>T	Pro72Ser		1	1	1.46199			G	G	G	G	G	G	G	A	G	G	G	G	G	G	G	G	G	G	G	G	G	G	G	G	G	G	G	G	G	G	G	G	G
1873733	G	C	SNP	intergenic_region	intergenic	ML1548c-ML1549	ML1548c-ML1549	146	1873733G>C			1			1	6.84932	G	G	G	G	G	G	C	G	G	G	G	G	G	G	G	G	G	G	G	G	G	G	G	G	G	G	G	G	G	G	G	G	G
1874740	G	A	SNP	non_coding_exon_variant	pseudogene	ML1550	ML1550	1102	415G>A			1			1	0.907441	G	G	G	G	G	G	G	-	G	G	G	G	G	G	G	G	G	G	G	G	G	G	G	G	G	G	G	G	G	G	G	G	G
1879355	A	C	SNP	non_coding_exon_variant	pseudogene	ML1554c	ML1554c	957	340T>G			1			1	1.04493	A	A	A	A	A	A	A	A	A	A	A	A	A	A	A	A	A	A	A	A	A	A	A	A	A	A	A	A	A	A	A	A	A
1880180	C	A	SNP	synonymous_variant	CDS	infB	ML1556c	2775	2772G>T	Ala924Ala		3			1	0.36036	C	C	C	C	C	C	C	C	C	C	C	C	C	C	C	C	C	C	C	C	C	C	C	C	C	C	C	C	C	C	C	C	C
1885234	G	T	SNP	intergenic_region	intergenic	ML1559c-ML1560	ML1559c-ML1560	127	1885234G>T			1			1	7.87402	G	G	G	G	G	G	G	-	G	G	G	G	G	G	G	G	G	G	G	G	G	G	G	G	G	G	G	G	G	G	G	G	G
1886221	G	A	SNP	missense_variant	CDS	ML1561	ML1561	498	450G>A	Met150Ile	2E	12	1	2.00803			G	G	-	G	G	G	G	-	G	G	G	G	G	G	G	G	G	G	A	A	A	A	A	A	A	-	A	A	A	A	A	G	G
1889027	T	G	SNP	non_coding_exon_variant	pseudogene	cysG	ML1563c	1207	104A>C			1			1	0.8285	T	T	T	T	T	T	T	T	T	T	T	T	T	T	T	T	T	T	T	T	T	T	T	T	T	T	T	-	T	T	T	T	T
1890243	C	G	SNP	non_coding_exon_variant	pseudogene	cobB	ML1564c	1328	273G>C			145			3	2.25904	C	C	G	G	G	G	-	G	-	G	G	G	G	G	G	G	G	G	G	G	G	G	G	G	G	G	G	G	G	G	G	G	G
1890244	G	C	SNP	non_coding_exon_variant	pseudogene	cobB	ML1564c	1328	272C>G			146			3	2.25904	G	G	C	C	C	C	-	C	-	C	C	C	C	C	C	C	C	C	C	C	C	C	C	C	C	C	C	C	C	C	C	C	C
1890364	T	C	SNP	non_coding_exon_variant	pseudogene	cobB	ML1564c	1328	152A>G			1			3	2.25904	T	T	T	T	T	T	T	T	T	T	T	T	T	T	T	T	T	T	T	T	T	T	T	T	T	T	T	T	T	T	T	T	T
1892076	C	T	SNP	non_coding_exon_variant	pseudogene	ML1567c	ML1567c	313	300G>A			3			1	3.19489	C	C	C	C	C	C	-	C	C	C	C	C	C	C	C	C	C	C	C	C	C	C	C	C	C	C	C	C	C	C	C	C	C
1892559	C	T	SNP	non_coding_exon_variant	pseudogene	mqo	ML1568c	1474	1299G>A			1			2	1.35685	-	C	C	C	C	C	C	C	C	C	C	C	C	C	C	C	C	C	C	C	C	C	C	C	C	C	C	C	C	C	C	C	C
1893654	G	C	SNP	non_coding_exon_variant	pseudogene	mqo	ML1568c	1474	204C>G			1			2	1.35685	-	G	G	G	G	G	C	G	G	G	G	G	G	G	G	G	G	G	G	G	G	G	G	G	G	-	G	G	G	G	G	G	G
1894738	G	A	SNP	non_coding_exon_variant	pseudogene	ML1569	ML1569	973	731G>A			1			1	1.02775	G	G	G	G	G	G	G	G	G	G	G	G	G	G	G	G	G	G	G	G	G	G	G	G	G	G	G	G	G	G	G	G	G
1895123	C	T	SNP	non_coding_exon_variant	pseudogene	mtr	ML1570	1357	43C>T			1			2	1.47384	T	C	C	C	C	C	C	C	C	C	C	C	C	C	C	C	C	C	C	C	C	C	C	C	C	C	C	C	C	C	C	C	C
1896223	G	T	SNP	non_coding_exon_variant	pseudogene	mtr	ML1570	1357	1143G>T			1			2	1.47384	G	G	G	G	G	G	G	G	G	G	T	G	G	G	G	G	G	G	G	G	G	G	G	G	G	-	G	G	G	G	G	G	G
1897187	C	A	SNP	non_coding_exon_variant	pseudogene	nicT	ML1571	933	381C>A			17			1	1.07181	C	C	C	C	C	C	C	C	C	C	C	C	C	C	C	C	C	C	C	C	C	C	C	C	C	C	C	-	C	C	C	C	C
1900006	G	A	SNP	non_coding_exon_variant	pseudogene	glnA4	ML1574c	258	49C>T		3I	25			1	3.87597	G	G	G	G	G	G	G	G	G	G	G	G	G	G	G	G	G	G	G	G	G	G	G	G	G	G	G	G	G	G	G	G	G
1900227	C	T	SNP	missense_variant	CDS	ML1575c	ML1575c	294	236G>A	Gly79Asp		1	1	3.40136			C	C	C	C	C	C	C	C	C	C	C	C	C	C	C	C	C	C	C	C	C	C	C	C	C	C	C	C	C	C	C	C	C
1900555	G	A	SNP	intergenic_region	intergenic	ML1575c-mapB	ML1575c-ML1576c	423	1900555G>A			1			2	4.72813	G	G	G	G	G	G	G	-	G	G	G	G	G	G	G	G	G	G	G	G	G	G	G	G	G	G	G	-	G	G	G	G	G
1900827	G	A	SNP	intergenic_region	intergenic	ML1575c-mapB	ML1575c-ML1576c	423	1900827G>A			2			2	4.72813	-	G	G	G	G	G	G	G	G	G	G	G	G	G	G	G	G	G	G	G	G	G	G	G	G	G	G	G	G	G	G	G	G
1902730	G	A	SNP	synonymous_variant	CDS	ML1577c	ML1577c	1827	1032C>T	Ile344Ile		1			1	0.547345	G	G	G	G	G	G	G	G	G	G	G	G	G	G	G	G	G	G	G	G	G	G	G	G	G	G	G	-	G	G	G	G	G
1903673	G	A	SNP	missense_variant	CDS	ML1577c	ML1577c	1827	89C>T	Thr30Ile		1	1	0.547345			G	G	G	G	G	G	G	G	G	G	G	G	G	G	G	G	G	G	G	G	G	G	G	G	G	G	G	G	G	G	G	G	G
1904373	G	A	SNP	non_coding_exon_variant	pseudogene	relE2	ML1579	260	185G>A			1			1	3.84615	G	G	G	G	G	G	G	G	G	G	G	G	G	G	G	G	G	G	G	G	G	G	G	G	G	G	G	G	G	G	G	G	G
1910405	C	T	SNP	intergenic_region	intergenic	ML1584-ML1585c	ML1584-ML1585c	1530	1910405C>T			1			4	2.61438	C	C	C	C	C	C	C	C	C	C	C	C	C	C	C	C	C	C	C	C	C	C	C	C	C	C	C	C	C	C	C	C	C
1910870	G	A	SNP	intergenic_region	intergenic	ML1584-ML1585c	ML1584-ML1585c	1530	1910870G>A			1			4	2.61438	G	G	G	G	G	G	G	G	G	G	G	G	G	G	G	G	G	G	G	G	G	G	G	G	G	-	G	-	G	G	G	G	G
1911082	G	A	SNP	intergenic_region	intergenic	ML1584-ML1585c	ML1584-ML1585c	1530	1911082G>A			1			4	2.61438	G	G	G	G	G	G	G	G	G	G	G	G	G	G	G	G	G	G	G	G	G	G	G	G	G	G	G	-	G	G	G	G	G
1911289	C	T	SNP	intergenic_region	intergenic	ML1584-ML1585c	ML1584-ML1585c	1530	1911289C>T			1			4	2.61438	T	C	C	C	C	C	C	C	C	C	C	C	C	C	C	C	C	C	C	C	T	C	C	C	C	C	C	C	C	C	C	C	C
1920611	G	A	SNP	non_coding_exon_variant	pseudogene	ML1595	ML1595	416	121G>A			1			1	2.40385	G	G	G	G	G	G	G	G	G	G	G	G	A	G	G	G	G	G	G	G	G	G	G	G	G	G	G	G	G	G	G	G	G
1921299	G	A	SNP	synonymous_variant	CDS	amiC	ML1596c	1407	1021C>T	Leu341Leu		1			1	0.710732	G	G	G	G	G	G	G	G	G	G	G	G	G	G	G	G	G	G	G	G	G	A	G	G	G	G	G	G	G	G	G	G	G
1921815	G	A	SNP	missense_variant	CDS	amiC	ML1596c	1407	505C>T	Pro169Ser		1	1	0.710732			G	G	G	G	G	G	G	G	G	G	G	G	G	G	G	G	G	G	G	G	G	G	G	G	G	G	G	G	G	G	G	G	G
1924039	T	G	SNP	intergenic_region	intergenic	rpsB-ML1599	ML1598c-ML1599	382	1924039T>G			1			3	7.8534	T	T	T	T	T	T	T	T	T	T	T	T	T	T	T	T	T	T	T	T	T	T	G	T	T	T	T	T	T	T	T	T	T
1924059	G	A	SNP	intergenic_region	intergenic	rpsB-ML1599	ML1598c-ML1599	382	1924059G>A			6			3	7.8534	G	G	G	G	G	G	G	G	-	G	G	G	G	G	G	G	G	G	G	G	G	G	G	G	G	G	G	G	G	G	G	G	G
1924097	G	A	SNP	intergenic_region	intergenic	rpsB-ML1599	ML1598c-ML1599	382	1924097G>A			1			3	7.8534	G	G	G	G	G	G	G	G	G	G	G	G	G	G	G	G	G	G	G	G	G	G	G	G	G	G	G	G	G	G	G	G	G
1924140	A	ATG	indel	intergenic_region	intergenic	rpsB-ML1599	ML1598c-ML1599	382	intergenic_region	intergenic_region		1			1	2.6178	NotAvailable	0	0	0	0	0	0	0	0	0	0	0	0	0	0	0	0	0	0	0	0	0	0	0	0	1	0	0	0	0	0	0	0
1926696	T	C	SNP	intergenic_region	intergenic	xerC-ML1601c	ML1600c-ML1601c	1016	1926696T>C		1A>2H	104			1	0.984252	C	T	T	T	T	T	T	T	T	T	T	T	T	T	T	T	T	T	T	T	T	T	T	T	T	T	T	T	T	T	T	T	T
1926909	C	G	SNP	missense_variant	CDS	ML1601c	ML1601c	366	211G>C	Asp71His		1	2	5.46448			C	C	C	C	C	C	C	C	C	C	C	C	C	C	C	C	C	C	C	C	C	C	C	C	C	C	C	C	C	C	C	C	C
1926948	C	A	SNP	missense_variant	CDS	ML1601c	ML1601c	366	172G>T	Val58Leu		1	2	5.46448			C	C	C	C	C	C	C	C	C	C	C	C	C	C	C	C	C	C	C	C	C	C	C	C	C	C	C	C	C	C	C	C	C
1928719	A	C	SNP	intergenic_region	intergenic	ML1603c-ML1604c	ML1603c-ML1604c	209	1928719A>C			17			1	4.78469	C	A	A	A	A	A	A	A	A	A	A	A	A	A	A	A	A	A	A	A	A	A	A	A	A	A	A	A	A	A	A	A	A
1929998	C	T	SNP	intergenic_region	intergenic	ML1604c-ML1605	ML1604c-ML1605	1970	1929998C>T			2			3	1.52284	C	C	C	C	C	C	C	C	C	C	C	C	C	C	C	C	C	C	C	C	C	C	C	T	T	C	C	C	C	C	C	C	C
1930080	G	A	SNP	intergenic_region	intergenic	ML1604c-ML1605	ML1604c-ML1605	1970	1930080G>A			1			3	1.52284	G	G	G	G	G	G	G	G	G	G	G	G	G	G	G	G	G	G	G	G	G	G	G	G	G	G	G	G	G	G	G	G	G
1930413	C	A	SNP	intergenic_region	intergenic	ML1604c-ML1605	ML1604c-ML1605	1970	1930413C>A			1			3	1.52284	C	C	C	C	C	C	-	C	C	C	C	C	C	C	C	C	C	C	C	C	C	C	C	C	C	C	C	C	C	A	C	C	C
1931970	G	A	SNP	intergenic_region	intergenic	ML1605-ML1606c	ML1605-ML1606c	864	1931970G>A			1			1	1.15741	-	G	G	G	G	G	G	G	G	G	G	G	G	G	G	G	G	G	G	G	G	G	G	G	G	G	G	G	G	G	G	G	G
1933778	T	C	SNP	non_coding_exon_variant	pseudogene	fdhF	ML1609c	1073	1027A>G			1			2	1.86393	T	T	T	T	T	T	T	T	T	T	T	T	T	T	T	T	T	T	T	T	T	T	T	T	T	T	T	T	T	T	T	T	T
1933895	G	A	SNP	non_coding_exon_variant	pseudogene	fdhF	ML1609c	1073	910C>T			1			2	1.86393	G	G	G	G	G	G	G	G	G	G	G	G	A	G	G	G	G	G	G	G	G	G	G	G	G	G	G	G	G	G	G	G	G
1935401	G	T	SNP	intergenic_region	intergenic	ML1610c-rnhB	ML1610c-ML1611c	112	1935401G>T			12			1	8.92857	G	G	G	G	G	G	G	G	G	G	G	G	G	G	G	G	G	G	G	G	G	G	G	G	G	G	G	G	G	G	G	G	G
1936664	C	T	SNP	synonymous_variant	CDS	lepB	ML1612c	870	369G>A	Pro123Pro		1			1	1.14943	C	C	C	C	C	C	C	C	C	T	C	C	C	C	C	C	C	C	C	C	C	C	C	C	C	C	C	C	C	C	C	C	C
1937233	G	A	SNP	missense_variant	CDS	rplS	ML1613c	342	221C>T	Pro74Leu	3K0	13	1	2.92398			G	G	G	G	G	G	G	G	G	G	G	G	G	G	G	G	G	G	G	G	G	G	G	G	G	G	G	G	G	G	G	G	G
1938619	G	A	SNP	non_coding_exon_variant	pseudogene	lppW	ML1614	904	801G>A			1			1	1.10619	G	G	G	G	G	G	G	G	G	G	G	G	G	G	G	G	G	G	G	G	G	G	G	G	G	G	G	G	G	G	G	G	G
1940329	G	A	SNP	synonymous_variant	CDS	rpsP	ML1618c	483	417C>T	Ser139Ser		12			2	4.14079	G	G	G	G	G	G	G	G	G	G	G	G	G	G	G	G	G	G	G	G	G	G	G	G	G	G	G	G	G	G	G	G	G
1940719	C	T	SNP	synonymous_variant	CDS	rpsP	ML1618c	483	27G>A	Arg9Arg		1			2	4.14079	C	C	C	C	C	C	C	C	C	C	C	C	C	C	C	C	C	C	C	C	C	C	C	C	C	C	C	C	C	C	C	C	C
1941699	T	G	SNP	non_coding_exon_variant	pseudogene	pknI	ML1620c	1237	970A>C			2			2	1.61681	C	T	G	G	T	T	T	T	T	T	T	T	T	T	T	T	T	T	T	T	T	T	T	T	T	T	T	T	T	T	T	T	T
1942617	G	A	SNP	non_coding_exon_variant	pseudogene	pknI	ML1620c	1237	52C>T			2			2	1.61681	G	G	G	G	G	G	G	G	G	G	G	G	G	G	G	G	G	G	G	G	G	G	G	G	G	G	G	G	G	G	G	G	G
1943188	G	A	SNP	non_coding_exon_variant	pseudogene	ML1621c	ML1621c	1066	618C>T			1			1	0.938086	A	G	G	G	G	G	G	G	G	G	G	G	G	G	G	G	G	G	G	G	G	G	G	G	G	G	G	G	G	G	G	G	G
1944319	C	T	SNP	missense_variant	CDS	ffh	ML1622c	1566	1048G>A	Gly350Ser		1	1	0.63857			C	C	C	C	C	C	C	C	C	C	C	C	C	C	C	C	C	C	C	C	C	C	C	C	C	C	C	C	C	C	C	C	C
1944362	C	T	SNP	synonymous_variant	CDS	ffh	ML1622c	1566	1005G>A	Thr335Thr		1			2	1.27714	A	C	C	C	C	C	C	-	C	C	C	C	C	C	C	C	C	C	C	C	C	C	C	C	C	C	C	C	C	C	C	C	C
1944887	G	A	SNP	synonymous_variant	CDS	ffh	ML1622c	1566	480C>T	Ala160Ala	2H	15			2	1.27714	A	G	-	G	G	G	G	G	G	G	G	G	G	G	G	G	G	G	G	G	G	G	G	G	G	-	G	G	G	G	G	G	G
1946114	A	C	SNP	missense_variant	CDS	htpG	ML1623	1971	610A>C	Lys204Gln		1	2	1.01471			A	A	A	A	A	A	A	A	A	A	A	A	A	A	A	A	A	A	A	A	A	A	A	A	A	A	A	A	A	A	A	A	A
1947401	G	A	SNP	missense_variant	CDS	htpG	ML1623	1971	1897G>A	Ala633Thr	4	60	2	1.01471			G	G	G	G	G	G	G	G	G	G	G	G	G	G	G	G	G	G	G	G	G	G	G	G	G	G	G	G	G	G	G	G	G
1948743	C	A	SNP	synonymous_variant	CDS	ML1624	ML1624	1791	1107C>A	Ala369Ala		1			1	0.558347	C	C	C	C	C	C	C	C	C	C	C	C	C	C	C	C	C	C	C	C	C	C	C	C	C	C	C	C	C	C	C	C	C
[truncated: 1,278 more rows]
[truncated: 122 more columns]
